# Supplementary material for: A garter snake transcriptome: pyrosequencing, de novo assembly, and sex-specific differences
Source: BMC Genomics. 2010 Dec 7;11:694. doi: 10.1186/1471-2164-11-694 (PMC3014983; doi:10.1186/1471-2164-11-694)
Supplement: Additional file 5 — Snake transcripts mapped to coding and non-coding regions of the Anolis lizard draft genome (AnoCar1.0). A 2007 Excel file (.xlsx) providing details where the snake transcripts mapped to the Anolis draft genome. See the ReadME tab for description of columns. [file 1471-2164-11-694-S5.XLS]

## Sheet: snake.mapCode.Genome
SeqID	AnoCar1.0_Ref	HitStrand_ToAnoCar1.0	AnoCar1.0_e-value	StartInContig_toAnoCar1.0	EndInContig_toAnoCar1.0	StartInAnoCar1.0	EndInAnoCar1.0	code_CDS_UTR	AnoCar1.0GeneName1:strand:start:end	AnoCar1.0GeneName2:strand:start:end
contig00001	scaffold_945	-	4e-21	146	247	193599	193700	ei	ENSACAG00000007511:+:189777:193703
contig00001	scaffold_945	-	4e-21	233	301	192197	192265	ei	ENSACAG00000007511:+:189777:193703
contig00003	scaffold_728	-	6e-91	114	290	383011	383187	ei3u	ENSACAG00000017254:+:376584:383164
contig00003	scaffold_728	-	1e-118	284	412	381992	382120	ei	ENSACAG00000017254:+:376584:383164
contig00003	scaffold_728	-	2e-41	407	487	381741	381821	ei	ENSACAG00000017254:+:376584:383164
contig00003	scaffold_728	-	1e-118	457	549	381678	381770	ei	ENSACAG00000017254:+:376584:383164
contig00003	scaffold_728	-	1e-118	541	645	380904	381008	ei	ENSACAG00000017254:+:376584:383164
contig00003	scaffold_728	-	1e-118	619	708	380494	380583	ei	ENSACAG00000017254:+:376584:383164
contig00003	scaffold_728	-	1e-118	709	873	379373	379537	ei	ENSACAG00000017254:+:376584:383164
contig00003	scaffold_728	-	1e-118	871	915	379237	379281	ei	ENSACAG00000017254:+:376584:383164
contig00004	scaffold_180	-	3e-13	1409	1456	1129027	1129074	3u	ENSACAG00000008082:+:1115711:1128797
contig00004	scaffold_180	-	1e-107	1457	1585	1128888	1129016	3u	ENSACAG00000008082:+:1115711:1128797
contig00004	scaffold_180	-	3e-97	1586	1720	1128752	1128886	ei3u	ENSACAG00000008082:+:1115711:1128797
contig00004	scaffold_180	-	1e-107	1720	1779	1126700	1126759	ei	ENSACAG00000008082:+:1115711:1128797
contig00004	scaffold_180	-	1e-107	1780	1989	1125321	1125530	ei	ENSACAG00000008082:+:1115711:1128797
contig00004	scaffold_180	-	1e-107	1972	2094	1124458	1124580	ei	ENSACAG00000008082:+:1115711:1128797
contig00004	scaffold_180	-	3e-97	2094	2159	1122729	1122794	ei	ENSACAG00000008082:+:1115711:1128797
contig00004	scaffold_180	-	3e-97	2156	2272	1115656	1115772	5uei	ENSACAG00000008082:+:1115711:1128797
contig00005	scaffold_497	-	4e-08	6	68	533578	533640	ei	ENSACAG00000009807:+:442113:699204
contig00005	scaffold_497	-	4e-08	51	110	533619	533678	ei	ENSACAG00000009807:+:442113:699204
contig00012	scaffold_86	-	1e-32	95	289	2686104	2686298	e3u	ENSACAG00000017001:+:2643745:2686274
contig00025	scaffold_95	-	8e-53	3	113	1912997	1913107	e	ENSACAG00000006987:+:1912015:1970714
contig00025	scaffold_95	-	8e-53	114	302	1911898	1912086	5uei	ENSACAG00000006987:+:1912015:1970714
contig00030	scaffold_95	-	2e-17	1	66	1950418	1950483	ei	ENSACAG00000006987:+:1912015:1970714
contig00030	scaffold_95	-	2e-17	90	167	1949436	1949513	e	ENSACAG00000006987:+:1912015:1970714
contig00030	scaffold_95	-	2e-17	148	213	1949388	1949453	e	ENSACAG00000006987:+:1912015:1970714
contig00032	scaffold_804	-	1e-24	3	152	411428	411577	e	ENSACAG00000013224:+:337941:428164
contig00034	scaffold_119	+	4e-08	65	181	1892112	1892228	EI	ENSACAG00000014932:+:1890445:1894833
contig00035	scaffold_119	-	1e-139	921	1256	1894888	1895223	3u0	ENSACAG00000014932:+:1890445:1894833
contig00035	scaffold_119	-	1e-139	1290	1436	1894693	1894839	e3u	ENSACAG00000014932:+:1890445:1894833
contig00035	scaffold_119	-	1e-139	1446	1913	1894222	1894689	ei	ENSACAG00000014932:+:1890445:1894833
contig00035	scaffold_119	-	1e-139	1992	2048	1893913	1893969	e	ENSACAG00000014932:+:1890445:1894833
contig00035	scaffold_119	-	1e-139	2052	2123	1893230	1893301	ei	ENSACAG00000014932:+:1890445:1894833
contig00036	scaffold_39	+	1e-170	3	56	3127194	3127247	E	ENSACAG00000008580:+:3118812:3135876
contig00036	scaffold_39	+	1e-170	51	122	3127480	3127551	EI	ENSACAG00000008580:+:3118812:3135876
contig00036	scaffold_39	+	1e-170	123	221	3128007	3128105	EI	ENSACAG00000008580:+:3118812:3135876
contig00036	scaffold_39	+	1e-170	213	290	3128310	3128387	E	ENSACAG00000008580:+:3118812:3135876
contig00036	scaffold_39	+	1e-170	291	383	3128814	3128906	EI	ENSACAG00000008580:+:3118812:3135876
contig00036	scaffold_39	+	1e-170	384	548	3129397	3129561	EI	ENSACAG00000008580:+:3118812:3135876
contig00036	scaffold_39	+	1e-170	546	692	3130720	3130866	E	ENSACAG00000008580:+:3118812:3135876
contig00036	scaffold_39	+	1e-170	690	764	3131644	3131718	EI	ENSACAG00000008580:+:3118812:3135876
contig00036	scaffold_39	+	1e-170	765	944	3133117	3133296	E	ENSACAG00000008580:+:3118812:3135876
contig00036	scaffold_39	+	1e-170	930	1022	3133602	3133694	EI	ENSACAG00000008580:+:3118812:3135876
contig00036	scaffold_39	+	1e-170	1017	1118	3133864	3133965	EI	ENSACAG00000008580:+:3118812:3135876
contig00036	scaffold_39	+	1e-170	1119	1244	3134053	3134178	E	ENSACAG00000008580:+:3118812:3135876
contig00049	scaffold_39	+	1e-20	208	318	3118812	3118922	E	ENSACAG00000008580:+:3118812:3135876
contig00050	scaffold_39	-	5e-12	1	123	3121088	3121210	ei	ENSACAG00000008580:+:3118812:3135876
contig00061	scaffold_79	-	3e-07	361	450	239491	239580	ei	ENSACAG00000016881:+:239486:246551
contig00062	scaffold_1388	-	1e-22	180	317	73734	73871	ei	ENSACAG00000007855:+:42194:81712
contig00067	scaffold_5	-	0	1424	1546	5506659	5506781	03U	ENSACAG00000019792:-:5506948:5507078
contig00076	scaffold_566	-	2e-38	2142	2363	565228	565449	ei	ENSACAG00000014741:+:560244:614928
contig00076	scaffold_268	-	6e-15	2812	2892	1260480	1260560	ei	ENSACAG00000001396:+:1204434:1268059
contig00079	scaffold_1386	-	3e-86	61	975	26256	27170	e	ENSACAG00000016569:+:26253:27167
contig00079	scaffold_1386	-	2e-42	963	1034	26200	26271	5ue	ENSACAG00000016569:+:26253:27167
contig00081	scaffold_3	-	7e-89	417	629	10539919	10540131	e3u	ENSACAG00000013523:+:10532949:10540119
contig00081	scaffold_3	-	7e-89	627	812	10539005	10539190	ei	ENSACAG00000013523:+:10532949:10540119
contig00081	scaffold_3	-	2e-53	810	974	10538042	10538206	ei	ENSACAG00000013523:+:10532949:10540119
contig00081	scaffold_3	-	7e-89	945	1070	10534402	10534527	ei	ENSACAG00000013523:+:10532949:10540119
contig00081	scaffold_3	-	7e-89	1065	1178	10534199	10534312	ei	ENSACAG00000013523:+:10532949:10540119
contig00105	scaffold_49	+	6e-19	403	546	3446428	3446571	EI	ENSACAG00000000061:+:3434000:3453080
contig00107	scaffold_39	+	3e-07	233	304	3122513	3122584	EI	ENSACAG00000008580:+:3118812:3135876
contig00107	scaffold_39	-	1e-07	281	367	3122565	3122651	ei	ENSACAG00000008580:+:3118812:3135876
contig00111	scaffold_435	+	4e-14	177	257	1102941	1103021	EI	ENSACAG00000007041:+:1051871:1109804
contig00130	scaffold_1284	+	2e-28	27	74	124148	124195	EI	ENSACAG00000008168:+:123031:126565
contig00130	scaffold_1284	+	2e-28	59	262	124181	124384	EI	ENSACAG00000008168:+:123031:126565
contig00153	scaffold_1059	+	1e-06	17	106	79451	79540	EI	ENSACAG00000008008:+:67389:189135
contig00153	scaffold_1059	+	1e-06	190	246	79606	79662	EI	ENSACAG00000008008:+:67389:189135
contig00159	scaffold_244	-	7e-15	13	177	1819374	1819538	ei	ENSACAG00000007243:+:1745347:1990375
contig00159	scaffold_244	+	5e-06	198	236	1875007	1875045	EI	ENSACAG00000007243:+:1745347:1990375
contig00160	scaffold_72	+	5e-72	1	102	882835	882936	EI	ENSACAG00000014907:+:874754:891150
contig00160	scaffold_72	+	5e-72	96	134	882931	882969	EI	ENSACAG00000014907:+:874754:891150
contig00160	scaffold_72	+	5e-72	158	442	883586	883870	E	ENSACAG00000014907:+:874754:891150
contig00162	scaffold_19	-	9e-73	2	58	2844191	2844247	e	ENSACAG00000006160:+:2838084:2849540
contig00162	scaffold_19	-	9e-73	149	385	2843849	2844085	ei	ENSACAG00000006160:+:2838084:2849540
contig00162	scaffold_19	-	9e-73	383	529	2842928	2843074	ei	ENSACAG00000006160:+:2838084:2849540
contig00162	scaffold_19	-	9e-73	506	607	2838180	2838281	ei	ENSACAG00000006160:+:2838084:2849540
contig00174	scaffold_132	-	2e-90	19	93	2785742	2785816	3u	ENSACAG00000015671:+:2734856:2785728
contig00174	scaffold_132	-	1e-73	96	173	2785665	2785742	e3u	ENSACAG00000015671:+:2734856:2785728
contig00174	scaffold_132	-	2e-90	167	274	2785561	2785668	ei	ENSACAG00000015671:+:2734856:2785728
contig00174	scaffold_132	-	2e-90	305	481	2781644	2781820	ei	ENSACAG00000015671:+:2734856:2785728
contig00174	scaffold_132	-	2e-90	476	682	2781268	2781474	e	ENSACAG00000015671:+:2734856:2785728
contig00191	scaffold_76	-	7e-13	3	92	4174779	4174868	ei	ENSACAG00000017478:+:4170272:4177735
contig00201	scaffold_126	-	7e-06	240	356	1353167	1353283	ei	ENSACAG00000002683:+:1346828:1365264
contig00218	scaffold_29	-	2e-62	825	953	522616	522744	e3u	ENSACAG00000015004:+:515235:522680
contig00218	scaffold_29	-	2e-72	946	1032	521683	521769	ei	ENSACAG00000015004:+:515235:522680
contig00218	scaffold_29	-	2e-72	1030	1194	520962	521126	ei	ENSACAG00000015004:+:515235:522680
contig00218	scaffold_29	-	2e-72	1192	1347	520133	520288	ei	ENSACAG00000015004:+:515235:522680
contig00222	scaffold_995	+	3e-08	342	380	87480	87518	EI	ENSACAG00000001477:+:74437:166151
contig00222	scaffold_995	+	3e-08	1035	1142	118312	118419	EI	ENSACAG00000001477:+:74437:166151
contig00233	scaffold_391	+	7e-75	1	93	1208804	1208896	EI	ENSACAG00000014430:+:1188278:1220213
contig00233	scaffold_391	+	7e-75	96	230	1210542	1210676	E	ENSACAG00000014430:+:1188278:1220213
contig00233	scaffold_391	-	3e-57	224	298	1210887	1210961	ei	ENSACAG00000014430:+:1188278:1220213
contig00233	scaffold_391	+	7e-75	300	374	1211054	1211128	EI	ENSACAG00000014430:+:1188278:1220213
contig00233	scaffold_391	+	7e-75	369	467	1211808	1211906	EI	ENSACAG00000014430:+:1188278:1220213
contig00233	scaffold_391	+	7e-75	465	572	1214116	1214223	EI	ENSACAG00000014430:+:1188278:1220213
contig00233	scaffold_391	+	7e-75	561	620	1217452	1217511	EI	ENSACAG00000014430:+:1188278:1220213
contig00233	scaffold_391	-	3e-57	615	656	1220076	1220117	ei	ENSACAG00000014430:+:1188278:1220213
contig00236	scaffold_610	-	1e-60	1	84	322599	322682	e	ENSACAG00000005023:+:307931:345628
contig00236	scaffold_610	-	1e-60	82	162	321304	321384	ei	ENSACAG00000005023:+:307931:345628
contig00236	scaffold_610	-	1e-60	157	324	320964	321131	ei	ENSACAG00000005023:+:307931:345628
contig00236	scaffold_610	-	6e-48	325	414	320782	320871	e	ENSACAG00000005023:+:307931:345628
contig00236	scaffold_610	-	1e-60	394	444	319843	319893	ei	ENSACAG00000005023:+:307931:345628
contig00236	scaffold_610	-	1e-60	427	522	319764	319859	ei	ENSACAG00000005023:+:307931:345628
contig00236	scaffold_610	-	1e-60	517	549	319736	319768	e	ENSACAG00000005023:+:307931:345628
contig00236	scaffold_610	-	6e-48	550	597	319094	319141	ei	ENSACAG00000005023:+:307931:345628
contig00242	scaffold_531	+	4e-57	3	89	491138	491224	E	ENSACAG00000013950:+:474079:494687
contig00242	scaffold_531	+	4e-57	89	157	493952	494020	EI	ENSACAG00000013950:+:474079:494687
contig00242	scaffold_531	+	4e-57	130	375	494457	494702	EI3U	ENSACAG00000013950:+:474079:494687
contig00242	scaffold_531	-	2e-48	443	505	494771	494833	3u	ENSACAG00000013950:+:474079:494687
contig00243	scaffold_16	+	6e-67	103	234	5817746	5817877	EI	ENSACAG00000005983:+:5817746:5825691
contig00243	scaffold_16	+	6e-67	220	366	5819982	5820128	EI	ENSACAG00000005983:+:5817746:5825691
contig00243	scaffold_16	+	6e-67	364	525	5821885	5822046	EI	ENSACAG00000005983:+:5817746:5825691
contig00251	scaffold_1081	-	1e-06	555	617	48388	48450	3u	ENSACAG00000014474:+:30137:47791
contig00251	scaffold_1081	-	1e-06	689	766	48228	48305	3u	ENSACAG00000014474:+:30137:47791
contig00258	scaffold_145	-	2e-30	1	147	430810	430956	ei	ENSACAG00000012315:+:419898:443265
contig00258	scaffold_145	-	2e-30	135	194	419895	419954	ei	ENSACAG00000012315:+:419898:443265
contig00286	scaffold_0	-	1e-111	83	277	5519322	5519516	e3u	ENSACAG00000003225:+:5480436:5519480
contig00286	scaffold_0	-	1e-111	254	427	5517974	5518147	ei	ENSACAG00000003225:+:5480436:5519480
contig00286	scaffold_0	-	1e-111	422	532	5517040	5517150	ei	ENSACAG00000003225:+:5480436:5519480
contig00286	scaffold_0	-	1e-111	533	673	5514589	5514729	ei	ENSACAG00000003225:+:5480436:5519480
contig00286	scaffold_0	-	1e-111	671	742	5514301	5514372	ei	ENSACAG00000003225:+:5480436:5519480
contig00286	scaffold_0	-	1e-111	746	853	5512738	5512845	ei	ENSACAG00000003225:+:5480436:5519480
contig00286	scaffold_0	-	1e-111	872	1000	5497655	5497783	e	ENSACAG00000003225:+:5480436:5519480
contig00303	scaffold_390	-	2e-39	78	188	1339475	1339585	e	ENSACAG00000010505:+:1327033:1345557
contig00303	scaffold_390	-	2e-39	189	254	1335801	1335866	ei	ENSACAG00000010505:+:1327033:1345557
contig00303	scaffold_390	-	2e-39	255	311	1334309	1334365	e	ENSACAG00000010505:+:1327033:1345557
contig00303	scaffold_390	-	2e-39	312	368	1332231	1332287	ei	ENSACAG00000010505:+:1327033:1345557
contig00303	scaffold_390	-	2e-39	363	422	1327030	1327089	ei	ENSACAG00000010505:+:1327033:1345557
contig00307	scaffold_3	+	1e-18	521	655	10534181	10534315	EI	ENSACAG00000013523:+:10532949:10540119
contig00307	scaffold_3	+	1e-18	695	820	10534363	10534488	EI	ENSACAG00000013523:+:10532949:10540119
contig00332	scaffold_179	-	8e-08	362	442	679273	679353	ei	ENSACAG00000008982:+:614822:686477
contig00352	scaffold_21	-	3e-79	1	90	1729077	1729166	e	ENSACAG00000004732:+:1716576:1730744
contig00352	scaffold_21	-	3e-79	70	234	1729149	1729313	e	ENSACAG00000004732:+:1716576:1730744
contig00352	scaffold_21	+	5e-82	236	406	1729442	1729612	EI	ENSACAG00000004732:+:1716576:1730744
contig00352	scaffold_21	+	5e-82	392	496	1730012	1730116	EI	ENSACAG00000004732:+:1716576:1730744
contig00352	scaffold_21	+	5e-82	497	646	1730640	1730789	EI3U	ENSACAG00000004732:+:1716576:1730744
contig00367	scaffold_98	+	0	1742	1888	3505415	3505561	5UEI	ENSACAG00000015012:+:3505421:3576550
contig00367	scaffold_98	+	0	1886	2071	3507379	3507564	EI	ENSACAG00000015012:+:3505421:3576550
contig00367	scaffold_98	+	0	2077	2220	3508513	3508656	EI	ENSACAG00000015012:+:3505421:3576550
contig00367	scaffold_98	+	0	2215	2343	3509866	3509994	EI	ENSACAG00000015012:+:3505421:3576550
contig00367	scaffold_98	+	0	2335	2904	3514468	3515037	EI	ENSACAG00000015012:+:3505421:3576550
contig00367	scaffold_98	+	0	2905	2961	3517116	3517172	EI	ENSACAG00000015012:+:3505421:3576550
contig00367	scaffold_98	+	0	2944	3036	3518162	3518254	EI	ENSACAG00000015012:+:3505421:3576550
contig00367	scaffold_98	+	1e-167	3034	3141	3519309	3519416	EI	ENSACAG00000015012:+:3505421:3576550
contig00367	scaffold_98	+	0	3110	3220	3519384	3519494	E	ENSACAG00000015012:+:3505421:3576550
contig00367	scaffold_98	+	0	3221	3415	3521150	3521344	EI	ENSACAG00000015012:+:3505421:3576550
contig00367	scaffold_98	+	0	3404	3541	3522338	3522475	EI	ENSACAG00000015012:+:3505421:3576550
contig00367	scaffold_98	+	0	3539	3655	3547183	3547299	EI	ENSACAG00000015012:+:3505421:3576550
contig00367	scaffold_98	-	1e-169	306	380	1465396	1465470	ei	ENSACAG00000014259:+:1239870:1558890
contig00390	scaffold_145	+	1e-142	1	129	435448	435576	EI	ENSACAG00000012315:+:419898:443265
contig00390	scaffold_145	+	1e-142	127	399	443122	443394	E3U	ENSACAG00000012315:+:419898:443265
contig00390	scaffold_145	+	1e-142	396	455	443396	443455	3U	ENSACAG00000012315:+:419898:443265
contig00390	scaffold_145	-	1e-140	452	721	443449	443718	3u0	ENSACAG00000012315:+:419898:443265
contig00415	scaffold_706	-	1e-25	1	135	242796	242930	e	ENSACAG00000004389:+:227283:247023
contig00418	scaffold_361	+	1e-89	3	176	1415438	1415611	E	ENSACAG00000016926:+:1401888:1419916
contig00418	scaffold_361	+	1e-89	186	251	1415618	1415683	E	ENSACAG00000016926:+:1401888:1419916
contig00418	scaffold_361	+	1e-89	268	501	1415693	1415926	E	ENSACAG00000016926:+:1401888:1419916
contig00424	scaffold_90	-	1e-06	15	155	427083	427223	ei	ENSACAG00000012001:+:408907:436885
contig00424	scaffold_90	-	1e-06	141	221	420187	420267	e	ENSACAG00000012001:+:408907:436885
contig00424	scaffold_90	-	1e-06	288	410	417506	417628	ei	ENSACAG00000012001:+:408907:436885
contig00435	scaffold_417	-	4e-30	2	85	671167	671250	ei	ENSACAG00000003929:+:653470:676253
contig00435	scaffold_417	+	4e-33	61	231	674072	674242	EI	ENSACAG00000003929:+:653470:676253
contig00435	scaffold_417	+	4e-33	235	417	675336	675518	E	ENSACAG00000003929:+:653470:676253
contig00435	scaffold_417	-	6e-20	431	496	675914	675979	ei	ENSACAG00000003929:+:653470:676253
contig00435	scaffold_417	+	4e-33	466	546	676173	676253	EI	ENSACAG00000003929:+:653470:676253
contig00445	scaffold_92	-	3e-26	1	159	2880637	2880795	e	ENSACAG00000007208:+:2877168:2905398
contig00445	scaffold_92	-	2e-09	186	314	2879897	2880025	e	ENSACAG00000007208:+:2877168:2905398
contig00445	scaffold_92	-	8e-33	259	396	2879814	2879951	ei	ENSACAG00000007208:+:2877168:2905398
contig00445	scaffold_92	-	8e-33	462	530	2877142	2877210	5ue	ENSACAG00000007208:+:2877168:2905398
contig00471	scaffold_66	-	2e-81	360	662	2476902	2477204	e3u	ENSACAG00000002559:+:2473751:2477195
contig00471	scaffold_66	-	2e-81	660	776	2475922	2476038	ei	ENSACAG00000002559:+:2473751:2477195
contig00474	scaffold_341	+	7e-27	30	158	1231941	1232069	EI	ENSACAG00000011020:+:1206848:1232108
contig00474	scaffold_341	+	7e-27	155	205	1232067	1232117	E3U	ENSACAG00000011020:+:1206848:1232108
contig00476	scaffold_483	-	2e-35	99	308	147140	147349	ei	ENSACAG00000011771:+:17316:390328
contig00476	scaffold_483	-	2e-35	427	519	147461	147553	ei	ENSACAG00000011771:+:17316:390328
contig00476	scaffold_483	-	2e-35	577	744	147614	147781	ei	ENSACAG00000011771:+:17316:390328
contig00476	scaffold_483	-	2e-35	757	963	147800	148006	ei	ENSACAG00000011771:+:17316:390328
contig00476	scaffold_483	-	2e-35	954	1142	148217	148405	ei	ENSACAG00000011771:+:17316:390328
contig00476	scaffold_483	+	4e-09	1200	1313	148473	148586	EI	ENSACAG00000011771:+:17316:390328
contig00476	scaffold_483	+	4e-09	1380	1436	201564	201620	EI	ENSACAG00000011771:+:17316:390328
contig00476	scaffold_483	+	4e-09	1415	1507	210580	210672	EI	ENSACAG00000011771:+:17316:390328
contig00479	scaffold_34	+	8e-06	59	190	1389843	1389974	EI	ENSACAG00000015006:+:1387553:1442770
contig00485	scaffold_457	-	1e-55	156	296	486925	487065	3u0	ENSACAG00000011170:+:475035:486806
contig00485	scaffold_457	-	2e-52	240	377	486845	486982	3u	ENSACAG00000011170:+:475035:486806
contig00485	scaffold_457	-	1e-55	424	546	486660	486782	e	ENSACAG00000011170:+:475035:486806
contig00485	scaffold_457	-	1e-55	520	900	484463	484843	ei	ENSACAG00000011170:+:475035:486806
contig00485	scaffold_457	-	5e-51	847	972	483480	483605	ei	ENSACAG00000011170:+:475035:486806
contig00499	scaffold_580	-	5e-11	2	85	35547	35630	ei	ENSACAG00000017862:+:5865:90115
contig00499	scaffold_580	-	5e-11	59	133	35611	35685	ei	ENSACAG00000017862:+:5865:90115
contig00507	scaffold_879	-	3e-10	12	95	267182	267265	ei	ENSACAG00000005400:+:257787:350633
contig00507	scaffold_879	-	3e-10	111	194	266980	267063	ei	ENSACAG00000005400:+:257787:350633
contig00507	scaffold_879	-	3e-10	167	232	266941	267006	ei	ENSACAG00000005400:+:257787:350633
contig00540	scaffold_71	-	7e-23	124	246	834223	834345	3u	ENSACAG00000009530:+:826575:834111
contig00540	scaffold_71	-	7e-23	316	396	834088	834168	e3u	ENSACAG00000009530:+:826575:834111
contig00540	scaffold_71	-	5e-30	394	468	833580	833654	ei	ENSACAG00000009530:+:826575:834111
contig00540	scaffold_71	-	5e-30	490	594	828532	828636	ei	ENSACAG00000009530:+:826575:834111
contig00540	scaffold_71	-	5e-30	594	674	826540	826620	5ue	ENSACAG00000009530:+:826575:834111
contig00543	scaffold_235	-	3e-19	185	304	2160684	2160803	ei3u	ENSACAG00000017996:+:2150278:2160791
contig00543	scaffold_235	-	3e-19	299	397	2159507	2159605	e	ENSACAG00000017996:+:2150278:2160791
contig00543	scaffold_235	-	3e-19	401	487	2158724	2158810	ei	ENSACAG00000017996:+:2150278:2160791
contig00544	scaffold_306	-	9e-18	51	209	628862	629020	e	ENSACAG00000005777:+:618472:630786
contig00544	scaffold_306	-	9e-18	204	308	628075	628179	ei	ENSACAG00000005777:+:618472:630786
contig00556	scaffold_235	-	6e-07	73	129	1924584	1924640	ei	ENSACAG00000017986:+:1915929:1925744
contig00559	scaffold_302	-	2e-15	36	200	302432	302596	ei	ENSACAG00000008406:+:224106:317770
contig00559	scaffold_302	-	2e-15	222	332	302294	302404	ei	ENSACAG00000008406:+:224106:317770
contig00559	scaffold_302	-	2e-15	400	498	302135	302233	ei	ENSACAG00000008406:+:224106:317770
contig00569	scaffold_706	+	2e-24	1	66	245080	245145	EI	ENSACAG00000004389:+:227283:247023
contig00569	scaffold_706	+	2e-24	64	168	245247	245351	EI	ENSACAG00000004389:+:227283:247023
contig00571	scaffold_0	+	1e-127	3	71	5495092	5495160	EI	ENSACAG00000003225:+:5480436:5519480
contig00571	scaffold_0	+	1e-127	66	206	5497646	5497786	EI	ENSACAG00000003225:+:5480436:5519480
contig00571	scaffold_0	+	4e-59	207	329	5500268	5500390	EI	ENSACAG00000003225:+:5480436:5519480
contig00571	scaffold_0	+	1e-127	291	449	5501311	5501469	EI	ENSACAG00000003225:+:5480436:5519480
contig00571	scaffold_0	+	1e-127	453	608	5502043	5502198	EI	ENSACAG00000003225:+:5480436:5519480
contig00571	scaffold_0	+	1e-127	606	734	5504607	5504735	EI	ENSACAG00000003225:+:5480436:5519480
contig00571	scaffold_0	+	1e-127	810	947	5505894	5506031	EI	ENSACAG00000003225:+:5480436:5519480
contig00571	scaffold_0	+	1e-127	951	1055	5506771	5506875	E	ENSACAG00000003225:+:5480436:5519480
contig00571	scaffold_0	+	1e-127	1092	1175	5507211	5507294	EI	ENSACAG00000003225:+:5480436:5519480
contig00574	scaffold_361	-	1e-139	2	448	1416368	1416814	ei	ENSACAG00000016926:+:1401888:1419916
contig00574	scaffold_361	-	1e-139	436	777	1416038	1416379	e	ENSACAG00000016926:+:1401888:1419916
contig00574	scaffold_361	-	1e-108	832	879	1415929	1415976	e	ENSACAG00000016926:+:1401888:1419916
contig00578	scaffold_44	-	1e-86	726	875	4252071	4252220	3u0	ENSACAG00000010020:+:4206239:4251908
contig00578	scaffold_44	-	2e-83	874	969	4251976	4252071	3u	ENSACAG00000010020:+:4206239:4251908
contig00578	scaffold_44	-	1e-86	1050	1154	4251807	4251911	e	ENSACAG00000010020:+:4206239:4251908
contig00578	scaffold_44	-	1e-86	1155	1319	4249498	4249662	e	ENSACAG00000010020:+:4206239:4251908
contig00580	scaffold_2224	-	1e-139	39	686	8578	9225	05u	ENSACAG00000008792:+:9358:9879
contig00583	scaffold_752	-	4e-47	1	108	134707	134814	e	ENSACAG00000009337:+:127028:135952
contig00583	scaffold_752	-	4e-47	157	273	133729	133845	ei	ENSACAG00000009337:+:127028:135952
contig00583	scaffold_752	-	4e-47	259	441	133482	133664	ei	ENSACAG00000009337:+:127028:135952
contig00584	scaffold_390	-	8e-21	235	405	1345480	1345650	e3u	ENSACAG00000010505:+:1327033:1345557
contig00586	scaffold_1280	+	9e-24	1	69	4836	4904	R	ENSACAG00000018682:+:4787:5387
contig00586	scaffold_1280	-	2e-36	60	167	19266	19373	r	ENSACAG00000019739:+:19157:19749
contig00586	scaffold_1280	-	2e-36	157	216	19362	19421	r	ENSACAG00000019739:+:19157:19749
contig00589	scaffold_85	+	6e-71	111	197	3900156	3900242	EI	ENSACAG00000007198:+:3769019:3914800
contig00589	scaffold_85	+	6e-71	190	267	3902703	3902780	EI	ENSACAG00000007198:+:3769019:3914800
contig00589	scaffold_85	-	4e-55	250	354	3905969	3906073	ei	ENSACAG00000007198:+:3769019:3914800
contig00589	scaffold_85	+	6e-71	349	498	3909666	3909815	EI	ENSACAG00000007198:+:3769019:3914800
contig00589	scaffold_85	+	6e-71	499	585	3914717	3914803	E	ENSACAG00000007198:+:3769019:3914800
contig00589	scaffold_357	+	1e-26	583	759	2337	2513	EI	ENSACAG00000004963:+:2337:164990
contig00594	scaffold_92	-	3e-18	119	280	2883409	2883570	ei	ENSACAG00000007208:+:2877168:2905398
contig00613	scaffold_561	-	1e-156	42	455	688681	689094	ei	ENSACAG00000000880:+:622774:705887
contig00613	scaffold_561	-	1e-156	432	638	687301	687507	ei	ENSACAG00000000880:+:622774:705887
contig00613	scaffold_561	-	1e-156	624	767	685770	685913	ei	ENSACAG00000000880:+:622774:705887
contig00613	scaffold_561	-	1e-156	762	887	684994	685119	ei	ENSACAG00000000880:+:622774:705887
contig00613	scaffold_561	-	1e-156	888	1022	681503	681637	ei	ENSACAG00000000880:+:622774:705887
contig00613	scaffold_561	-	1e-156	1020	1136	678896	679012	ei	ENSACAG00000000880:+:622774:705887
contig00613	scaffold_561	-	1e-156	1131	1256	675595	675720	ei	ENSACAG00000000880:+:622774:705887
contig00633	scaffold_375	-	1e-77	65	448	651202	651585	ei3u	ENSACAG00000015691:+:639508:651546
contig00636	scaffold_445	-	7e-35	348	524	17024	17200	e	ENSACAG00000003691:+:13564:22326
contig00636	scaffold_445	-	7e-35	191	346	18964	19119	ei	ENSACAG00000003691:+:13564:22326
contig00651	scaffold_140	-	5e-31	250	312	1866759	1866821	e3u	ENSACAG00000012788:+:1834245:1866805
contig00651	scaffold_140	-	7e-30	298	372	1866698	1866772	e	ENSACAG00000012788:+:1834245:1866805
contig00653	scaffold_132	+	5e-90	2	97	2775062	2775157	EI	ENSACAG00000015671:+:2734856:2785728
contig00653	scaffold_132	+	5e-90	86	199	2776747	2776860	EI	ENSACAG00000015671:+:2734856:2785728
contig00653	scaffold_132	+	5e-90	200	361	2777151	2777312	EI	ENSACAG00000015671:+:2734856:2785728
contig00653	scaffold_132	+	5e-90	353	454	2777891	2777992	EI	ENSACAG00000015671:+:2734856:2785728
contig00653	scaffold_132	+	5e-90	446	595	2778281	2778430	EI	ENSACAG00000015671:+:2734856:2785728
contig00658	scaffold_166	-	1e-72	1	78	92278	92355	ei	ENSACAG00000001864:+:1488:101880
contig00658	scaffold_166	+	5e-90	74	271	96141	96338	EI	ENSACAG00000001864:+:1488:101880
contig00658	scaffold_166	+	5e-90	269	430	97158	97319	EI	ENSACAG00000001864:+:1488:101880
contig00658	scaffold_166	-	1e-72	421	555	101769	101903	ei3u	ENSACAG00000001864:+:1488:101880
contig00678	scaffold_575	-	2e-15	130	240	209372	209482	e	ENSACAG00000001082:+:162847:209851
contig00678	scaffold_575	-	2e-15	286	477	197953	198144	ei	ENSACAG00000001082:+:162847:209851
contig00682	scaffold_83	+	3e-24	41	118	3402160	3402237	3U	ENSACAG00000011907:+:3394747:3402138
contig00682	scaffold_83	+	3e-24	150	242	3402239	3402331	3U	ENSACAG00000011907:+:3394747:3402138
contig00682	scaffold_83	+	3e-24	243	338	3402335	3402430	3U	ENSACAG00000011907:+:3394747:3402138
contig00683	scaffold_706	-	8e-25	546	644	477149	477247	ei	ENSACAG00000004740:+:468389:477247
contig00685	scaffold_400	+	1e-107	33	155	178274	178396	EI	ENSACAG00000001533:+:134069:186090
contig00685	scaffold_400	+	1e-107	140	256	180858	180974	EI	ENSACAG00000001533:+:134069:186090
contig00685	scaffold_400	+	1e-107	245	421	182088	182264	EI	ENSACAG00000001533:+:134069:186090
contig00685	scaffold_400	+	1e-107	419	625	182523	182729	EI	ENSACAG00000001533:+:134069:186090
contig00685	scaffold_400	+	1e-107	599	772	183535	183708	EI	ENSACAG00000001533:+:134069:186090
contig00696	scaffold_610	-	2e-53	2	241	526922	527161	e	ENSACAG00000005133:+:413903:562251
contig00706	scaffold_24	-	8e-11	5	133	1610972	1611100	ei	ENSACAG00000005899:+:1558599:1972194
contig00710	scaffold_70	-	2e-51	1	186	805801	805986	ei	ENSACAG00000007990:+:733697:806900
contig00710	scaffold_70	-	2e-51	178	258	805629	805709	ei	ENSACAG00000007990:+:733697:806900
contig00711	scaffold_135	+	1e-139	2	118	48406	48522	E	ENSACAG00000006108:+:46705:49164
contig00711	scaffold_135	+	1e-139	114	770	48517	49173	E3U	ENSACAG00000006108:+:46705:49164
contig00711	scaffold_135	-	1e-116	888	992	49287	49391	3u0	ENSACAG00000006108:+:46705:49164
contig00714	scaffold_1386	-	3e-19	366	728	42469	42831	ei	ENSACAG00000016571:+:35880:61504
contig00719	scaffold_809	-	3e-38	1	87	168894	168980	ei	ENSACAG00000003362:+:154069:169028
contig00719	scaffold_809	-	6e-26	83	157	167673	167747	e	ENSACAG00000003362:+:154069:169028
contig00719	scaffold_809	-	3e-38	160	279	166389	166508	ei	ENSACAG00000003362:+:154069:169028
contig00719	scaffold_809	-	3e-38	271	324	165874	165927	ei	ENSACAG00000003362:+:154069:169028
contig00722	scaffold_1422	-	2e-06	46	201	69011	69166	ei	ENSACAG00000001236:+:16997:81753
contig00722	scaffold_1422	-	2e-06	220	276	69177	69233	ei	ENSACAG00000001236:+:16997:81753
contig00722	scaffold_1422	-	2e-06	303	332	69258	69287	ei	ENSACAG00000001236:+:16997:81753
contig00726	scaffold_3689	-	1e-93	577	681	7883	7987	ei	ENSACAG00000007838:+:1055:7987
contig00726	scaffold_3689	-	1e-93	673	798	7682	7807	ei	ENSACAG00000007838:+:1055:7987
contig00726	scaffold_3689	-	1e-93	796	936	4427	4567	ei	ENSACAG00000007838:+:1055:7987
contig00726	scaffold_3689	-	1e-93	925	1038	4198	4311	ei	ENSACAG00000007838:+:1055:7987
contig00726	scaffold_3689	-	1e-93	1033	1119	2653	2739	ei	ENSACAG00000007838:+:1055:7987
contig00729	scaffold_405	-	4e-10	68	163	438296	438391	e	ENSACAG00000008814:+:425820:438433
contig00731	scaffold_92	-	6e-63	2	322	2884691	2885011	e	ENSACAG00000007208:+:2877168:2905398
contig00731	scaffold_92	-	5e-44	302	478	2884547	2884723	ei	ENSACAG00000007208:+:2877168:2905398
contig00731	scaffold_92	-	4e-53	477	623	2883412	2883558	ei	ENSACAG00000007208:+:2877168:2905398
contig00742	scaffold_1470	-	1e-14	40	99	13930	13989	e	ENSACAG00000005046:+:13834:36519
contig00742	scaffold_1470	-	1e-14	104	217	13810	13923	5ue	ENSACAG00000005046:+:13834:36519
contig00749	scaffold_167	-	1e-12	4	57	1066555	1066608	e	ENSACAG00000001663:+:1066486:1094006
contig00749	scaffold_167	-	1e-12	50	115	1066498	1066563	e	ENSACAG00000001663:+:1066486:1094006
contig00757	scaffold_19	-	5e-06	1	117	4019526	4019642	ei	ENSACAG00000007303:+:3999715:4072611
contig00757	scaffold_19	-	5e-06	128	181	4019461	4019514	ei	ENSACAG00000007303:+:3999715:4072611
contig00760	scaffold_729	-	4e-11	1	57	71767	71823	ei	ENSACAG00000010537:+:37150:135073
contig00760	scaffold_729	-	2e-12	51	119	84094	84162	ei	ENSACAG00000010537:+:37150:135073
contig00764	scaffold_101	+	0	3	173	2132931	2133101	EI	ENSACAG00000004988:+:2120941:2159124
contig00764	scaffold_101	+	0	144	212	2135393	2135461	EI	ENSACAG00000004988:+:2120941:2159124
contig00764	scaffold_101	+	0	204	371	2135987	2136154	EI	ENSACAG00000004988:+:2120941:2159124
contig00764	scaffold_101	+	0	363	437	2136639	2136713	EI	ENSACAG00000004988:+:2120941:2159124
contig00764	scaffold_101	+	0	438	632	2136914	2137108	EI	ENSACAG00000004988:+:2120941:2159124
contig00764	scaffold_101	+	0	633	713	2137590	2137670	E	ENSACAG00000004988:+:2120941:2159124
contig00764	scaffold_101	+	0	711	842	2138740	2138871	EI	ENSACAG00000004988:+:2120941:2159124
contig00764	scaffold_101	+	0	843	1565	2139739	2140461	EI	ENSACAG00000004988:+:2120941:2159124
contig00764	scaffold_101	+	0	1614	1721	2140501	2140608	EI	ENSACAG00000004988:+:2120941:2159124
contig00764	scaffold_101	+	1e-13	1874	2113	2140759	2140998	EI	ENSACAG00000004988:+:2120941:2159124
contig00764	scaffold_101	+	0	2063	2299	2140942	2141178	EI	ENSACAG00000004988:+:2120941:2159124
contig00764	scaffold_101	+	0	2294	2431	2141970	2142107	EI	ENSACAG00000004988:+:2120941:2159124
contig00764	scaffold_101	+	0	2429	2560	2142368	2142499	EI	ENSACAG00000004988:+:2120941:2159124
contig00764	scaffold_101	-	0	2554	2736	2144371	2144553	ei	ENSACAG00000004988:+:2120941:2159124
contig00764	scaffold_101	+	0	2753	2830	2148239	2148316	EI	ENSACAG00000004988:+:2120941:2159124
contig00764	scaffold_101	-	0	2828	2887	2154504	2154563	ei	ENSACAG00000004988:+:2120941:2159124
contig00764	scaffold_101	+	0	2878	2958	2154553	2154633	E	ENSACAG00000004988:+:2120941:2159124
contig00764	scaffold_101	+	0	2959	3084	2155052	2155177	EI	ENSACAG00000004988:+:2120941:2159124
contig00764	scaffold_101	-	0	3083	3169	2155970	2156056	ei	ENSACAG00000004988:+:2120941:2159124
contig00764	scaffold_101	+	0	3152	3271	2156040	2156159	E	ENSACAG00000004988:+:2120941:2159124
contig00764	scaffold_101	+	0	3289	3396	2157098	2157205	E	ENSACAG00000004988:+:2120941:2159124
contig00764	scaffold_101	+	0	3394	3516	2157962	2158084	EI	ENSACAG00000004988:+:2120941:2159124
contig00764	scaffold_101	+	0	3511	3711	2158987	2159187	E3U	ENSACAG00000004988:+:2120941:2159124
contig00765	scaffold_987	-	1e-119	23	49	205698	205724	ei	ENSACAG00000013810:+:194528:220903
contig00765	scaffold_987	+	1e-151	50	190	206583	206723	E	ENSACAG00000013810:+:194528:220903
contig00765	scaffold_987	+	1e-151	182	361	208613	208792	EI	ENSACAG00000013810:+:194528:220903
contig00765	scaffold_987	+	1e-151	356	454	209264	209362	EI	ENSACAG00000013810:+:194528:220903
contig00765	scaffold_987	+	1e-151	455	499	209471	209515	E	ENSACAG00000013810:+:194528:220903
contig00765	scaffold_987	-	1e-119	500	619	210762	210881	ei	ENSACAG00000013810:+:194528:220903
contig00765	scaffold_987	+	1e-151	608	721	215509	215622	EI	ENSACAG00000013810:+:194528:220903
contig00765	scaffold_987	+	1e-151	710	853	216774	216917	EI	ENSACAG00000013810:+:194528:220903
contig00765	scaffold_987	+	1e-151	830	910	217250	217330	EI	ENSACAG00000013810:+:194528:220903
contig00765	scaffold_987	+	1e-151	908	1096	219529	219717	EI	ENSACAG00000013810:+:194528:220903
contig00765	scaffold_987	+	1e-151	1088	1198	220793	220903	EI	ENSACAG00000013810:+:194528:220903
contig00770	scaffold_179	-	6e-21	22	150	681404	681532	ei	ENSACAG00000008982:+:614822:686477
contig00774	scaffold_31	-	2e-14	3	101	2744178	2744276	e	ENSACAG00000008110:+:2692587:2760144
contig00776	scaffold_6211	-	4e-10	22	78	1823	1879	3u	ENSACAG00000007126:+:1193:1792
contig00776	scaffold_6211	-	1e-13	71	244	1660	1833	e3u	ENSACAG00000007126:+:1193:1792
contig00781	scaffold_66	-	2e-39	3	191	2473766	2473954	e	ENSACAG00000002559:+:2473751:2477195
contig00782	scaffold_120	-	3e-18	1	111	1832840	1832950	ei	ENSACAG00000013417:+:1830316:1834555
contig00804	scaffold_105	+	1e-06	399	470	2620539	2620610	EI	ENSACAG00000012265:+:2603363:2645146
contig00818	scaffold_268	-	2e-13	1	132	1808012	1808143	5ue	ENSACAG00000002494:+:1808069:1824092
contig00836	scaffold_180	-	1e-121	1256	1321	2592990	2593055	ei	ENSACAG00000008956:+:2582033:2595060
contig00836	scaffold_180	-	1e-121	1296	1490	2592348	2592542	ei	ENSACAG00000008956:+:2582033:2595060
contig00836	scaffold_180	-	1e-121	1488	1658	2591411	2591581	ei	ENSACAG00000008956:+:2582033:2595060
contig00836	scaffold_180	-	1e-121	1659	1781	2589461	2589583	ei	ENSACAG00000008956:+:2582033:2595060
contig00836	scaffold_180	-	1e-121	1767	1862	2589280	2589375	ei	ENSACAG00000008956:+:2582033:2595060
contig00836	scaffold_180	-	1e-121	1860	1943	2588281	2588364	ei	ENSACAG00000008956:+:2582033:2595060
contig00836	scaffold_180	-	1e-121	1941	2036	2586600	2586695	ei	ENSACAG00000008956:+:2582033:2595060
contig00836	scaffold_180	-	1e-78	2023	2109	2586530	2586616	ei	ENSACAG00000008956:+:2582033:2595060
contig00850	scaffold_92	-	8e-93	2	46	2894889	2894933	e	ENSACAG00000007208:+:2877168:2905398
contig00850	scaffold_92	-	8e-93	47	202	2895929	2896084	ei	ENSACAG00000007208:+:2877168:2905398
contig00850	scaffold_92	+	1e-103	186	503	2896213	2896530	EI	ENSACAG00000007208:+:2877168:2905398
contig00850	scaffold_92	+	1e-103	480	716	2896662	2896898	EI	ENSACAG00000007208:+:2877168:2905398
contig00850	scaffold_92	+	1e-103	714	962	2899914	2900162	EI	ENSACAG00000007208:+:2877168:2905398
contig00853	scaffold_1081	+	4e-48	1	96	43524	43619	E	ENSACAG00000014474:+:30137:47791
contig00853	scaffold_1081	+	4e-48	91	195	46125	46229	EI	ENSACAG00000014474:+:30137:47791
contig00853	scaffold_1081	+	4e-48	187	270	47711	47794	EI	ENSACAG00000014474:+:30137:47791
contig00853	scaffold_1081	+	4e-48	290	361	47812	47883	3U	ENSACAG00000014474:+:30137:47791
contig00853	scaffold_1081	-	1e-35	361	423	47881	47943	3u	ENSACAG00000014474:+:30137:47791
contig00861	scaffold_83	+	2e-53	3	299	3398055	3398351	EI	ENSACAG00000011907:+:3394747:3402138
contig00878	scaffold_1257	-	6e-11	1	189	35596	35784	e	ENSACAG00000000248:+:34945:36195
contig00879	scaffold_1645	-	4e-12	3	62	42092	42151	e	ENSACAG00000005345:+:9565:46514
contig00879	scaffold_1645	-	4e-12	75	170	41618	41713	e	ENSACAG00000005345:+:9565:46514
contig00903	scaffold_46	-	5e-23	319	423	384137	384241	3u0	ENSACAG00000011210:+:336258:383986
contig00903	scaffold_46	-	0	390	920	383639	384169	ei3u	ENSACAG00000011210:+:336258:383986
contig00903	scaffold_46	-	0	915	989	383034	383108	ei	ENSACAG00000011210:+:336258:383986
contig00903	scaffold_46	-	0	983	1126	382896	383039	ei	ENSACAG00000011210:+:336258:383986
contig00903	scaffold_46	-	0	1127	1183	382016	382072	e	ENSACAG00000011210:+:336258:383986
contig00903	scaffold_46	-	0	1181	1279	381725	381823	ei	ENSACAG00000011210:+:336258:383986
contig00903	scaffold_46	-	0	1277	1471	379929	380123	ei	ENSACAG00000011210:+:336258:383986
contig00903	scaffold_46	-	0	1451	1597	378602	378748	ei	ENSACAG00000011210:+:336258:383986
contig00903	scaffold_46	-	1e-147	1583	1708	378271	378396	ei	ENSACAG00000011210:+:336258:383986
contig00903	scaffold_46	-	0	1702	1824	378153	378275	e	ENSACAG00000011210:+:336258:383986
contig00907	scaffold_348	-	4e-24	21	290	1256155	1256424	E5U	ENSACAG00000002800:-:1256113:1256400
contig00912	scaffold_372	+	1e-16	3	128	42272	42397	EI	ENSACAG00000005556:+:8137:99178
contig00912	scaffold_372	+	1e-16	188	340	42494	42646	EI	ENSACAG00000005556:+:8137:99178
contig00929	scaffold_137	-	1e-125	358	477	2817798	2817917	ei3u	ENSACAG00000014270:+:2813495:2817893
contig00929	scaffold_137	-	1e-125	469	540	2816443	2816514	ei	ENSACAG00000014270:+:2813495:2817893
contig00929	scaffold_137	-	1e-125	568	633	2816348	2816413	ei	ENSACAG00000014270:+:2813495:2817893
contig00929	scaffold_137	-	1e-125	631	807	2816005	2816181	ei	ENSACAG00000014270:+:2813495:2817893
contig00929	scaffold_137	-	1e-125	805	933	2815377	2815505	ei	ENSACAG00000014270:+:2813495:2817893
contig00929	scaffold_137	-	1e-103	917	1030	2815126	2815239	ei	ENSACAG00000014270:+:2813495:2817893
contig00929	scaffold_137	-	1e-125	1006	1212	2814796	2815002	ei	ENSACAG00000014270:+:2813495:2817893
contig00929	scaffold_19	+	2e-07	236	283	4041266	4041313	EI	ENSACAG00000007303:+:3999715:4072611
contig00932	scaffold_799	-	5e-07	28	240	320110	320322	e	ENSACAG00000012189:+:265740:320382
contig00932	scaffold_799	-	5e-07	283	351	320395	320463	3u	ENSACAG00000012189:+:265740:320382
contig00933	scaffold_179	-	2e-80	358	555	686304	686501	ei3u	ENSACAG00000008982:+:614822:686477
contig00933	scaffold_179	-	2e-80	553	678	684235	684360	ei	ENSACAG00000008982:+:614822:686477
contig00933	scaffold_179	-	2e-80	673	861	683727	683915	ei	ENSACAG00000008982:+:614822:686477
contig00934	scaffold_115	-	5e-32	3	137	3029556	3029690	ei	ENSACAG00000010771:+:2994984:3049267
contig00934	scaffold_115	-	5e-32	124	201	3029147	3029224	ei	ENSACAG00000010771:+:2994984:3049267
contig00934	scaffold_115	-	5e-32	201	269	3028071	3028139	e	ENSACAG00000010771:+:2994984:3049267
contig00936	scaffold_31	+	1e-110	3	185	2756328	2756510	E	ENSACAG00000008110:+:2692587:2760144
contig00936	scaffold_31	+	1e-110	186	362	2759971	2760147	EI	ENSACAG00000008110:+:2692587:2760144
contig00936	scaffold_31	+	1e-110	375	440	2760161	2760226	3U	ENSACAG00000008110:+:2692587:2760144
contig00936	scaffold_31	+	1e-110	421	522	2760215	2760316	3U	ENSACAG00000008110:+:2692587:2760144
contig00936	scaffold_31	+	1e-110	836	880	2760323	2760367	3U	ENSACAG00000008110:+:2692587:2760144
contig00936	scaffold_31	-	1e-100	868	975	2760359	2760466	3u	ENSACAG00000008110:+:2692587:2760144
contig00936	scaffold_31	-	1e-100	973	1152	2760459	2760638	3u	ENSACAG00000008110:+:2692587:2760144
contig00936	scaffold_31	-	1e-100	1139	1186	2760627	2760674	3u	ENSACAG00000008110:+:2692587:2760144
contig00936	scaffold_31	-	1e-100	1180	1233	2760669	2760722	3u0	ENSACAG00000008110:+:2692587:2760144
contig00946	scaffold_132	+	1e-30	33	206	2281652	2281825	EI,E	ENSACAG00000015501:+:2274357:2310937	ENSACAG00000015503:+:2277212:2296179
contig00947	scaffold_26	-	0	1661	1876	958042	958257	3u0	ENSACAG00000012653:+:954208:958029
contig00947	scaffold_26	-	1e-167	1810	2037	957880	958107	ei3u	ENSACAG00000012653:+:954208:958029
contig00947	scaffold_26	-	0	2032	2163	957574	957705	ei	ENSACAG00000012653:+:954208:958029
contig00947	scaffold_26	-	0	2161	2262	955095	955196	ei	ENSACAG00000012653:+:954208:958029
contig00947	scaffold_26	-	0	2260	2373	954616	954729	ei	ENSACAG00000012653:+:954208:958029
contig00947	scaffold_26	-	0	2371	2526	954205	954360	ei	ENSACAG00000012653:+:954208:958029
contig00948	scaffold_1771	-	0	554	643	22305	22394	e3u	ENSACAG00000011530:+:18980:22340
contig00948	scaffold_1771	-	0	629	832	22125	22328	ei	ENSACAG00000011530:+:18980:22340
contig00948	scaffold_1771	-	1e-94	767	937	20663	20833	ei	ENSACAG00000011530:+:18980:22340
contig00948	scaffold_1771	-	0	905	1108	20489	20692	ei	ENSACAG00000011530:+:18980:22340
contig00948	scaffold_1771	-	0	1163	1489	20084	20410	ei	ENSACAG00000011530:+:18980:22340
contig00948	scaffold_1771	-	0	1478	1675	19895	20092	e	ENSACAG00000011530:+:18980:22340
contig00948	scaffold_1771	-	0	1762	2238	19328	19804	ei	ENSACAG00000011530:+:18980:22340
contig00948	scaffold_1771	-	0	2212	2682	18860	19330	5ue	ENSACAG00000011530:+:18980:22340
contig00948	scaffold_1771	-	0	2695	2877	18662	18844	05u	ENSACAG00000011530:+:18980:22340
contig00954	scaffold_38	-	1e-06	7	75	114485	114553	r	ENSACAG00000019355:+:114236:114564
contig00954	scaffold_38	-	1e-06	49	129	114174	114254	5ur	ENSACAG00000019355:+:114236:114564
contig00979	scaffold_9	-	7e-62	575	667	170684	170776	3u	ENSACAG00000015954:+:139804:170599
contig00979	scaffold_9	-	5e-82	756	845	170507	170596	e	ENSACAG00000015954:+:139804:170599
contig00979	scaffold_9	-	5e-82	875	928	170432	170485	ei	ENSACAG00000015954:+:139804:170599
contig00979	scaffold_9	-	5e-82	914	1150	169336	169572	ei	ENSACAG00000015954:+:139804:170599
contig00979	scaffold_9	-	7e-62	1150	1227	168361	168438	ei	ENSACAG00000015954:+:139804:170599
contig00979	scaffold_9	-	5e-82	1226	1357	165782	165913	ei	ENSACAG00000015954:+:139804:170599
contig00979	scaffold_9	-	5e-82	1352	1483	163716	163847	ei	ENSACAG00000015954:+:139804:170599
contig00980	scaffold_9	+	3e-12	98	244	145954	146100	EI	ENSACAG00000015954:+:139804:170599
contig00983	scaffold_5	-	2e-14	615	728	1999031	1999144	e3u	ENSACAG00000015129:+:1982449:1999138
contig00990	scaffold_253	-	1e-19	93	266	273609	273782	3u	ENSACAG00000000461:+:271543:273599
contig00991	scaffold_51	-	0	2760	2936	1865529	1865705	3u0	ENSACAG00000020936:+:1865177:1865356
contig00991	scaffold_51	-	9e-14	2896	3060	1865411	1865575	3u0	ENSACAG00000020936:+:1865177:1865356
contig00991	scaffold_51	-	0	3067	3129	1865338	1865400	e3u	ENSACAG00000020936:+:1865177:1865356
contig00991	scaffold_51	-	0	3112	3288	1865178	1865354	e	ENSACAG00000020936:+:1865177:1865356
contig00993	scaffold_380	-	3e-15	389	499	726154	726264	ei	ENSACAG00000001401:+:726046:788182
contig00994	scaffold_197	+	2e-26	183	242	2305358	2305417	EI	ENSACAG00000001850:+:2292075:2318350
contig00994	scaffold_197	+	2e-26	225	383	2307260	2307418	EI	ENSACAG00000001850:+:2292075:2318350
contig00995	scaffold_1265	-	1e-134	442	642	18461	18661	ei	ENSACAG00000010683:+:11707:18670
contig00995	scaffold_1265	-	1e-134	643	738	17188	17283	e	ENSACAG00000010683:+:11707:18670
contig00995	scaffold_1265	-	1e-134	808	897	16564	16653	e	ENSACAG00000010683:+:11707:18670
contig00995	scaffold_1265	-	1e-134	904	1206	16234	16536	ei	ENSACAG00000010683:+:11707:18670
contig00995	scaffold_1265	-	1e-134	1183	1374	14680	14871	ei	ENSACAG00000010683:+:11707:18670
contig00995	scaffold_1265	-	1e-134	1372	1521	11707	11856	e	ENSACAG00000010683:+:11707:18670
contig01008	scaffold_416	-	5e-15	3	137	8015	8149	5ue	ENSACAG00000002678:+:8021:11216
contig01009	scaffold_416	-	2e-28	2	181	11064	11243	ei3u	ENSACAG00000002678:+:8021:11216
contig01009	scaffold_416	-	2e-28	170	274	10889	10993	e	ENSACAG00000002678:+:8021:11216
contig01023	scaffold_940	-	5e-11	262	582	175097	175417	e	ENSACAG00000009947:+:173975:175579
contig01029	scaffold_267	+	3e-31	1	225	1278619	1278843	EI	ENSACAG00000006041:+:1275521:1306529
contig01043	scaffold_378	-	6e-25	3	167	713570	713734	ei	ENSACAG00000005411:+:643573:871637
contig01045	scaffold_463	-	3e-06	88	174	191503	191589	ei	ENSACAG00000000226:+:83898:274571
contig01045	scaffold_463	-	3e-06	164	298	131726	131860	ei	ENSACAG00000000226:+:83898:274571
contig01049	scaffold_270	-	0	751	1563	1835524	1836336	05ue	ENSACAG00000014008:+:1836155:1844886
contig01049	scaffold_270	+	7e-45	1490	1702	1836266	1836478	E	ENSACAG00000014008:+:1836155:1844886
contig01051	scaffold_77	-	1e-97	894	992	64232	64330	e	ENSACAG00000013004:+:47370:64327
contig01051	scaffold_77	-	1e-97	993	1166	63111	63284	ei	ENSACAG00000013004:+:47370:64327
contig01051	scaffold_77	-	1e-97	1161	1316	58266	58421	ei	ENSACAG00000013004:+:47370:64327
contig01051	scaffold_77	-	1e-97	1296	1421	56178	56303	ei	ENSACAG00000013004:+:47370:64327
contig01051	scaffold_77	-	1e-97	1420	1464	51814	51858	e	ENSACAG00000013004:+:47370:64327
contig01051	scaffold_77	-	1e-97	1452	1565	47373	47486	ei	ENSACAG00000013004:+:47370:64327
contig01063	scaffold_89	-	2e-46	3	137	3573256	3573390	e	ENSACAG00000002182:+:3562551:3577395
contig01063	scaffold_89	-	2e-46	138	284	3572414	3572560	ei	ENSACAG00000002182:+:3562551:3577395
contig01068	scaffold_1645	+	8e-06	339	452	39480	39593	EI	ENSACAG00000005345:+:9565:46514
contig01069	scaffold_1645	+	2e-21	63	185	33381	33503	EI,EI	ENSACAG00000005345:+:9565:46514	ENSACAG00000005467:+:33390:36886
contig01069	scaffold_1645	+	2e-21	183	308	33590	33715	EI,EI	ENSACAG00000005345:+:9565:46514	ENSACAG00000005467:+:33390:36886
contig01078	scaffold_2224	-	2e-21	2	322	9899	10219	3u0	ENSACAG00000008792:+:9358:9879
contig01078	scaffold_2224	-	2e-20	336	455	9769	9888	e3u	ENSACAG00000008792:+:9358:9879
contig01078	scaffold_2224	-	2e-20	622	732	9475	9585	e	ENSACAG00000008792:+:9358:9879
contig01089	scaffold_480	+	1e-87	103	174	743168	743239	5UE	ENSACAG00000012615:+:743174:763730
contig01089	scaffold_480	+	1e-87	169	306	745877	746014	EI	ENSACAG00000012615:+:743174:763730
contig01089	scaffold_480	+	1e-87	307	519	746981	747193	EI	ENSACAG00000012615:+:743174:763730
contig01089	scaffold_480	+	1e-87	517	669	748855	749007	EI	ENSACAG00000012615:+:743174:763730
contig01107	scaffold_155	-	1e-69	159	260	2401676	2401777	ei3u	ENSACAG00000004658:+:2392101:2401756
contig01107	scaffold_155	-	1e-69	252	344	2401492	2401584	ei	ENSACAG00000004658:+:2392101:2401756
contig01107	scaffold_155	-	1e-69	336	413	2400568	2400645	ei	ENSACAG00000004658:+:2392101:2401756
contig01107	scaffold_155	-	1e-69	394	588	2399700	2399894	ei	ENSACAG00000004658:+:2392101:2401756
contig01107	scaffold_155	-	1e-69	568	648	2398293	2398373	ei	ENSACAG00000004658:+:2392101:2401756
contig01107	scaffold_155	-	1e-69	646	729	2396531	2396614	ei	ENSACAG00000004658:+:2392101:2401756
contig01107	scaffold_155	-	1e-69	721	819	2393918	2394016	ei	ENSACAG00000004658:+:2392101:2401756
contig01107	scaffold_155	-	1e-69	814	861	2392108	2392155	e	ENSACAG00000004658:+:2392101:2401756
contig01117	scaffold_167	-	5e-18	1	126	1066489	1066614	ei	ENSACAG00000001663:+:1066486:1094006
contig01130	scaffold_0	-	5e-52	1	102	5905687	5905788	ei	ENSACAG00000004253:+:5886999:5907055
contig01130	scaffold_0	-	5e-52	103	225	5905198	5905320	ei	ENSACAG00000004253:+:5886999:5907055
contig01130	scaffold_0	-	5e-52	226	372	5904899	5905045	e	ENSACAG00000004253:+:5886999:5907055
contig01131	scaffold_775	-	1e-34	23	199	191499	191675	ei	ENSACAG00000008221:+:28091:244790
contig01131	scaffold_775	-	1e-34	200	256	191208	191264	e	ENSACAG00000008221:+:28091:244790
contig01133	scaffold_64	-	3e-47	32	148	1438305	1438421	ei	ENSACAG00000010031:+:1424863:1452345
contig01133	scaffold_64	-	3e-47	131	238	1439805	1439912	ei	ENSACAG00000010031:+:1424863:1452345
contig01133	scaffold_64	-	3e-47	239	427	1440391	1440579	ei	ENSACAG00000010031:+:1424863:1452345
contig01133	scaffold_64	-	3e-47	416	562	1441436	1441582	ei	ENSACAG00000010031:+:1424863:1452345
contig01139	scaffold_115	-	1e-24	2	61	3032345	3032404	e	ENSACAG00000010771:+:2994984:3049267
contig01139	scaffold_115	-	1e-24	48	161	3032246	3032359	e	ENSACAG00000010771:+:2994984:3049267
contig01139	scaffold_115	-	1e-24	170	229	3030889	3030948	e	ENSACAG00000010771:+:2994984:3049267
contig01156	scaffold_1187	-	3e-75	1	45	170559	170603	3u	ENSACAG00000017737:+:169198:170423
contig01156	scaffold_1187	-	3e-75	88	261	170334	170507	e3u	ENSACAG00000017737:+:169198:170423
contig01156	scaffold_1187	-	3e-75	245	307	170289	170351	e	ENSACAG00000017737:+:169198:170423
contig01156	scaffold_1187	-	3e-75	321	506	170091	170276	e	ENSACAG00000017737:+:169198:170423
contig01156	scaffold_1187	-	3e-75	505	723	169872	170090	ei	ENSACAG00000017737:+:169198:170423
contig01156	scaffold_1187	-	3e-75	730	984	169615	169869	e	ENSACAG00000017737:+:169198:170423
contig01160	scaffold_67	-	2e-31	418	558	829090	829230	3u	ENSACAG00000013076:+:823878:828943
contig01160	scaffold_67	-	2e-31	538	582	829058	829102	3u	ENSACAG00000013076:+:823878:828943
contig01160	scaffold_67	-	1e-31	580	642	829001	829063	3u	ENSACAG00000013076:+:823878:828943
contig01160	scaffold_67	-	1e-31	658	843	828797	828982	ei3u	ENSACAG00000013076:+:823878:828943
contig01165	scaffold_225	-	5e-07	3	74	1001630	1001701	ei	ENSACAG00000012388:+:996992:1013804
contig01175	scaffold_38	+	7e-36	90	410	3918227	3918547	5UE3U	ENSACAG00000002758:+:3918233:3918538
contig01181	scaffold_947	+	5e-36	2	208	85816	86022	E3U	ENSACAG00000008416:+:75209:86004
contig01193	scaffold_16	-	2e-36	1910	1957	5825790	5825837	3u	ENSACAG00000005983:+:5817746:5825691
contig01193	scaffold_16	-	2e-36	1970	2029	5825719	5825778	3u	ENSACAG00000005983:+:5817746:5825691
contig01193	scaffold_16	-	2e-36	2028	2183	5825557	5825712	e3u	ENSACAG00000005983:+:5817746:5825691
contig01199	scaffold_619	+	7e-08	221	286	430744	430809	EI	ENSACAG00000011122:+:358027:448084
contig01206	scaffold_940	+	1e-10	92	355	174050	174313	E	ENSACAG00000009947:+:173975:175579
contig01213	scaffold_416	-	2e-15	497	646	6238	6387	ei3u	ENSACAG00000002657:+:4094:6375
contig01216	scaffold_25	-	3e-58	119	301	2296546	2296728	e	ENSACAG00000002670:+:2274857:2313268
contig01216	scaffold_25	-	3e-58	314	367	2296483	2296536	e	ENSACAG00000002670:+:2274857:2313268
contig01216	scaffold_25	-	3e-58	350	625	2296219	2296494	e	ENSACAG00000002670:+:2274857:2313268
contig01217	scaffold_16	+	8e-49	4	135	2363745	2363876	EI	ENSACAG00000003745:+:2288359:2364752
contig01217	scaffold_16	+	2e-83	135	275	2364561	2364701	EI	ENSACAG00000003745:+:2288359:2364752
contig01217	scaffold_16	+	2e-83	255	323	2364684	2364752	E	ENSACAG00000003745:+:2288359:2364752
contig01217	scaffold_16	+	2e-83	321	413	2390118	2390210	E	ENSACAG00000003818:+:2390118:2457837
contig01217	scaffold_16	+	2e-83	414	611	2395331	2395528	E	ENSACAG00000003818:+:2390118:2457837
contig01217	scaffold_16	-	2e-69	611	727	2398174	2398290	ei	ENSACAG00000003818:+:2390118:2457837
contig01217	scaffold_16	+	2e-83	795	908	2399896	2400009	EI	ENSACAG00000003818:+:2390118:2457837
contig01218	scaffold_16	-	4e-21	1	114	2417116	2417229	ei	ENSACAG00000003818:+:2390118:2457837
contig01218	scaffold_16	-	4e-21	188	286	2416931	2417029	ei	ENSACAG00000003818:+:2390118:2457837
contig01218	scaffold_16	-	2e-19	473	610	2416612	2416749	ei	ENSACAG00000003818:+:2390118:2457837
contig01219	scaffold_382	-	5e-97	1208	1309	349076	349177	ei3u	ENSACAG00000009083:+:331444:349159
contig01219	scaffold_382	-	5e-97	1350	1418	348733	348801	ei	ENSACAG00000009083:+:331444:349159
contig01219	scaffold_382	-	5e-97	1398	1496	344838	344936	e	ENSACAG00000009083:+:331444:349159
contig01219	scaffold_382	-	5e-97	1494	1595	342055	342156	ei	ENSACAG00000009083:+:331444:349159
contig01219	scaffold_382	-	5e-97	1596	1661	341659	341724	e	ENSACAG00000009083:+:331444:349159
contig01219	scaffold_382	-	5e-97	1706	1804	331444	331542	e	ENSACAG00000009083:+:331444:349159
contig01219	scaffold_382	-	5e-97	1952	2011	330144	330203	e	ENSACAG00000009080:+:326934:330763
contig01220	scaffold_382	-	6e-57	339	548	320238	320447	ei	ENSACAG00000008868:+:275310:320444
contig01224	scaffold_821	+	3e-34	158	253	89706	89801	EI	ENSACAG00000017034:+:88473:107774
contig01224	scaffold_821	+	3e-34	323	433	92570	92680	E	ENSACAG00000017034:+:88473:107774
contig01224	scaffold_821	+	3e-34	431	517	93445	93531	EI	ENSACAG00000017034:+:88473:107774
contig01225	scaffold_76	-	2e-15	32	139	339783	339890	e	ENSACAG00000014919:+:337606:343990
contig01234	scaffold_105	+	0	383	637	3347486	3347740	5UE	ENSACAG00000012935:+:3347567:3353807
contig01234	scaffold_105	+	0	637	702	3349077	3349142	EI	ENSACAG00000012935:+:3347567:3353807
contig01234	scaffold_105	+	0	703	792	3351628	3351717	EI	ENSACAG00000012935:+:3347567:3353807
contig01234	scaffold_105	+	0	778	1026	3352149	3352397	EI	ENSACAG00000012935:+:3347567:3353807
contig01234	scaffold_105	+	0	1027	1116	3352658	3352747	EI	ENSACAG00000012935:+:3347567:3353807
contig01234	scaffold_105	+	0	1114	1227	3353682	3353795	E	ENSACAG00000012935:+:3347567:3353807
contig01234	scaffold_105	+	0	2515	2670	3363694	3363849	5UEI	ENSACAG00000012953:+:3363760:3372944
contig01234	scaffold_105	+	1e-133	2632	2868	3364315	3364551	EI	ENSACAG00000012953:+:3363760:3372944
contig01234	scaffold_105	+	0	2821	2946	3366862	3366987	EI	ENSACAG00000012953:+:3363760:3372944
contig01234	scaffold_105	+	0	2944	3036	3366988	3367080	EI	ENSACAG00000012953:+:3363760:3372944
contig01234	scaffold_105	+	0	3010	3129	3368999	3369118	EI	ENSACAG00000012953:+:3363760:3372944
contig01234	scaffold_105	+	0	3109	3183	3370056	3370130	EI	ENSACAG00000012953:+:3363760:3372944
contig01235	scaffold_200	-	4e-57	3	158	952752	952907	ei	ENSACAG00000002299:+:941937:960075
contig01235	scaffold_200	-	4e-57	141	272	951220	951351	ei	ENSACAG00000002299:+:941937:960075
contig01235	scaffold_200	-	4e-57	267	386	941907	942026	5uei	ENSACAG00000002299:+:941937:960075
contig01236	scaffold_378	-	7e-23	4	93	712872	712961	ei	ENSACAG00000005411:+:643573:871637
contig01236	scaffold_378	-	3e-38	56	151	712811	712906	ei	ENSACAG00000005411:+:643573:871637
contig01236	scaffold_378	-	9e-15	151	249	711282	711380	ei	ENSACAG00000005411:+:643573:871637
contig01236	scaffold_378	-	9e-15	280	372	711159	711251	ei	ENSACAG00000005411:+:643573:871637
contig01236	scaffold_378	-	2e-15	329	463	711065	711199	ei	ENSACAG00000005411:+:643573:871637
contig01236	scaffold_378	-	3e-38	470	661	710858	711049	ei	ENSACAG00000005411:+:643573:871637
contig01243	scaffold_236	-	3e-39	47	394	1012035	1012382	e	ENSACAG00000007895:+:1012038:1012391
contig01244	scaffold_1092	+	7e-30	15	191	94654	94830	EI	ENSACAG00000020990:+:45832:96923
contig01250	scaffold_408	-	4e-16	28	141	829278	829391	e	ENSACAG00000015506:+:829269:831828
contig01260	scaffold_3	-	6e-13	1	78	11126855	11126932	ei	ENSACAG00000014194:+:11098628:11163081
contig01260	scaffold_3	-	6e-13	80	169	11126750	11126839	ei	ENSACAG00000014194:+:11098628:11163081
contig01260	scaffold_3	-	6e-13	152	262	11126648	11126758	ei	ENSACAG00000014194:+:11098628:11163081
contig01262	scaffold_85	-	1e-07	130	213	3525696	3525779	e	ENSACAG00000007011:+:3525681:3543360
contig01270	scaffold_70	-	0	2	82	773277	773357	ei	ENSACAG00000007990:+:733697:806900
contig01270	scaffold_70	-	0	65	223	770799	770957	ei	ENSACAG00000007990:+:733697:806900
contig01270	scaffold_70	-	0	224	319	767619	767714	ei	ENSACAG00000007990:+:733697:806900
contig01270	scaffold_70	-	0	317	478	765907	766068	ei	ENSACAG00000007990:+:733697:806900
contig01270	scaffold_70	-	0	452	601	762081	762230	ei	ENSACAG00000007990:+:733697:806900
contig01270	scaffold_70	-	0	590	697	761769	761876	ei	ENSACAG00000007990:+:733697:806900
contig01270	scaffold_70	-	0	686	874	759617	759805	ei	ENSACAG00000007990:+:733697:806900
contig01270	scaffold_70	-	0	860	1000	757326	757466	ei	ENSACAG00000007990:+:733697:806900
contig01270	scaffold_70	-	1e-171	989	1105	755310	755426	ei	ENSACAG00000007990:+:733697:806900
contig01270	scaffold_70	-	0	1097	1189	753141	753233	ei	ENSACAG00000007990:+:733697:806900
contig01270	scaffold_70	-	0	1184	1276	733697	733789	e	ENSACAG00000007990:+:733697:806900
contig01270	scaffold_70	-	1e-171	1400	1459	733554	733613	5u	ENSACAG00000007990:+:733697:806900
contig01270	scaffold_124	-	6e-07	1468	1620	1851562	1851714	ei	ENSACAG00000007663:+:1826439:1852400
contig01276	scaffold_44	-	0	3	101	4247328	4247426	ei	ENSACAG00000010020:+:4206239:4251908
contig01276	scaffold_44	-	0	99	233	4246138	4246272	ei	ENSACAG00000010020:+:4206239:4251908
contig01276	scaffold_44	-	0	231	344	4243193	4243306	ei	ENSACAG00000010020:+:4206239:4251908
contig01276	scaffold_44	-	0	342	470	4240295	4240423	ei	ENSACAG00000010020:+:4206239:4251908
contig01276	scaffold_44	-	0	468	572	4238575	4238679	ei	ENSACAG00000010020:+:4206239:4251908
contig01276	scaffold_44	-	0	558	707	4238295	4238444	ei	ENSACAG00000010020:+:4206239:4251908
contig01276	scaffold_44	-	0	705	845	4236984	4237124	ei	ENSACAG00000010020:+:4206239:4251908
contig01276	scaffold_44	-	0	840	947	4236769	4236876	ei	ENSACAG00000010020:+:4206239:4251908
contig01276	scaffold_44	-	0	951	1052	4209539	4209640	ei	ENSACAG00000010020:+:4206239:4251908
contig01276	scaffold_44	-	0	1041	1184	4208080	4208223	ei	ENSACAG00000010020:+:4206239:4251908
contig01276	scaffold_44	-	0	1182	1550	4206110	4206478	5uei	ENSACAG00000010020:+:4206239:4251908
contig01280	scaffold_192	-	0	93	308	24928	25143	e3u	ENSACAG00000004563:+:17662:25125
contig01280	scaffold_192	-	0	309	518	24709	24918	e	ENSACAG00000004563:+:17662:25125
contig01280	scaffold_192	-	0	516	902	24331	24717	ei	ENSACAG00000004563:+:17662:25125
contig01280	scaffold_192	-	0	903	1004	23756	23857	ei	ENSACAG00000004563:+:17662:25125
contig01280	scaffold_192	-	0	1064	1195	22557	22688	ei	ENSACAG00000004563:+:17662:25125
contig01280	scaffold_192	-	1e-176	1197	1271	22020	22094	e	ENSACAG00000004563:+:17662:25125
contig01280	scaffold_192	-	0	1256	1426	20096	20266	ei	ENSACAG00000004563:+:17662:25125
contig01280	scaffold_192	-	0	1427	1909	17680	18162	e	ENSACAG00000004563:+:17662:25125
contig01283	scaffold_903	-	0	535	669	190064	190198	3u	ENSACAG00000003020:+:153921:189900
contig01283	scaffold_903	-	0	866	1024	189751	189909	ei3u	ENSACAG00000003020:+:153921:189900
contig01283	scaffold_903	-	1e-116	1016	1075	187567	187626	ei	ENSACAG00000003020:+:153921:189900
contig01283	scaffold_903	-	1e-164	1068	1220	186919	187071	ei	ENSACAG00000003020:+:153921:189900
contig01283	scaffold_903	-	0	1220	1393	185472	185645	ei	ENSACAG00000003020:+:153921:189900
contig01283	scaffold_903	-	0	1388	1492	185049	185153	ei	ENSACAG00000003020:+:153921:189900
contig01283	scaffold_903	-	0	1490	1621	183729	183860	ei	ENSACAG00000003020:+:153921:189900
contig01283	scaffold_903	-	0	1652	1819	182099	182266	ei	ENSACAG00000003020:+:153921:189900
contig01283	scaffold_903	-	0	1820	1957	179257	179394	ei	ENSACAG00000003020:+:153921:189900
contig01283	scaffold_903	-	0	1960	2022	176624	176686	e	ENSACAG00000003020:+:153921:189900
contig01283	scaffold_903	-	0	2054	2164	172362	172472	ei	ENSACAG00000003020:+:153921:189900
contig01283	scaffold_903	-	1e-164	2164	2214	153919	153969	ei	ENSACAG00000003020:+:153921:189900
contig01284	scaffold_468	-	0	246	698	514896	515348	ei3u	ENSACAG00000001488:+:489067:515342
contig01284	scaffold_468	-	0	696	989	513122	513415	ei	ENSACAG00000001488:+:489067:515342
contig01284	scaffold_468	-	0	966	1151	509073	509258	ei	ENSACAG00000001488:+:489067:515342
contig01284	scaffold_468	-	0	1149	1319	507468	507638	ei	ENSACAG00000001488:+:489067:515342
contig01284	scaffold_468	-	0	1320	1736	489472	489888	e	ENSACAG00000001488:+:489067:515342
contig01284	scaffold_468	-	0	1714	1875	489324	489485	e	ENSACAG00000001488:+:489067:515342
contig01284	scaffold_468	-	0	1858	1926	489267	489335	e	ENSACAG00000001488:+:489067:515342
contig01284	scaffold_468	-	0	1922	2218	488974	489270	5ue	ENSACAG00000001488:+:489067:515342
contig01305	scaffold_368	+	5e-21	1	138	577091	577228	E	ENSACAG00000003460:+:525563:602876
contig01308	scaffold_368	-	5e-23	6	140	567206	567340	e	ENSACAG00000003460:+:525563:602876
contig01318	scaffold_951	+	2e-09	1217	1285	16837	16905	EI	ENSACAG00000010523:+:1747:269351
contig01318	scaffold_951	+	4e-06	1263	1352	17224	17313	EI	ENSACAG00000010523:+:1747:269351
contig01318	scaffold_951	+	1e-06	1314	1391	73174	73251	EI	ENSACAG00000010523:+:1747:269351
contig01318	scaffold_951	+	1e-05	1362	1421	73202	73261	EI	ENSACAG00000010523:+:1747:269351
contig01328	scaffold_584	-	7e-47	6	65	497301	497360	ei	ENSACAG00000010762:+:431323:538367
contig01328	scaffold_584	-	7e-47	78	203	498861	498986	ei	ENSACAG00000010762:+:431323:538367
contig01328	scaffold_584	-	7e-47	198	287	499404	499493	ei	ENSACAG00000010762:+:431323:538367
contig01328	scaffold_584	-	7e-47	306	437	500558	500689	ei	ENSACAG00000010762:+:431323:538367
contig01328	scaffold_584	-	7e-47	516	644	502101	502229	ei	ENSACAG00000010762:+:431323:538367
contig01328	scaffold_584	-	7e-47	630	779	504759	504908	ei	ENSACAG00000010762:+:431323:538367
contig01328	scaffold_584	-	2e-11	885	1010	507848	507973	ei	ENSACAG00000010762:+:431323:538367
contig01328	scaffold_584	+	3e-10	1009	1221	508601	508813	EI	ENSACAG00000010762:+:431323:538367
contig01328	scaffold_584	-	7e-47	1224	1355	510050	510181	ei	ENSACAG00000010762:+:431323:538367
contig01345	scaffold_947	-	4e-42	124	243	75196	75315	5ue	ENSACAG00000008416:+:75209:86004
contig01345	scaffold_947	-	4e-42	243	299	75316	75372	e	ENSACAG00000008416:+:75209:86004
contig01345	scaffold_947	+	2e-47	301	462	79553	79714	EI	ENSACAG00000008416:+:75209:86004
contig01357	scaffold_189	+	0	3	149	1531735	1531881	EI	ENSACAG00000013266:+:1515102:1654288
contig01357	scaffold_189	+	0	132	314	1534414	1534596	EI	ENSACAG00000013266:+:1515102:1654288
contig01357	scaffold_189	+	0	306	419	1540325	1540438	EI	ENSACAG00000013266:+:1515102:1654288
contig01357	scaffold_189	+	0	417	557	1542061	1542201	EI	ENSACAG00000013266:+:1515102:1654288
contig01357	scaffold_189	+	0	555	704	1543684	1543833	EI	ENSACAG00000013266:+:1515102:1654288
contig01357	scaffold_189	+	0	705	983	1545791	1546069	EI	ENSACAG00000013266:+:1515102:1654288
contig01357	scaffold_189	+	0	975	1085	1547695	1547805	EI	ENSACAG00000013266:+:1515102:1654288
contig01357	scaffold_189	+	0	1065	1178	1549079	1549192	EI	ENSACAG00000013266:+:1515102:1654288
contig01357	scaffold_189	+	0	1179	1280	1551007	1551108	E	ENSACAG00000013266:+:1515102:1654288
contig01358	scaffold_189	-	2e-26	2	130	1553323	1553451	e	ENSACAG00000013266:+:1515102:1654288
contig01365	scaffold_118	-	4e-39	1	117	950278	950394	ei	ENSACAG00000017861:+:949028:971336
contig01365	scaffold_118	-	4e-39	103	198	949890	949985	ei	ENSACAG00000017861:+:949028:971336
contig01365	scaffold_118	-	4e-39	199	321	949016	949138	5ue	ENSACAG00000017861:+:949028:971336
contig01372	scaffold_488	-	6e-10	3	179	183294	183470	3UE	ENSACAG00000008877:-:183309:184748
contig01380	scaffold_19	-	6e-44	1268	1417	2890186	2890335	5U	ENSACAG00000018366:-:2890025:2890147
contig01381	scaffold_77	-	0	3	44	3165190	3165231	ei	ENSACAG00000013961:+:3082452:3198026
contig01381	scaffold_77	-	0	39	116	3147250	3147327	ei	ENSACAG00000013961:+:3082452:3198026
contig01381	scaffold_77	-	0	102	203	3144897	3144998	ei	ENSACAG00000013961:+:3082452:3198026
contig01381	scaffold_77	-	0	205	267	3141235	3141297	ei	ENSACAG00000013961:+:3082452:3198026
contig01381	scaffold_77	-	4e-94	264	365	3140445	3140546	ei	ENSACAG00000013961:+:3082452:3198026
contig01381	scaffold_77	-	0	333	467	3138327	3138461	ei	ENSACAG00000013961:+:3082452:3198026
contig01381	scaffold_77	-	0	465	596	3137604	3137735	e	ENSACAG00000013961:+:3082452:3198026
contig01381	scaffold_77	-	0	598	717	3137115	3137234	ei	ENSACAG00000013961:+:3082452:3198026
contig01381	scaffold_77	-	0	715	819	3136796	3136900	e	ENSACAG00000013961:+:3082452:3198026
contig01381	scaffold_77	-	0	820	891	3133643	3133714	ei	ENSACAG00000013961:+:3082452:3198026
contig01381	scaffold_77	-	0	877	981	3133209	3133313	ei	ENSACAG00000013961:+:3082452:3198026
contig01381	scaffold_77	-	0	982	1140	3131411	3131569	ei	ENSACAG00000013961:+:3082452:3198026
contig01381	scaffold_77	-	0	1135	1332	3129929	3130126	ei	ENSACAG00000013961:+:3082452:3198026
contig01381	scaffold_77	-	0	1321	1413	3128575	3128667	e	ENSACAG00000013961:+:3082452:3198026
contig01381	scaffold_77	-	0	1411	1518	3126962	3127069	ei	ENSACAG00000013961:+:3082452:3198026
contig01381	scaffold_77	-	0	1519	1590	3123517	3123588	e	ENSACAG00000013961:+:3082452:3198026
contig01381	scaffold_77	-	0	1591	1686	3120731	3120826	e	ENSACAG00000013961:+:3082452:3198026
contig01381	scaffold_77	-	0	1687	1782	3118638	3118733	ei	ENSACAG00000013961:+:3082452:3198026
contig01381	scaffold_77	-	0	1762	1902	3089941	3090081	ei	ENSACAG00000013961:+:3082452:3198026
contig01381	scaffold_77	-	0	1903	2049	3088137	3088283	ei	ENSACAG00000013961:+:3082452:3198026
contig01390	scaffold_167	+	1e-10	128	277	826775	826924	EI	ENSACAG00000000304:+:682143:838555
contig01390	scaffold_167	+	1e-10	328	420	828163	828255	EI	ENSACAG00000000304:+:682143:838555
contig01395	scaffold_271	-	1e-149	1656	1823	768542	768709	ei3u	ENSACAG00000011945:+:746171:768703
contig01395	scaffold_271	-	1e-149	1824	1883	768352	768411	e	ENSACAG00000011945:+:746171:768703
contig01395	scaffold_271	-	1e-149	1884	1964	767529	767609	ei	ENSACAG00000011945:+:746171:768703
contig01395	scaffold_271	-	1e-149	1965	2039	767167	767241	ei	ENSACAG00000011945:+:746171:768703
contig01395	scaffold_271	-	1e-149	2034	2180	766385	766531	ei	ENSACAG00000011945:+:746171:768703
contig01395	scaffold_271	-	1e-149	2160	2228	765953	766021	ei	ENSACAG00000011945:+:746171:768703
contig01395	scaffold_271	-	1e-112	2221	2301	765533	765613	ei	ENSACAG00000011945:+:746171:768703
contig01395	scaffold_271	-	1e-149	2304	2360	764367	764423	ei	ENSACAG00000011945:+:746171:768703
contig01395	scaffold_271	-	1e-149	2358	2453	762583	762678	ei	ENSACAG00000011945:+:746171:768703
contig01395	scaffold_271	-	1e-149	2445	2528	760866	760949	ei	ENSACAG00000011945:+:746171:768703
contig01395	scaffold_271	-	1e-149	2526	2624	759962	760060	ei	ENSACAG00000011945:+:746171:768703
contig01395	scaffold_271	-	1e-149	2622	2732	759002	759112	ei	ENSACAG00000011945:+:746171:768703
contig01395	scaffold_271	-	6e-38	2700	2792	755092	755184	ei	ENSACAG00000011945:+:746171:768703
contig01395	scaffold_271	-	1e-149	2793	2894	746156	746257	5ue	ENSACAG00000011945:+:746171:768703
contig01396	scaffold_76	-	2e-36	1	39	339729	339767	ei	ENSACAG00000014919:+:337606:343990
contig01396	scaffold_76	-	1e-23	38	109	339535	339606	ei	ENSACAG00000014919:+:337606:343990
contig01396	scaffold_76	-	2e-36	76	255	338270	338449	ei	ENSACAG00000014919:+:337606:343990
contig01397	scaffold_76	-	9e-19	3	47	338218	338262	ei	ENSACAG00000014919:+:337606:343990
contig01397	scaffold_76	-	4e-19	29	178	337585	337734	5uei	ENSACAG00000014919:+:337606:343990
contig01402	scaffold_400	-	8e-78	1	93	171233	171325	e	ENSACAG00000001533:+:134069:186090
contig01402	scaffold_400	-	1e-61	53	148	171284	171379	ei	ENSACAG00000001533:+:134069:186090
contig01402	scaffold_400	+	3e-98	147	371	172538	172762	EI	ENSACAG00000001533:+:134069:186090
contig01402	scaffold_400	+	3e-98	351	503	174234	174386	EI	ENSACAG00000001533:+:134069:186090
contig01402	scaffold_400	+	3e-98	506	622	176809	176925	E	ENSACAG00000001533:+:134069:186090
contig01404	scaffold_200	-	6e-44	568	708	959956	960096	ei3u	ENSACAG00000002299:+:941937:960075
contig01404	scaffold_200	-	6e-44	694	918	954748	954972	ei	ENSACAG00000002299:+:941937:960075
contig01405	scaffold_1065	-	4e-69	38	115	177901	177978	3u	ENSACAG00000003638:+:165706:177826
contig01405	scaffold_1065	-	4e-69	182	301	177725	177844	ei3u	ENSACAG00000003638:+:165706:177826
contig01405	scaffold_1065	-	4e-69	287	454	176551	176718	ei	ENSACAG00000003638:+:165706:177826
contig01405	scaffold_1065	-	2e-60	447	656	173856	174065	e	ENSACAG00000003638:+:165706:177826
contig01415	scaffold_1203	-	1e-10	97	225	48177	48305	ei	ENSACAG00000001715:+:20614:97821
contig01415	scaffold_1203	-	6e-09	166	297	93648	93779	ei	ENSACAG00000001715:+:20614:97821
contig01415	scaffold_1203	-	1e-10	261	350	93744	93833	ei	ENSACAG00000001715:+:20614:97821
contig01426	scaffold_119	-	8e-12	320	418	3260417	3260515	R	ENSACAG00000020774:-:3260415:3260514
contig01427	scaffold_26	+	4e-26	1	159	1184574	1184732	E	ENSACAG00000012861:+:1165985:1218127
contig01434	scaffold_625	-	2e-15	6	110	216548	216652	ei	ENSACAG00000003923:+:200013:229898
contig01440	scaffold_95	+	1e-15	180	287	864633	864740	EI	ENSACAG00000006504:+:863509:876755
contig01448	scaffold_46	-	5e-82	8	142	376332	376466	e	ENSACAG00000011210:+:336258:383986
contig01448	scaffold_46	-	5e-82	146	277	375930	376061	ei	ENSACAG00000011210:+:336258:383986
contig01448	scaffold_46	-	5e-82	263	418	374967	375122	ei	ENSACAG00000011210:+:336258:383986
contig01448	scaffold_46	-	5e-82	413	556	374040	374183	ei	ENSACAG00000011210:+:336258:383986
contig01454	scaffold_491	-	8e-06	3	89	394721	394807	ei	ENSACAG00000002871:+:368315:530214
contig01454	scaffold_491	-	2e-21	48	185	462837	462974	ei	ENSACAG00000002871:+:368315:530214
contig01454	scaffold_491	-	2e-21	182	286	462969	463073	ei	ENSACAG00000002871:+:368315:530214
contig01457	scaffold_637	-	1e-103	14	85	369925	369996	ei	ENSACAG00000001412:+:350558:378727
contig01457	scaffold_637	-	1e-103	80	160	368595	368675	ei	ENSACAG00000001412:+:350558:378727
contig01457	scaffold_637	-	1e-103	158	304	368324	368470	ei	ENSACAG00000001412:+:350558:378727
contig01457	scaffold_637	-	7e-70	269	370	367712	367813	ei	ENSACAG00000001412:+:350558:378727
contig01457	scaffold_637	-	1e-103	368	583	365119	365334	ei	ENSACAG00000001412:+:350558:378727
contig01457	scaffold_637	-	1e-103	575	724	362500	362649	ei	ENSACAG00000001412:+:350558:378727
contig01457	scaffold_637	-	7e-70	695	811	361175	361291	ei	ENSACAG00000001412:+:350558:378727
contig01457	scaffold_637	-	1e-103	805	966	351943	352104	ei	ENSACAG00000001412:+:350558:378727
contig01457	scaffold_637	-	1e-103	968	1081	350491	350604	5ue	ENSACAG00000001412:+:350558:378727
contig01459	scaffold_517	+	6e-14	3	53	518351	518401	EI	ENSACAG00000002314:+:466208:518851
contig01459	scaffold_517	+	6e-14	74	160	518420	518506	E	ENSACAG00000002314:+:466208:518851
contig01462	scaffold_521	-	4e-75	175	384	454942	455151	e3u	ENSACAG00000004884:+:449794:455124
contig01462	scaffold_521	-	4e-75	385	594	453694	453903	e,05u	ENSACAG00000004884:+:449794:455124	ENSACAG00000019229:+:454055:454150
contig01466	scaffold_428	+	2e-06	44	115	1145377	1145448	3U	ENSACAG00000003694:+:1124088:1145336
contig01466	scaffold_428	+	2e-06	132	167	1145467	1145502	3U	ENSACAG00000003694:+:1124088:1145336
contig01474	scaffold_416	-	1e-08	31	132	9559	9660	ei	ENSACAG00000002678:+:8021:11216
contig01475	scaffold_101	-	6e-27	2	157	2120947	2121102	e	ENSACAG00000004988:+:2120941:2159124
contig01476	scaffold_589	-	6e-06	1	102	503602	503703	ei	ENSACAG00000017076:+:489799:553590
contig01482	scaffold_1280	-	1e-129	3	518	11564	12079	3UE5U0	ENSACAG00000021100:-:11702:11833
contig01482	scaffold_1280	-	1e-129	519	656	25239	25376	E5U	ENSACAG00000004153:-:24904:25302
contig01489	scaffold_509	-	2e-28	1	189	588031	588219	ei	ENSACAG00000010745:+:585794:588249
contig01490	scaffold_95	-	5e-25	138	221	706197	706280	e	ENSACAG00000006358:+:663696:726857
contig01490	scaffold_95	-	3e-46	405	548	676433	676576	ei	ENSACAG00000006358:+:663696:726857
contig01490	scaffold_95	-	3e-46	540	653	667900	668013	ei	ENSACAG00000006358:+:663696:726857
contig01490	scaffold_95	-	3e-46	750	854	663870	663974	ei	ENSACAG00000006358:+:663696:726857
contig01490	scaffold_95	-	3e-46	888	1013	663699	663824	e	ENSACAG00000006358:+:663696:726857
contig01491	scaffold_674	+	0	376	759	530828	531211	5UEI	ENSACAG00000009259:+:530849:565600
contig01491	scaffold_674	+	0	757	1539	532724	533506	EI	ENSACAG00000009259:+:530849:565600
contig01491	scaffold_674	+	0	1534	1698	539224	539388	EI	ENSACAG00000009259:+:530849:565600
contig01491	scaffold_674	+	0	1699	1896	539683	539880	EI	ENSACAG00000009259:+:530849:565600
contig01491	scaffold_674	+	0	1897	2061	540111	540275	EI	ENSACAG00000009259:+:530849:565600
contig01491	scaffold_674	+	0	2047	2160	543112	543225	EI	ENSACAG00000009259:+:530849:565600
contig01491	scaffold_674	+	0	2152	2238	544813	544899	EI	ENSACAG00000009259:+:530849:565600
contig01491	scaffold_674	+	0	2236	2349	545836	545949	EI	ENSACAG00000009259:+:530849:565600
contig01491	scaffold_674	+	0	2347	2463	547967	548083	EI	ENSACAG00000009259:+:530849:565600
contig01491	scaffold_674	+	0	2452	2601	548401	548550	EI	ENSACAG00000009259:+:530849:565600
contig01491	scaffold_674	+	0	2578	2766	549120	549308	EI	ENSACAG00000009259:+:530849:565600
contig01491	scaffold_674	+	0	2761	2970	551972	552181	EI	ENSACAG00000009259:+:530849:565600
contig01491	scaffold_674	+	0	2962	3243	552792	553073	EI	ENSACAG00000009259:+:530849:565600
contig01491	scaffold_674	+	0	3238	3429	557835	558026	EI	ENSACAG00000009259:+:530849:565600
contig01491	scaffold_674	+	0	3424	3567	559554	559697	EI	ENSACAG00000009259:+:530849:565600
contig01491	scaffold_674	+	0	3565	3684	560479	560598	EI	ENSACAG00000009259:+:530849:565600
contig01491	scaffold_674	+	0	3673	3771	562588	562686	E	ENSACAG00000009259:+:530849:565600
contig01491	scaffold_674	-	0	3765	3944	563716	563895	ei	ENSACAG00000009259:+:530849:565600
contig01491	scaffold_674	+	0	3940	4086	564633	564779	EI	ENSACAG00000009259:+:530849:565600
contig01491	scaffold_674	+	0	4075	4203	565466	565594	EI	ENSACAG00000009259:+:530849:565600
contig01492	scaffold_57	-	7e-06	161	223	2764346	2764408	ei	ENSACAG00000014373:+:2719965:2765506
contig01492	scaffold_57	-	7e-06	196	258	2720811	2720873	ei	ENSACAG00000014373:+:2719965:2765506
contig01499	scaffold_182	+	8e-14	2	196	1204193	1204387	EI	ENSACAG00000013590:+:1004322:1281119
contig01504	scaffold_908	+	0	660	740	3939	4019	E	ENSACAG00000009109:+:3939:47846
contig01504	scaffold_908	+	0	735	1067	4017	4349	E	ENSACAG00000009109:+:3939:47846
contig01504	scaffold_908	+	0	1050	1193	4335	4478	E	ENSACAG00000009109:+:3939:47846
contig01504	scaffold_908	+	0	1194	1340	35438	35584	EI	ENSACAG00000009109:+:3939:47846
contig01504	scaffold_908	+	0	1341	1484	44396	44539	EI	ENSACAG00000009109:+:3939:47846
contig01504	scaffold_908	+	0	1467	1616	47565	47714	E	ENSACAG00000009109:+:3939:47846
contig01507	scaffold_596	-	8e-16	12	116	404888	404992	ei	ENSACAG00000014423:+:368593:405361
contig01507	scaffold_596	-	2e-18	112	192	402112	402192	ei	ENSACAG00000014423:+:368593:405361
contig01508	scaffold_31	-	4e-60	93	398	5024523	5024828	e3u	ENSACAG00000009235:+:4978670:5024696
contig01508	scaffold_31	-	4e-60	399	512	5020613	5020726	e	ENSACAG00000009235:+:4978670:5024696
contig01511	scaffold_28	+	1e-12	2	121	1897002	1897121	EI	ENSACAG00000017406:+:1861873:1898162
contig01512	scaffold_118	-	2e-28	287	439	950278	950430	ei	ENSACAG00000017861:+:949028:971336
contig01512	scaffold_118	-	2e-28	614	724	949884	949994	ei	ENSACAG00000017861:+:949028:971336
contig01513	scaffold_1064	+	5e-68	132	203	161913	161984	E	ENSACAG00000017653:+:159681:168587
contig01513	scaffold_1064	+	5e-68	204	308	162817	162921	EI	ENSACAG00000017653:+:159681:168587
contig01513	scaffold_1064	+	4e-32	279	419	163432	163572	EI	ENSACAG00000017653:+:159681:168587
contig01513	scaffold_1064	+	5e-68	420	494	164682	164756	E	ENSACAG00000017653:+:159681:168587
contig01513	scaffold_1064	+	5e-68	492	605	166043	166156	EI	ENSACAG00000017653:+:159681:168587
contig01513	scaffold_1064	+	5e-68	624	725	166401	166502	EI	ENSACAG00000017653:+:159681:168587
contig01513	scaffold_1064	+	5e-68	720	818	167320	167418	EI	ENSACAG00000017653:+:159681:168587
contig01513	scaffold_1064	+	5e-68	816	911	168504	168599	EI3U	ENSACAG00000017653:+:159681:168587
contig01514	scaffold_1064	+	5e-18	353	427	161913	161987	EI	ENSACAG00000017653:+:159681:168587
contig01514	scaffold_1064	+	5e-18	493	612	162802	162921	EI	ENSACAG00000017653:+:159681:168587
contig01518	scaffold_139	-	3e-15	140	229	90879	90968	ei	ENSACAG00000015273:+:66722:183068
contig01518	scaffold_139	-	3e-15	231	335	90774	90878	ei	ENSACAG00000015273:+:66722:183068
contig01518	scaffold_139	-	3e-15	323	409	90696	90782	ei	ENSACAG00000015273:+:66722:183068
contig01521	scaffold_29	-	9e-28	4	186	550455	550637	e	ENSACAG00000015007:+:550452:550661
contig01523	scaffold_229	-	7e-13	503	616	2043704	2043817	ei	ENSACAG00000017153:+:2037556:2181807
contig01523	scaffold_229	-	7e-13	622	702	2043617	2043697	ei	ENSACAG00000017153:+:2037556:2181807
contig01524	scaffold_229	-	1e-43	1	111	2058847	2058957	ei	ENSACAG00000017153:+:2037556:2181807
contig01524	scaffold_229	-	1e-43	112	225	2057537	2057650	e	ENSACAG00000017153:+:2037556:2181807
contig01525	scaffold_130	-	3e-06	3	77	1145004	1145078	ei	ENSACAG00000002510:+:1125100:1295975
contig01525	scaffold_130	-	3e-06	63	128	1144956	1145021	ei	ENSACAG00000002510:+:1125100:1295975
contig01532	scaffold_227	+	0	326	373	1701406	1701453	5U	ENSACAG00000005760:+:1701540:1808003
contig01532	scaffold_227	-	0	374	418	1701455	1701499	5u	ENSACAG00000005760:+:1701540:1808003
contig01532	scaffold_227	+	0	441	956	1701528	1702043	5UE	ENSACAG00000005760:+:1701540:1808003
contig01532	scaffold_227	+	8e-22	924	1070	1702014	1702160	E	ENSACAG00000005760:+:1701540:1808003
contig01532	scaffold_227	+	0	1047	2114	1702134	1703201	E	ENSACAG00000005760:+:1701540:1808003
contig01532	scaffold_227	+	0	2112	2240	1734562	1734690	EI	ENSACAG00000005760:+:1701540:1808003
contig01537	scaffold_983	-	2e-06	43	207	246710	246874	ei	ENSACAG00000007340:+:206948:252988
contig01537	scaffold_983	-	2e-06	240	293	246894	246947	ei	ENSACAG00000007340:+:206948:252988
contig01537	scaffold_983	-	2e-06	369	431	246985	247047	ei	ENSACAG00000007340:+:206948:252988
contig01540	scaffold_68	-	0	1113	1202	2899689	2899778	ei	ENSACAG00000003211:+:2659074:2899778
contig01540	scaffold_68	-	0	1200	1313	2898294	2898407	ei	ENSACAG00000003211:+:2659074:2899778
contig01540	scaffold_68	-	0	1305	1433	2896268	2896396	e	ENSACAG00000003211:+:2659074:2899778
contig01540	scaffold_68	-	0	1432	1524	2895078	2895170	ei	ENSACAG00000003211:+:2659074:2899778
contig01540	scaffold_68	-	0	1521	1604	2894153	2894236	ei	ENSACAG00000003211:+:2659074:2899778
contig01541	scaffold_32	+	1e-11	7	156	3660789	3660938	EI	ENSACAG00000007118:+:3559274:3669267
contig01545	scaffold_1065	-	2e-72	2	127	178015	178140	3u0	ENSACAG00000003638:+:165706:177826
contig01545	scaffold_1065	-	2e-72	134	319	170917	171102	ei	ENSACAG00000003638:+:165706:177826
contig01545	scaffold_1065	-	2e-72	317	508	169139	169330	ei	ENSACAG00000003638:+:165706:177826
contig01545	scaffold_1065	-	2e-30	479	556	167906	167983	ei	ENSACAG00000003638:+:165706:177826
contig01545	scaffold_1065	-	2e-72	539	607	166545	166613	ei	ENSACAG00000003638:+:165706:177826
contig01545	scaffold_1065	-	9e-68	612	677	165714	165779	e	ENSACAG00000003638:+:165706:177826
contig01557	scaffold_3	-	4e-22	3	137	8727421	8727555	e	ENSACAG00000012486:+:8715493:8732260
contig01557	scaffold_3	-	4e-22	141	236	8724702	8724797	e	ENSACAG00000012486:+:8715493:8732260
contig01572	scaffold_169	+	1e-104	18	194	2630400	2630576	EI	ENSACAG00000015439:+:2627409:2642391
contig01572	scaffold_169	+	1e-104	192	446	2632082	2632336	EI	ENSACAG00000015439:+:2627409:2642391
contig01572	scaffold_169	+	1e-104	480	992	2634586	2635098	E	ENSACAG00000015439:+:2627409:2642391
contig01573	scaffold_16	+	1e-114	2	124	6236064	6236186	EI	ENSACAG00000006287:+:6224528:6283236
contig01573	scaffold_16	+	1e-114	122	190	6242806	6242874	EI	ENSACAG00000006287:+:6224528:6283236
contig01573	scaffold_16	+	1e-114	188	235	6251647	6251694	EI	ENSACAG00000006287:+:6224528:6283236
contig01573	scaffold_16	+	1e-114	233	295	6251693	6251755	EI	ENSACAG00000006287:+:6224528:6283236
contig01573	scaffold_16	+	1e-114	293	385	6255868	6255960	EI	ENSACAG00000006287:+:6224528:6283236
contig01573	scaffold_16	+	1e-114	383	532	6257682	6257831	EI	ENSACAG00000006287:+:6224528:6283236
contig01573	scaffold_16	+	1e-114	509	625	6258024	6258140	EI	ENSACAG00000006287:+:6224528:6283236
contig01573	scaffold_16	+	1e-114	629	709	6260823	6260903	EI	ENSACAG00000006287:+:6224528:6283236
contig01573	scaffold_16	+	1e-114	707	919	6261162	6261374	EI	ENSACAG00000006287:+:6224528:6283236
contig01583	scaffold_4448	+	9e-33	2	172	4297	4467	E,3U0	ENSACAG00000001019:+:725:5561	ENSACAG00000019137:+:4112:4207
contig01588	scaffold_125	+	3e-76	16	117	483760	483861	EI	ENSACAG00000004256:+:483742:530093
contig01588	scaffold_125	+	3e-76	103	300	486584	486781	EI	ENSACAG00000004256:+:483742:530093
contig01588	scaffold_125	+	3e-76	334	513	489298	489477	EI	ENSACAG00000004256:+:483742:530093
contig01592	scaffold_92	-	1e-127	12	161	3231625	3231774	ei	ENSACAG00000007252:+:3149616:3253220
contig01592	scaffold_92	-	2e-76	123	257	3228870	3229004	ei	ENSACAG00000007252:+:3149616:3253220
contig01592	scaffold_92	-	1e-127	246	332	3228706	3228792	e	ENSACAG00000007252:+:3149616:3253220
contig01592	scaffold_92	-	1e-127	330	431	3223489	3223590	ei	ENSACAG00000007252:+:3149616:3253220
contig01592	scaffold_92	-	1e-127	411	479	3222546	3222614	ei	ENSACAG00000007252:+:3149616:3253220
contig01592	scaffold_92	-	1e-127	491	784	3220501	3220794	ei	ENSACAG00000007252:+:3149616:3253220
contig01592	scaffold_92	-	1e-127	782	904	3215467	3215589	ei	ENSACAG00000007252:+:3149616:3253220
contig01592	scaffold_92	-	1e-110	888	1061	3212473	3212646	ei	ENSACAG00000007252:+:3149616:3253220
contig01592	scaffold_92	-	1e-127	1090	1149	3212378	3212437	e	ENSACAG00000007252:+:3149616:3253220
contig01596	scaffold_775	-	0	114	275	79428	79589	ei	ENSACAG00000008221:+:28091:244790
contig01596	scaffold_775	-	1e-157	243	425	78347	78529	ei	ENSACAG00000008221:+:28091:244790
contig01596	scaffold_775	-	0	423	548	77114	77239	ei	ENSACAG00000008221:+:28091:244790
contig01596	scaffold_775	-	0	546	647	74155	74256	ei	ENSACAG00000008221:+:28091:244790
contig01596	scaffold_775	-	0	657	767	72682	72792	ei	ENSACAG00000008221:+:28091:244790
contig01596	scaffold_775	-	0	762	896	72247	72381	ei	ENSACAG00000008221:+:28091:244790
contig01596	scaffold_775	-	0	894	1031	69683	69820	e	ENSACAG00000008221:+:28091:244790
contig01596	scaffold_775	-	0	1032	1067	69646	69681	ei	ENSACAG00000008221:+:28091:244790
contig01596	scaffold_775	-	0	1067	1183	60968	61084	e	ENSACAG00000008221:+:28091:244790
contig01596	scaffold_775	-	0	1175	1267	60199	60291	ei	ENSACAG00000008221:+:28091:244790
contig01596	scaffold_775	-	0	1274	1342	59112	59180	ei	ENSACAG00000008221:+:28091:244790
contig01596	scaffold_775	-	0	1337	1420	57010	57093	e	ENSACAG00000008221:+:28091:244790
contig01596	scaffold_775	-	0	1418	1576	56615	56773	ei	ENSACAG00000008221:+:28091:244790
contig01596	scaffold_775	-	0	1571	1714	51033	51176	ei	ENSACAG00000008221:+:28091:244790
contig01596	scaffold_775	-	0	1715	1792	49610	49687	ei	ENSACAG00000008221:+:28091:244790
contig01596	scaffold_775	-	0	1790	1906	47639	47755	e	ENSACAG00000008221:+:28091:244790
contig01596	scaffold_775	-	0	1907	2020	46057	46170	ei	ENSACAG00000008221:+:28091:244790
contig01596	scaffold_775	-	0	2015	2194	42867	43046	ei	ENSACAG00000008221:+:28091:244790
contig01603	scaffold_28	-	2e-14	710	799	5961375	5961464	ei	ENSACAG00000021042:+:5911779:5991811
contig01607	scaffold_225	+	4e-32	3	116	740303	740416	EI	ENSACAG00000011639:+:732326:741429
contig01607	scaffold_225	-	6e-16	95	217	741267	741389	ei	ENSACAG00000011639:+:732326:741429
contig01607	scaffold_225	+	1e-16	159	302	741337	741480	E3U	ENSACAG00000011639:+:732326:741429
contig01610	scaffold_584	-	1e-20	1	84	512089	512172	ei	ENSACAG00000010762:+:431323:538367
contig01610	scaffold_584	-	1e-20	151	282	510050	510181	ei	ENSACAG00000010762:+:431323:538367
contig01610	scaffold_584	-	1e-12	241	399	508699	508857	ei	ENSACAG00000010762:+:431323:538367
contig01610	scaffold_584	-	1e-12	487	570	507890	507973	ei	ENSACAG00000010762:+:431323:538367
contig01616	scaffold_198	-	2e-98	1	255	440194	440448	ei	ENSACAG00000007396:+:428337:443324
contig01616	scaffold_198	-	4e-52	253	402	439403	439552	ei	ENSACAG00000007396:+:428337:443324
contig01616	scaffold_198	-	2e-98	370	516	429345	429491	ei	ENSACAG00000007396:+:428337:443324
contig01616	scaffold_198	-	2e-98	502	591	428355	428444	ei	ENSACAG00000007396:+:428337:443324
contig01619	scaffold_29	-	1e-160	11	133	2963220	2963342	e	ENSACAG00000016677:+:2945207:2971788
contig01619	scaffold_29	-	1e-160	134	316	2961844	2962026	ei	ENSACAG00000016677:+:2945207:2971788
contig01619	scaffold_29	-	1e-160	348	395	2954764	2954811	ei	ENSACAG00000016677:+:2945207:2971788
contig01619	scaffold_29	-	1e-160	393	557	2952099	2952263	e	ENSACAG00000016677:+:2945207:2971788
contig01619	scaffold_29	-	1e-160	558	695	2950823	2950960	e	ENSACAG00000016677:+:2945207:2971788
contig01619	scaffold_29	-	1e-160	696	755	2949588	2949647	ei	ENSACAG00000016677:+:2945207:2971788
contig01619	scaffold_29	-	1e-160	732	884	2946308	2946460	ei	ENSACAG00000016677:+:2945207:2971788
contig01619	scaffold_29	-	1e-160	888	1019	2945195	2945326	5ue	ENSACAG00000016677:+:2945207:2971788
contig01629	scaffold_9	+	3e-39	1	90	120039	120128	E	ENSACAG00000015946:+:114537:120128
contig01629	scaffold_9	+	3e-39	187	444	120246	120503	3U0	ENSACAG00000015946:+:114537:120128
contig01635	scaffold_72	+	0	83	223	3298942	3299082	5UEI	ENSACAG00000016588:+:3298963:3304545
contig01635	scaffold_72	+	0	221	307	3304450	3304536	E	ENSACAG00000016588:+:3298963:3304545
contig01635	scaffold_72	+	0	875	1036	3330509	3330670	E	ENSACAG00000016592:+:3330509:3346809
contig01635	scaffold_72	+	0	1034	1216	3332163	3332345	EI	ENSACAG00000016592:+:3330509:3346809
contig01635	scaffold_72	+	0	1217	1390	3334148	3334321	EI	ENSACAG00000016592:+:3330509:3346809
contig01635	scaffold_72	+	0	1358	1513	3334674	3334829	EI	ENSACAG00000016592:+:3330509:3346809
contig01635	scaffold_72	+	0	1508	1711	3335368	3335571	EI	ENSACAG00000016592:+:3330509:3346809
contig01635	scaffold_72	+	0	1712	2338	3337377	3338003	EI	ENSACAG00000016592:+:3330509:3346809
contig01635	scaffold_72	+	0	2437	2571	3338090	3338224	EI	ENSACAG00000016592:+:3330509:3346809
contig01639	scaffold_189	-	1e-70	1	246	1526220	1526465	e	ENSACAG00000013266:+:1515102:1654288
contig01639	scaffold_189	-	7e-38	221	367	1526117	1526263	e	ENSACAG00000013266:+:1515102:1654288
contig01639	scaffold_189	-	1e-70	309	461	1526029	1526181	ei	ENSACAG00000013266:+:1515102:1654288
contig01639	scaffold_189	-	1e-70	460	570	1515102	1515212	e	ENSACAG00000013266:+:1515102:1654288
contig01640	scaffold_189	-	3e-55	134	199	1654240	1654305	e3u	ENSACAG00000013266:+:1515102:1654288
contig01640	scaffold_189	-	3e-55	221	253	1607574	1607606	ei	ENSACAG00000013266:+:1515102:1654288
contig01640	scaffold_189	-	3e-55	269	370	1595471	1595572	e	ENSACAG00000013266:+:1515102:1654288
contig01640	scaffold_189	-	1e-64	385	495	1569208	1569318	e	ENSACAG00000013266:+:1515102:1654288
contig01640	scaffold_189	-	1e-64	496	546	1569040	1569090	e	ENSACAG00000013266:+:1515102:1654288
contig01640	scaffold_189	-	1e-64	547	714	1558967	1559134	e	ENSACAG00000013266:+:1515102:1654288
contig01651	scaffold_548	-	4e-06	557	619	293450	293512	ei	ENSACAG00000001722:+:229357:306016
contig01651	scaffold_548	-	4e-06	596	706	293366	293476	ei	ENSACAG00000001722:+:229357:306016
contig01654	scaffold_1172	-	4e-12	181	276	95830	95925	ei	ENSACAG00000012594:+:83514:102230
contig01654	scaffold_1172	-	4e-12	265	408	95913	96056	ei	ENSACAG00000012594:+:83514:102230
contig01654	scaffold_1172	+	6e-15	426	467	96059	96100	EI	ENSACAG00000012594:+:83514:102230
contig01663	scaffold_102	-	4e-26	202	306	503800	503904	e	ENSACAG00000011045:+:487397:503952
contig01663	scaffold_102	-	4e-26	325	420	463601	463696	e	ENSACAG00000011037:+:459297:463876
contig01663	scaffold_102	-	4e-26	449	547	461651	461749	ei	ENSACAG00000011037:+:459297:463876
contig01663	scaffold_102	-	4e-26	553	630	459320	459397	ei	ENSACAG00000011037:+:459297:463876
contig01670	scaffold_615	-	2e-34	2	124	166063	166185	e	ENSACAG00000014179:+:165895:175806
contig01670	scaffold_615	-	2e-34	125	244	165940	166059	e	ENSACAG00000014179:+:165895:175806
contig01674	scaffold_105	-	4e-13	1	105	3370773	3370877	ei	ENSACAG00000012953:+:3363760:3372944
contig01678	scaffold_544	-	4e-42	217	279	187875	187937	ei	ENSACAG00000009765:+:185922:187934
contig01678	scaffold_544	-	4e-42	277	402	187646	187771	ei	ENSACAG00000009765:+:185922:187934
contig01678	scaffold_544	-	4e-42	589	783	187014	187208	ei	ENSACAG00000009765:+:185922:187934
contig01678	scaffold_544	-	5e-19	727	945	186688	186906	ei	ENSACAG00000009765:+:185922:187934
contig01678	scaffold_544	-	4e-42	904	1107	186395	186598	ei	ENSACAG00000009765:+:185922:187934
contig01678	scaffold_544	-	4e-42	1105	1188	185973	186056	ei	ENSACAG00000009765:+:185922:187934
contig01686	scaffold_185	+	1e-67	241	495	609544	609798	EI	ENSACAG00000016425:+:609544:618308
contig01686	scaffold_185	+	4e-53	454	606	610486	610638	EI	ENSACAG00000016425:+:609544:618308
contig01686	scaffold_185	+	1e-67	604	666	611490	611552	E	ENSACAG00000016425:+:609544:618308
contig01690	scaffold_85	-	0	440	484	3543551	3543595	3u0	ENSACAG00000007011:+:3525681:3543360
contig01690	scaffold_85	-	0	480	533	3543498	3543551	3u	ENSACAG00000007011:+:3525681:3543360
contig01690	scaffold_85	-	0	551	640	3543386	3543475	3u	ENSACAG00000007011:+:3525681:3543360
contig01690	scaffold_85	-	0	641	1291	3542734	3543384	e3u	ENSACAG00000007011:+:3525681:3543360
contig01690	scaffold_85	-	1e-109	1292	1414	3541972	3542094	ei	ENSACAG00000007011:+:3525681:3543360
contig01690	scaffold_85	-	0	1381	1572	3540752	3540943	ei	ENSACAG00000007011:+:3525681:3543360
contig01690	scaffold_85	-	0	1574	1711	3539756	3539893	e	ENSACAG00000007011:+:3525681:3543360
contig01697	scaffold_3	-	2e-46	392	502	4779832	4779942	3U	ENSACAG00000019640:-:4780032:4780112
contig01708	scaffold_625	-	1e-100	1262	1336	230022	230096	3u	ENSACAG00000003923:+:200013:229898
contig01708	scaffold_625	-	1e-100	1383	1613	229761	229991	ei3u	ENSACAG00000003923:+:200013:229898
contig01708	scaffold_625	-	2e-80	1604	1681	227906	227983	ei	ENSACAG00000003923:+:200013:229898
contig01708	scaffold_625	-	1e-100	1680	1862	227243	227425	e	ENSACAG00000003923:+:200013:229898
contig01708	scaffold_625	-	1e-100	1863	1907	225544	225588	ei	ENSACAG00000003923:+:200013:229898
contig01708	scaffold_625	-	1e-100	1953	2102	220863	221012	ei	ENSACAG00000003923:+:200013:229898
contig01708	scaffold_625	-	1e-100	2103	2171	220282	220350	e	ENSACAG00000003923:+:200013:229898
contig01708	scaffold_625	-	1e-100	2163	2222	218637	218696	ei	ENSACAG00000003923:+:200013:229898
contig01712	scaffold_191	+	8e-09	192	272	658458	658538	EI	ENSACAG00000011899:+:657144:695983
contig01722	scaffold_1114	-	5e-07	25	102	24586	24663	ei	ENSACAG00000003298:+:21218:28422
contig01728	scaffold_126	+	2e-21	217	366	1073317	1073466	5UE	ENSACAG00000002498:+:1073323:1083045
contig01731	scaffold_428	+	5e-75	105	203	1124070	1124168	5UEI	ENSACAG00000003694:+:1124088:1145336
contig01731	scaffold_428	+	5e-75	192	260	1127562	1127630	E	ENSACAG00000003694:+:1124088:1145336
contig01731	scaffold_428	+	5e-75	261	344	1138717	1138800	EI	ENSACAG00000003694:+:1124088:1145336
contig01731	scaffold_428	+	5e-75	345	470	1142567	1142692	E	ENSACAG00000003694:+:1124088:1145336
contig01731	scaffold_428	+	5e-75	474	536	1143666	1143728	EI	ENSACAG00000003694:+:1124088:1145336
contig01731	scaffold_428	+	5e-75	534	659	1144504	1144629	EI	ENSACAG00000003694:+:1124088:1145336
contig01731	scaffold_428	+	2e-38	630	695	1145259	1145324	EI	ENSACAG00000003694:+:1124088:1145336
contig01734	scaffold_0	+	2e-80	1336	1455	5891313	5891432	EI	ENSACAG00000004253:+:5886999:5907055
contig01734	scaffold_0	+	1e-137	1423	1554	5894427	5894558	EI	ENSACAG00000004253:+:5886999:5907055
contig01734	scaffold_0	+	1e-137	1552	1650	5901750	5901848	EI	ENSACAG00000004253:+:5886999:5907055
contig01734	scaffold_0	+	1e-137	1648	1761	5902480	5902593	EI	ENSACAG00000004253:+:5886999:5907055
contig01734	scaffold_0	+	1e-137	1767	1943	5903206	5903382	EI	ENSACAG00000004253:+:5886999:5907055
contig01734	scaffold_0	+	1e-137	1942	2070	5903838	5903966	EI	ENSACAG00000004253:+:5886999:5907055
contig01736	scaffold_141	-	7e-08	74	178	1363517	1363621	ei	ENSACAG00000003440:+:1354691:1372054
contig01746	scaffold_74	-	1e-06	39	155	1524579	1524695	ei	ENSACAG00000006526:+:1514262:1527029
contig01748	scaffold_752	-	1e-15	160	207	131160	131207	ei	ENSACAG00000009337:+:127028:135952
contig01748	scaffold_752	-	1e-15	234	401	130960	131127	ei	ENSACAG00000009337:+:127028:135952
contig01749	scaffold_9	+	9e-24	150	269	114513	114632	5UEI	ENSACAG00000015946:+:114537:120128
contig01749	scaffold_9	+	9e-24	273	398	116792	116917	E	ENSACAG00000015946:+:114537:120128
contig01754	scaffold_100	-	1e-173	545	586	669919	669960	3u	ENSACAG00000015844:+:639173:669861
contig01754	scaffold_100	-	1e-173	613	771	669712	669870	ei3u	ENSACAG00000015844:+:639173:669861
contig01754	scaffold_100	-	1e-173	766	909	666715	666858	ei	ENSACAG00000015844:+:639173:669861
contig01754	scaffold_100	-	1e-173	898	981	664990	665073	ei	ENSACAG00000015844:+:639173:669861
contig01754	scaffold_100	-	1e-173	976	1062	663342	663428	ei	ENSACAG00000015844:+:639173:669861
contig01754	scaffold_100	-	1e-173	1060	1215	663094	663249	ei	ENSACAG00000015844:+:639173:669861
contig01754	scaffold_100	-	1e-81	1195	1353	661924	662082	ei	ENSACAG00000015844:+:639173:669861
contig01754	scaffold_100	-	1e-173	1324	1521	657250	657447	ei	ENSACAG00000015844:+:639173:669861
contig01754	scaffold_100	-	1e-173	1519	1638	657029	657148	ei	ENSACAG00000015844:+:639173:669861
contig01754	scaffold_100	-	3e-48	1636	1743	655475	655582	ei	ENSACAG00000015844:+:639173:669861
contig01754	scaffold_100	-	1e-173	1714	1848	653606	653740	ei	ENSACAG00000015844:+:639173:669861
contig01754	scaffold_100	-	1e-173	1849	1932	653302	653385	e	ENSACAG00000015844:+:639173:669861
contig01763	scaffold_36	-	1e-19	11	133	1042770	1042892	ei	ENSACAG00000006274:+:1039343:1066842
contig01763	scaffold_36	-	2e-20	124	201	1041275	1041352	ei	ENSACAG00000006274:+:1039343:1066842
contig01765	scaffold_287	-	4e-07	89	142	1690692	1690745	ei	ENSACAG00000010123:+:1688168:1705721
contig01765	scaffold_287	-	4e-07	119	187	1690643	1690711	ei	ENSACAG00000010123:+:1688168:1705721
contig01771	scaffold_1265	+	5e-06	16	156	84237	84377	EI	ENSACAG00000010723:+:14291:84428
contig01787	scaffold_25	+	2e-16	148	345	4691588	4691785	EI	ENSACAG00000003312:+:4691489:4739218
contig01793	scaffold_39	-	1e-108	226	339	1938957	1939070	3u0	ENSACAG00000007264:+:1936451:1938826
contig01793	scaffold_39	-	1e-108	330	683	1938614	1938967	e3u	ENSACAG00000007264:+:1936451:1938826
contig01794	scaffold_39	-	2e-18	2	118	1938485	1938601	e	ENSACAG00000007264:+:1936451:1938826
contig01801	scaffold_664	-	6e-48	320	442	318290	318412	e	ENSACAG00000009826:+:318294:343164
contig01801	scaffold_664	+	9e-53	441	485	318760	318804	EI	ENSACAG00000009826:+:318294:343164
contig01801	scaffold_664	+	9e-53	468	587	319633	319752	EI	ENSACAG00000009826:+:318294:343164
contig01801	scaffold_664	+	9e-53	585	698	323597	323710	E	ENSACAG00000009826:+:318294:343164
contig01801	scaffold_664	+	9e-53	696	773	324791	324868	EI	ENSACAG00000009826:+:318294:343164
contig01819	scaffold_34	+	2e-50	29	199	3503946	3504116	5UEI	ENSACAG00000016152:+:3504006:3646243
contig01819	scaffold_34	+	2e-50	200	328	3508259	3508387	E	ENSACAG00000016152:+:3504006:3646243
contig01822	scaffold_677	-	1e-16	2	76	124223	124297	ei	ENSACAG00000016091:+:504:132393
contig01822	scaffold_677	-	1e-16	89	199	124097	124207	ei	ENSACAG00000016091:+:504:132393
contig01822	scaffold_677	-	1e-16	236	283	124013	124060	ei	ENSACAG00000016091:+:504:132393
contig01822	scaffold_677	-	1e-16	353	415	123920	123982	ei	ENSACAG00000016091:+:504:132393
contig01825	scaffold_81	+	2e-38	3	122	1355550	1355669	E3U	ENSACAG00000000674:+:1349699:1355654
contig01829	scaffold_3	-	0	23	163	10596329	10596469	ei	ENSACAG00000013548:+:10561176:10635418
contig01829	scaffold_3	-	0	137	292	10588480	10588635	ei	ENSACAG00000013548:+:10561176:10635418
contig01829	scaffold_3	-	0	266	370	10587694	10587798	ei	ENSACAG00000013548:+:10561176:10635418
contig01829	scaffold_3	-	0	353	505	10585615	10585767	ei	ENSACAG00000013548:+:10561176:10635418
contig01829	scaffold_3	-	0	534	656	10584172	10584294	e	ENSACAG00000013548:+:10561176:10635418
contig01829	scaffold_3	-	0	657	815	10582562	10582720	e	ENSACAG00000013548:+:10561176:10635418
contig01829	scaffold_3	-	3e-06	771	917	10582456	10582602	ei	ENSACAG00000013548:+:10561176:10635418
contig01829	scaffold_3	-	0	999	1136	10580244	10580381	ei	ENSACAG00000013548:+:10561176:10635418
contig01829	scaffold_3	-	0	1137	1202	10579610	10579675	ei	ENSACAG00000013548:+:10561176:10635418
contig01829	scaffold_3	-	0	1200	1346	10577503	10577649	ei	ENSACAG00000013548:+:10561176:10635418
contig01829	scaffold_3	-	0	1326	1439	10577214	10577327	ei	ENSACAG00000013548:+:10561176:10635418
contig01829	scaffold_3	-	4e-97	1404	1607	10575767	10575970	ei	ENSACAG00000013548:+:10561176:10635418
contig01829	scaffold_3	-	0	1623	1787	10574278	10574442	ei	ENSACAG00000013548:+:10561176:10635418
contig01829	scaffold_3	-	0	1788	1853	10571298	10571363	ei	ENSACAG00000013548:+:10561176:10635418
contig01829	scaffold_3	-	0	1851	1952	10564474	10564575	ei	ENSACAG00000013548:+:10561176:10635418
contig01830	scaffold_535	-	0	2	187	748224	748409	e	ENSACAG00000003185:+:745746:748874
contig01830	scaffold_535	-	0	155	634	747786	748265	ei	ENSACAG00000003185:+:745746:748874
contig01830	scaffold_535	-	0	620	1285	747138	747803	ei	ENSACAG00000003185:+:745746:748874
contig01830	scaffold_535	-	2e-07	1242	1346	747076	747180	e	ENSACAG00000003185:+:745746:748874
contig01830	scaffold_535	-	0	1327	1509	746946	747128	e	ENSACAG00000003185:+:745746:748874
contig01830	scaffold_535	-	0	1444	1575	746874	747005	e	ENSACAG00000003185:+:745746:748874
contig01830	scaffold_535	-	0	1582	2139	746322	746879	e	ENSACAG00000003185:+:745746:748874
contig01830	scaffold_535	-	0	2146	2712	745743	746309	e	ENSACAG00000003185:+:745746:748874
contig01831	scaffold_610	+	1e-54	7	75	285509	285577	E	ENSACAG00000005011:+:276695:301578
contig01831	scaffold_610	+	1e-54	70	165	287911	288006	EI	ENSACAG00000005011:+:276695:301578
contig01831	scaffold_610	+	1e-54	163	222	291070	291129	EI	ENSACAG00000005011:+:276695:301578
contig01831	scaffold_610	+	1e-54	223	273	293275	293325	E	ENSACAG00000005011:+:276695:301578
contig01831	scaffold_610	+	1e-54	276	389	293864	293977	EI	ENSACAG00000005011:+:276695:301578
contig01831	scaffold_610	+	1e-54	393	539	294619	294765	E	ENSACAG00000005011:+:276695:301578
contig01831	scaffold_610	-	3e-40	539	586	296917	296964	ei	ENSACAG00000005011:+:276695:301578
contig01831	scaffold_610	+	1e-54	585	665	298555	298635	EI	ENSACAG00000005011:+:276695:301578
contig01832	scaffold_610	+	1e-17	2	142	301447	301587	E3U	ENSACAG00000005011:+:276695:301578
contig01834	scaffold_1257	-	2e-53	738	1055	88891	89208	3UE	ENSACAG00000000251:-:88912:89262
contig01846	scaffold_520	+	3e-08	2	73	115313	115384	E	ENSACAG00000002280:+:101884:118597
contig01846	scaffold_520	+	3e-08	122	190	116484	116552	E	ENSACAG00000002280:+:101884:118597
contig01846	scaffold_520	+	3e-08	190	258	118549	118617	EI3U	ENSACAG00000002280:+:101884:118597
contig01849	scaffold_65	-	1e-123	3	95	4190467	4190559	e	ENSACAG00000017639:+:4166276:4201777
contig01849	scaffold_65	-	1e-123	96	215	4187319	4187438	ei	ENSACAG00000017639:+:4166276:4201777
contig01849	scaffold_65	-	1e-123	249	395	4185457	4185603	e	ENSACAG00000017639:+:4166276:4201777
contig01849	scaffold_65	-	1e-123	396	473	4180343	4180420	ei	ENSACAG00000017639:+:4166276:4201777
contig01849	scaffold_65	-	1e-123	465	524	4178487	4178546	ei	ENSACAG00000017639:+:4166276:4201777
contig01849	scaffold_65	-	1e-123	525	683	4178244	4178402	ei	ENSACAG00000017639:+:4166276:4201777
contig01849	scaffold_65	-	1e-123	681	821	4177863	4178003	ei	ENSACAG00000017639:+:4166276:4201777
contig01849	scaffold_65	-	1e-123	801	878	4177489	4177566	ei	ENSACAG00000017639:+:4166276:4201777
contig01849	scaffold_65	-	1e-123	876	995	4177267	4177386	ei	ENSACAG00000017639:+:4166276:4201777
contig01849	scaffold_65	-	1e-123	990	1055	4171177	4171242	ei	ENSACAG00000017639:+:4166276:4201777
contig01853	scaffold_36	-	5e-68	2	64	1066474	1066536	ei	ENSACAG00000006274:+:1039343:1066842
contig01853	scaffold_36	-	5e-68	65	250	1064936	1065121	e	ENSACAG00000006274:+:1039343:1066842
contig01853	scaffold_36	-	5e-68	248	472	1062119	1062343	ei	ENSACAG00000006274:+:1039343:1066842
contig01855	scaffold_523	-	1e-125	40	75	495106	495141	3u0	ENSACAG00000001063:+:487943:494937
contig01855	scaffold_523	-	3e-46	211	306	494885	494980	e3u	ENSACAG00000001063:+:487943:494937
contig01855	scaffold_523	-	1e-59	272	343	494851	494922	ei	ENSACAG00000001063:+:487943:494937
contig01855	scaffold_523	-	1e-125	332	415	493451	493534	ei	ENSACAG00000001063:+:487943:494937
contig01855	scaffold_523	-	1e-125	416	490	491893	491967	e	ENSACAG00000001063:+:487943:494937
contig01855	scaffold_523	-	1e-125	491	634	491662	491805	ei	ENSACAG00000001063:+:487943:494937
contig01855	scaffold_523	-	1e-125	632	784	490460	490612	ei	ENSACAG00000001063:+:487943:494937
contig01855	scaffold_523	-	1e-125	773	928	489634	489789	ei	ENSACAG00000001063:+:487943:494937
contig01855	scaffold_523	-	1e-125	923	1003	488322	488402	e	ENSACAG00000001063:+:487943:494937
contig01855	scaffold_523	-	1e-125	995	1084	487943	488032	ei	ENSACAG00000001063:+:487943:494937
contig01860	scaffold_118	-	7e-55	1	75	3092985	3093059	e	ENSACAG00000017924:+:3010258:3141974
contig01860	scaffold_118	-	7e-55	76	264	3092005	3092193	e	ENSACAG00000017924:+:3010258:3141974
contig01860	scaffold_118	-	7e-55	284	346	3091610	3091672	ei	ENSACAG00000017924:+:3010258:3141974
contig01860	scaffold_118	-	1e-47	343	396	3090324	3090377	ei	ENSACAG00000017924:+:3010258:3141974
contig01866	scaffold_1363	-	2e-43	487	675	34574	34762	ei	ENSACAG00000001381:+:32036:34762
contig01866	scaffold_1363	-	6e-23	650	730	32903	32983	ei	ENSACAG00000001381:+:32036:34762
contig01866	scaffold_1363	-	2e-43	744	809	32036	32101	e	ENSACAG00000001381:+:32036:34762
contig01867	scaffold_615	-	2e-79	60	149	175735	175824	e3u	ENSACAG00000014179:+:165895:175806
contig01867	scaffold_615	-	2e-79	150	356	174768	174974	ei	ENSACAG00000014179:+:165895:175806
contig01867	scaffold_615	-	2e-79	357	428	173063	173134	e	ENSACAG00000014179:+:165895:175806
contig01867	scaffold_615	-	2e-79	459	503	172982	173026	ei	ENSACAG00000014179:+:165895:175806
contig01867	scaffold_615	-	2e-79	501	689	172669	172857	ei	ENSACAG00000014179:+:165895:175806
contig01867	scaffold_615	-	2e-79	690	800	170582	170692	e	ENSACAG00000014179:+:165895:175806
contig01870	scaffold_105	-	1e-128	122	232	3373046	3373156	3u0	ENSACAG00000012953:+:3363760:3372944
contig01870	scaffold_105	-	1e-142	233	286	3372978	3373031	3u	ENSACAG00000012953:+:3363760:3372944
contig01870	scaffold_105	-	1e-142	303	872	3372378	3372947	ei	ENSACAG00000012953:+:3363760:3372944
contig01884	scaffold_632	-	1e-40	1	102	442943	443044	ei	ENSACAG00000011552:+:399051:453792
contig01884	scaffold_632	-	1e-40	136	261	442326	442451	ei	ENSACAG00000011552:+:399051:453792
contig01884	scaffold_632	-	1e-40	259	372	441553	441666	ei	ENSACAG00000011552:+:399051:453792
contig01887	scaffold_366	+	0	15	110	910281	910376	EI	ENSACAG00000014198:+:859180:954586
contig01887	scaffold_366	+	0	108	263	915572	915727	EI,05U	ENSACAG00000014198:+:859180:954586	ENSACAG00000014239:+:915855:933510
contig01887	scaffold_366	+	0	382	645	915849	916112	EI,5UEI	ENSACAG00000014198:+:859180:954586	ENSACAG00000014239:+:915855:933510
contig01887	scaffold_366	+	0	652	765	917739	917852	EI,EI	ENSACAG00000014198:+:859180:954586	ENSACAG00000014239:+:915855:933510
contig01887	scaffold_366	+	0	760	885	920097	920222	EI,EI	ENSACAG00000014198:+:859180:954586	ENSACAG00000014239:+:915855:933510
contig01887	scaffold_366	+	0	883	1083	922319	922519	EI,EI	ENSACAG00000014198:+:859180:954586	ENSACAG00000014239:+:915855:933510
contig01887	scaffold_366	+	0	1066	1290	923254	923478	EI,EI	ENSACAG00000014198:+:859180:954586	ENSACAG00000014239:+:915855:933510
contig01887	scaffold_366	+	0	1288	1482	923473	923667	EI,E	ENSACAG00000014198:+:859180:954586	ENSACAG00000014239:+:915855:933510
contig01887	scaffold_366	+	0	1483	1650	925238	925405	EI,E	ENSACAG00000014198:+:859180:954586	ENSACAG00000014239:+:915855:933510
contig01887	scaffold_366	+	0	1729	1944	925496	925711	EI,E	ENSACAG00000014198:+:859180:954586	ENSACAG00000014239:+:915855:933510
contig01887	scaffold_366	+	0	1955	2035	925725	925805	EI,EI	ENSACAG00000014198:+:859180:954586	ENSACAG00000014239:+:915855:933510
contig01887	scaffold_366	+	1e-144	2023	2100	927831	927908	EI,EI	ENSACAG00000014198:+:859180:954586	ENSACAG00000014239:+:915855:933510
contig01887	scaffold_366	+	1e-172	2112	2168	927923	927979	EI,EI	ENSACAG00000014198:+:859180:954586	ENSACAG00000014239:+:915855:933510
contig01887	scaffold_366	+	0	2158	2337	930551	930730	EI,EI	ENSACAG00000014198:+:859180:954586	ENSACAG00000014239:+:915855:933510
contig01887	scaffold_366	+	0	2335	2526	931005	931196	EI,EI	ENSACAG00000014198:+:859180:954586	ENSACAG00000014239:+:915855:933510
contig01887	scaffold_366	+	0	2524	2619	933337	933432	EI,EI	ENSACAG00000014198:+:859180:954586	ENSACAG00000014239:+:915855:933510
contig01894	scaffold_30	-	1e-143	46	228	1777328	1777510	e	ENSACAG00000006963:+:1751348:1777510
contig01894	scaffold_30	-	1e-143	232	315	1776714	1776797	e	ENSACAG00000006963:+:1751348:1777510
contig01894	scaffold_30	-	1e-143	310	516	1769796	1770002	ei	ENSACAG00000006963:+:1751348:1777510
contig01894	scaffold_30	-	1e-143	517	609	1768124	1768216	ei	ENSACAG00000006963:+:1751348:1777510
contig01894	scaffold_30	-	1e-143	610	720	1767926	1768036	e	ENSACAG00000006963:+:1751348:1777510
contig01894	scaffold_30	-	1e-143	721	831	1764963	1765073	ei	ENSACAG00000006963:+:1751348:1777510
contig01894	scaffold_30	-	1e-143	820	927	1762315	1762422	ei	ENSACAG00000006963:+:1751348:1777510
contig01894	scaffold_30	-	1e-143	919	1035	1761839	1761955	ei	ENSACAG00000006963:+:1751348:1777510
contig01894	scaffold_30	-	1e-143	1024	1155	1757169	1757300	ei	ENSACAG00000006963:+:1751348:1777510
contig01894	scaffold_30	-	1e-143	1144	1233	1751501	1751590	ei	ENSACAG00000006963:+:1751348:1777510
contig01894	scaffold_30	-	1e-143	1225	1305	1751339	1751419	5uei	ENSACAG00000006963:+:1751348:1777510
contig01904	scaffold_34	+	1e-35	2	184	3527106	3527288	EI	ENSACAG00000016152:+:3504006:3646243
contig01905	scaffold_34	+	1e-94	3	119	3518232	3518348	EI	ENSACAG00000016152:+:3504006:3646243
contig01905	scaffold_34	+	1e-94	117	281	3519191	3519355	EI	ENSACAG00000016152:+:3504006:3646243
contig01905	scaffold_34	+	1e-94	279	461	3520383	3520565	EI	ENSACAG00000016152:+:3504006:3646243
contig01905	scaffold_34	+	1e-94	459	590	3525154	3525285	EI	ENSACAG00000016152:+:3504006:3646243
contig01906	scaffold_34	-	1e-19	2	67	3517908	3517973	ei	ENSACAG00000016152:+:3504006:3646243
contig01906	scaffold_34	-	1e-19	66	122	3517852	3517908	ei	ENSACAG00000016152:+:3504006:3646243
contig01912	scaffold_3	-	1e-27	1	159	10596971	10597129	ei	ENSACAG00000013548:+:10561176:10635418
contig01912	scaffold_3	-	2e-12	134	253	10596876	10596995	e	ENSACAG00000013548:+:10561176:10635418
contig01914	scaffold_416	+	0	3	56	871750	871803	EI	ENSACAG00000004930:+:871687:884950
contig01914	scaffold_416	+	0	73	153	873366	873446	EI	ENSACAG00000004930:+:871687:884950
contig01914	scaffold_416	+	0	148	195	873669	873716	EI	ENSACAG00000004930:+:871687:884950
contig01914	scaffold_416	+	0	177	284	873699	873806	E	ENSACAG00000004930:+:871687:884950
contig01914	scaffold_416	+	1e-10	309	413	873917	874021	EI	ENSACAG00000004930:+:871687:884950
contig01914	scaffold_416	+	0	381	620	874717	874956	EI	ENSACAG00000004930:+:871687:884950
contig01914	scaffold_416	+	0	639	728	876465	876554	EI	ENSACAG00000004930:+:871687:884950
contig01914	scaffold_416	+	0	723	884	876701	876862	EI	ENSACAG00000004930:+:871687:884950
contig01914	scaffold_416	+	0	885	980	878386	878481	EI	ENSACAG00000004930:+:871687:884950
contig01914	scaffold_416	+	0	981	1052	878641	878712	EI	ENSACAG00000004930:+:871687:884950
contig01914	scaffold_416	+	0	1053	1205	880373	880525	EI	ENSACAG00000004930:+:871687:884950
contig01914	scaffold_416	+	0	1219	1371	881372	881524	EI	ENSACAG00000004930:+:871687:884950
contig01914	scaffold_416	+	0	1369	1536	884786	884953	E	ENSACAG00000004930:+:871687:884950
contig01927	scaffold_901	+	0	167	301	11134	11268	E	ENSACAG00000012363:+:11134:30748
contig01927	scaffold_901	+	0	302	412	11275	11385	E	ENSACAG00000012363:+:11134:30748
contig01927	scaffold_901	+	0	395	514	14803	14922	EI	ENSACAG00000012363:+:11134:30748
contig01927	scaffold_901	+	0	512	574	18180	18242	EI	ENSACAG00000012363:+:11134:30748
contig01927	scaffold_901	+	0	563	613	18604	18654	EI	ENSACAG00000012363:+:11134:30748
contig01927	scaffold_901	+	0	602	787	18774	18959	EI	ENSACAG00000012363:+:11134:30748
contig01927	scaffold_901	+	0	785	934	19332	19481	E	ENSACAG00000012363:+:11134:30748
contig01927	scaffold_901	+	0	932	1069	19745	19882	EI	ENSACAG00000012363:+:11134:30748
contig01927	scaffold_901	+	0	1067	1204	20491	20628	EI	ENSACAG00000012363:+:11134:30748
contig01927	scaffold_901	+	0	1196	1396	21798	21998	E	ENSACAG00000012363:+:11134:30748
contig01927	scaffold_901	+	0	1394	1471	22507	22584	EI	ENSACAG00000012363:+:11134:30748
contig01927	scaffold_901	+	0	1466	1537	23198	23269	E	ENSACAG00000012363:+:11134:30748
contig01927	scaffold_901	+	0	1547	1612	23980	24045	EI	ENSACAG00000012363:+:11134:30748
contig01927	scaffold_901	+	0	1607	1744	26412	26549	EI	ENSACAG00000012363:+:11134:30748
contig01927	scaffold_901	+	0	1727	1939	28388	28600	EI	ENSACAG00000012363:+:11134:30748
contig01927	scaffold_901	+	0	1931	2056	28838	28963	EI	ENSACAG00000012363:+:11134:30748
contig01927	scaffold_901	+	0	2054	2128	29859	29933	EI	ENSACAG00000012363:+:11134:30748
contig01927	scaffold_901	+	0	2125	2211	29931	30017	E	ENSACAG00000012363:+:11134:30748
contig01928	scaffold_83	-	2e-13	30	113	1363028	1363111	ei	ENSACAG00000010560:+:1356648:1364365
contig01928	scaffold_83	-	2e-13	86	205	1363085	1363204	ei	ENSACAG00000010560:+:1356648:1364365
contig01928	scaffold_83	+	1e-09	195	269	1364204	1364278	EI	ENSACAG00000010560:+:1356648:1364365
contig01936	scaffold_509	-	0	3	116	737838	737951	ei	ENSACAG00000011495:+:736133:758998
contig01936	scaffold_509	-	1e-174	118	255	737447	737584	ei	ENSACAG00000011495:+:736133:758998
contig01936	scaffold_509	-	1e-174	240	332	737369	737461	ei	ENSACAG00000011495:+:736133:758998
contig01936	scaffold_509	-	0	323	475	736655	736807	ei	ENSACAG00000011495:+:736133:758998
contig01936	scaffold_509	-	0	470	544	736247	736321	ei	ENSACAG00000011495:+:736133:758998
contig01936	scaffold_509	-	0	561	656	736133	736228	e	ENSACAG00000011495:+:736133:758998
contig01936	scaffold_509	-	0	657	905	735760	736008	05u	ENSACAG00000011495:+:736133:758998
contig01941	scaffold_118	-	2e-55	1	60	3118166	3118225	e	ENSACAG00000017924:+:3010258:3141974
contig01941	scaffold_118	-	5e-51	83	199	3117562	3117678	e	ENSACAG00000017924:+:3010258:3141974
contig01941	scaffold_118	-	4e-06	145	255	3117505	3117615	e	ENSACAG00000017924:+:3010258:3141974
contig01941	scaffold_118	-	2e-55	251	292	3116209	3116250	ei	ENSACAG00000017924:+:3010258:3141974
contig01941	scaffold_118	-	2e-55	293	370	3114640	3114717	ei	ENSACAG00000017924:+:3010258:3141974
contig01941	scaffold_118	-	5e-51	360	410	3096631	3096681	e	ENSACAG00000017924:+:3010258:3141974
contig01941	scaffold_118	-	2e-55	428	514	3095100	3095186	ei	ENSACAG00000017924:+:3010258:3141974
contig01945	scaffold_229	-	5e-08	817	900	789725	789808	3u0	ENSACAG00000016501:+:770540:789537
contig01945	scaffold_229	-	1e-168	907	1068	789543	789704	3u	ENSACAG00000016501:+:770540:789537
contig01945	scaffold_229	-	0	1062	1307	789319	789564	ei3u	ENSACAG00000016501:+:770540:789537
contig01945	scaffold_229	-	0	1302	1418	787445	787561	ei	ENSACAG00000016501:+:770540:789537
contig01945	scaffold_229	-	1e-112	1416	1508	786392	786484	ei	ENSACAG00000016501:+:770540:789537
contig01945	scaffold_229	-	0	1470	1625	785346	785501	ei	ENSACAG00000016501:+:770540:789537
contig01945	scaffold_229	-	0	1614	1751	784943	785080	ei	ENSACAG00000016501:+:770540:789537
contig01945	scaffold_229	-	0	1752	1883	783583	783714	ei	ENSACAG00000016501:+:770540:789537
contig01945	scaffold_229	-	0	1881	1967	783113	783199	e	ENSACAG00000016501:+:770540:789537
contig01945	scaffold_229	-	0	1968	2171	781757	781960	e	ENSACAG00000016501:+:770540:789537
contig01945	scaffold_229	-	0	2172	2258	779948	780034	ei	ENSACAG00000016501:+:770540:789537
contig01950	scaffold_681	-	4e-80	59	175	438244	438360	ei3u	ENSACAG00000005161:+:420914:438303
contig01950	scaffold_681	-	4e-80	158	376	436918	437136	ei	ENSACAG00000005161:+:420914:438303
contig01950	scaffold_681	-	1e-58	335	439	436666	436770	ei	ENSACAG00000005161:+:420914:438303
contig01950	scaffold_681	-	4e-80	437	514	435497	435574	ei	ENSACAG00000005161:+:420914:438303
contig01950	scaffold_681	-	4e-80	506	589	434157	434240	ei	ENSACAG00000005161:+:420914:438303
contig01950	scaffold_681	-	4e-80	581	628	433509	433556	ei	ENSACAG00000005161:+:420914:438303
contig01950	scaffold_681	-	4e-80	629	709	432172	432252	ei	ENSACAG00000005161:+:420914:438303
contig01950	scaffold_681	-	4e-80	695	736	431585	431626	ei	ENSACAG00000005161:+:420914:438303
contig01950	scaffold_681	-	8e-69	728	808	430282	430362	ei	ENSACAG00000005161:+:420914:438303
contig01954	scaffold_196	-	1e-110	470	562	2453030	2453122	3u0	ENSACAG00000008317:+:2443773:2452915
contig01954	scaffold_196	-	2e-85	632	790	2452798	2452956	ei3u	ENSACAG00000008317:+:2443773:2452915
contig01954	scaffold_196	-	1e-110	790	1047	2451061	2451318	ei	ENSACAG00000008317:+:2443773:2452915
contig01954	scaffold_196	-	1e-110	1042	1167	2447363	2447488	ei	ENSACAG00000008317:+:2443773:2452915
contig01954	scaffold_196	-	1e-110	1162	1326	2443794	2443958	e	ENSACAG00000008317:+:2443773:2452915
contig01955	scaffold_185	-	3e-63	61	123	618471	618533	3u	ENSACAG00000016425:+:609544:618308
contig01955	scaffold_185	-	3e-63	132	209	618383	618460	3u	ENSACAG00000016425:+:609544:618308
contig01955	scaffold_185	-	6e-77	226	369	618225	618368	ei3u	ENSACAG00000016425:+:609544:618308
contig01955	scaffold_185	-	6e-77	370	522	616385	616537	ei	ENSACAG00000016425:+:609544:618308
contig01955	scaffold_185	-	6e-77	517	630	615653	615766	ei	ENSACAG00000016425:+:609544:618308
contig01955	scaffold_185	-	6e-77	628	714	612485	612571	ei	ENSACAG00000016425:+:609544:618308
contig01958	scaffold_144	+	6e-08	760	840	2511208	2511288	5U	ENSACAG00000000820:+:2511352:2511483
contig01958	scaffold_144	+	2e-50	850	1050	2511292	2511492	5UE3U	ENSACAG00000000820:+:2511352:2511483
contig01962	scaffold_667	+	1e-27	38	130	444726	444818	EI	ENSACAG00000015279:+:443100:458906
contig01962	scaffold_667	+	6e-19	155	211	467102	467158	E	ENSACAG00000020950:+:462351:471369
contig01962	scaffold_667	+	6e-19	212	280	471057	471125	E	ENSACAG00000020950:+:462351:471369
contig01962	scaffold_667	+	6e-19	263	400	471232	471369	EI	ENSACAG00000020950:+:462351:471369
contig01967	scaffold_196	-	9e-22	5	79	1847341	1847415	e	ENSACAG00000008111:+:1846042:1855750
contig01967	scaffold_196	-	9e-22	92	253	1845997	1846158	5ue	ENSACAG00000008111:+:1846042:1855750
contig01975	scaffold_89	+	7e-52	1	339	119915	120253	EI	ENSACAG00000000951:+:108575:144186
contig01976	scaffold_198	-	3e-62	1405	1581	443151	443327	ei	ENSACAG00000007396:+:428337:443324
contig01976	scaffold_198	-	3e-62	1567	1776	441627	441836	ei	ENSACAG00000007396:+:428337:443324
contig01980	scaffold_917	+	8e-42	30	242	236339	236551	EI	ENSACAG00000014561:+:214994:241963
contig01982	scaffold_19	+	2e-14	639	776	6500020	6500157	EI3U	ENSACAG00000008757:+:6491141:6500148
contig01987	scaffold_65	-	8e-22	209	349	4192076	4192216	ei	ENSACAG00000017639:+:4166276:4201777
contig01987	scaffold_65	-	3e-23	404	463	4191980	4192039	ei	ENSACAG00000017639:+:4166276:4201777
contig01987	scaffold_65	-	3e-23	470	535	4191905	4191970	ei	ENSACAG00000017639:+:4166276:4201777
contig01987	scaffold_65	-	3e-23	588	647	4191797	4191856	ei	ENSACAG00000017639:+:4166276:4201777
contig01990	scaffold_596	-	8e-79	1086	1145	405509	405568	3u0	ENSACAG00000014423:+:368593:405361
contig01990	scaffold_596	-	7e-67	1189	1218	405451	405480	3u	ENSACAG00000014423:+:368593:405361
contig01990	scaffold_596	-	8e-79	1217	1273	405394	405450	3u	ENSACAG00000014423:+:368593:405361
contig01990	scaffold_596	-	8e-79	1298	1363	405299	405364	e	ENSACAG00000014423:+:368593:405361
contig01990	scaffold_596	-	2e-57	1364	1474	405185	405295	e	ENSACAG00000014423:+:368593:405361
contig01990	scaffold_596	-	8e-79	1424	1660	405008	405244	e	ENSACAG00000014423:+:368593:405361
contig02013	scaffold_77	+	4e-13	56	130	1064197	1064271	EI	ENSACAG00000013951:+:1039031:1078394
contig02013	scaffold_77	+	4e-13	128	322	1064270	1064464	EI	ENSACAG00000013951:+:1039031:1078394
contig02017	scaffold_124	+	1e-146	1697	1759	1269363	1269425	5UE	ENSACAG00000007585:+:1269376:1274985
contig02017	scaffold_124	+	1e-146	1766	1885	1269423	1269542	E	ENSACAG00000007585:+:1269376:1274985
contig02017	scaffold_124	+	1e-146	2077	2223	1270491	1270637	EI	ENSACAG00000007585:+:1269376:1274985
contig02017	scaffold_124	+	1e-146	2224	2364	1271263	1271403	EI	ENSACAG00000007585:+:1269376:1274985
contig02017	scaffold_124	-	1e-110	2358	2510	1271677	1271829	ei	ENSACAG00000007585:+:1269376:1274985
contig02017	scaffold_124	-	1e-110	2511	2567	1273014	1273070	ei	ENSACAG00000007585:+:1269376:1274985
contig02017	scaffold_124	-	1e-110	2594	2662	1274540	1274608	e	ENSACAG00000007585:+:1269376:1274985
contig02018	scaffold_255	-	9e-55	3	239	83547	83783	ei	ENSACAG00000000476:+:20498:243828
contig02018	scaffold_255	-	9e-55	222	347	83773	83898	ei	ENSACAG00000000476:+:20498:243828
contig02018	scaffold_255	-	9e-55	338	436	83890	83988	ei	ENSACAG00000000476:+:20498:243828
contig02022	scaffold_54	-	5e-11	1	105	3942424	3942528	e	ENSACAG00000005472:+:3937094:3951692
contig02026	scaffold_1114	-	3e-32	1292	1393	23881	23982	ei	ENSACAG00000003298:+:21218:28422
contig02026	scaffold_1114	-	3e-32	1486	1578	24086	24178	ei	ENSACAG00000003298:+:21218:28422
contig02026	scaffold_1114	-	3e-32	1574	1657	24175	24258	ei	ENSACAG00000003298:+:21218:28422
contig02026	scaffold_1114	+	1e-30	1632	1694	24234	24296	EI	ENSACAG00000003298:+:21218:28422
contig02026	scaffold_1114	-	3e-32	1697	1762	24298	24363	ei	ENSACAG00000003298:+:21218:28422
contig02035	scaffold_745	-	2e-09	185	322	502631	502768	ei	ENSACAG00000002331:+:331994:503735
contig02049	scaffold_32	-	8e-11	1	114	1642141	1642254	ei	ENSACAG00000006845:+:1611467:1670866
contig02049	scaffold_32	-	8e-11	125	223	1629306	1629404	ei	ENSACAG00000006845:+:1611467:1670866
contig02056	scaffold_270	+	3e-93	1	111	1924560	1924670	EI	ENSACAG00000014046:+:1881555:1932597
contig02056	scaffold_270	+	3e-93	109	159	1928974	1929024	E	ENSACAG00000014046:+:1881555:1932597
contig02056	scaffold_270	+	3e-93	159	272	1929025	1929138	EI	ENSACAG00000014046:+:1881555:1932597
contig02056	scaffold_270	+	3e-93	264	377	1931013	1931126	EI	ENSACAG00000014046:+:1881555:1932597
contig02056	scaffold_270	+	3e-93	362	613	1932412	1932663	EI3U	ENSACAG00000014046:+:1881555:1932597
contig02056	scaffold_270	+	3e-93	647	736	1932699	1932788	3U	ENSACAG00000014046:+:1881555:1932597
contig02067	scaffold_876	-	0	1	66	31724	31789	ei	ENSACAG00000011244:+:6160:35637
contig02067	scaffold_876	-	0	64	135	30667	30738	ei	ENSACAG00000011244:+:6160:35637
contig02067	scaffold_876	-	0	136	297	27373	27534	ei	ENSACAG00000011244:+:6160:35637
contig02067	scaffold_876	-	0	289	423	25056	25190	ei	ENSACAG00000011244:+:6160:35637
contig02067	scaffold_876	-	0	421	576	19268	19423	ei	ENSACAG00000011244:+:6160:35637
contig02067	scaffold_876	-	0	577	654	19072	19149	e	ENSACAG00000011244:+:6160:35637
contig02067	scaffold_876	-	0	628	756	18689	18817	ei	ENSACAG00000011244:+:6160:35637
contig02067	scaffold_876	-	0	742	870	15110	15238	ei	ENSACAG00000011244:+:6160:35637
contig02067	scaffold_876	-	0	868	984	11831	11947	e	ENSACAG00000011244:+:6160:35637
contig02067	scaffold_876	-	1e-62	985	1110	9916	10041	ei	ENSACAG00000011244:+:6160:35637
contig02067	scaffold_876	-	0	1065	1181	9844	9960	ei	ENSACAG00000011244:+:6160:35637
contig02067	scaffold_876	-	0	1179	1289	6247	6357	ei	ENSACAG00000011244:+:6160:35637
contig02073	scaffold_632	-	7e-10	1	75	438003	438077	e	ENSACAG00000011552:+:399051:453792
contig02073	scaffold_632	-	2e-21	93	278	437715	437900	e	ENSACAG00000011552:+:399051:453792
contig02073	scaffold_632	-	2e-21	435	545	437436	437546	ei	ENSACAG00000011552:+:399051:453792
contig02076	scaffold_150	-	0	445	501	1458870	1458926	3u	ENSACAG00000004328:+:1446034:1458360
contig02076	scaffold_150	-	1e-158	504	620	1458752	1458868	3u	ENSACAG00000004328:+:1446034:1458360
contig02076	scaffold_150	-	0	733	828	1458502	1458597	3u	ENSACAG00000004328:+:1446034:1458360
contig02076	scaffold_150	-	0	878	973	1458365	1458460	3u	ENSACAG00000004328:+:1446034:1458360
contig02076	scaffold_150	-	1e-158	954	1016	1458324	1458386	ei3u	ENSACAG00000004328:+:1446034:1458360
contig02076	scaffold_150	-	0	1013	1096	1456626	1456709	ei	ENSACAG00000004328:+:1446034:1458360
contig02076	scaffold_150	-	1e-158	1097	1189	1456110	1456202	ei	ENSACAG00000004328:+:1446034:1458360
contig02076	scaffold_150	-	0	1187	1288	1455191	1455292	ei	ENSACAG00000004328:+:1446034:1458360
contig02076	scaffold_150	-	0	1283	1486	1454884	1455087	ei	ENSACAG00000004328:+:1446034:1458360
contig02076	scaffold_150	-	0	1472	1684	1449908	1450120	ei	ENSACAG00000004328:+:1446034:1458360
contig02076	scaffold_150	-	0	1679	1912	1448192	1448425	ei	ENSACAG00000004328:+:1446034:1458360
contig02076	scaffold_150	-	0	1910	2170	1446031	1446291	ei	ENSACAG00000004328:+:1446034:1458360
contig02076	scaffold_150	-	1e-117	2129	2221	1445980	1446072	5ue	ENSACAG00000004328:+:1446034:1458360
contig02079	scaffold_169	-	1e-178	616	663	1347306	1347353	ei	ENSACAG00000014695:+:1269423:1347440
contig02079	scaffold_169	-	1e-178	664	825	1338183	1338344	ei	ENSACAG00000014695:+:1269423:1347440
contig02079	scaffold_169	-	1e-178	823	948	1335461	1335586	e	ENSACAG00000014695:+:1269423:1347440
contig02079	scaffold_169	-	1e-178	949	1068	1334347	1334466	ei	ENSACAG00000014695:+:1269423:1347440
contig02079	scaffold_169	-	1e-178	1069	1185	1322394	1322510	ei	ENSACAG00000014695:+:1269423:1347440
contig02079	scaffold_169	-	1e-178	1186	1269	1319983	1320066	ei	ENSACAG00000014695:+:1269423:1347440
contig02079	scaffold_169	-	1e-178	1267	1377	1318708	1318818	ei	ENSACAG00000014695:+:1269423:1347440
contig02079	scaffold_169	-	1e-178	1378	1533	1314353	1314508	ei	ENSACAG00000014695:+:1269423:1347440
contig02079	scaffold_169	-	1e-178	1522	1653	1310020	1310151	e	ENSACAG00000014695:+:1269423:1347440
contig02087	scaffold_89	-	2e-61	1715	2062	108518	108865	5uei	ENSACAG00000000951:+:108575:144186
contig02089	scaffold_83	+	6e-94	588	1196	1356540	1357148	5UE	ENSACAG00000010560:+:1356648:1364365
contig02089	scaffold_83	+	6e-94	1258	1326	1357215	1357283	E	ENSACAG00000010560:+:1356648:1364365
contig02101	scaffold_500	-	0	2	160	250317	250475	ei	ENSACAG00000014578:+:136471:250631
contig02101	scaffold_500	-	0	158	262	248271	248375	ei	ENSACAG00000014578:+:136471:250631
contig02101	scaffold_500	-	1e-104	215	421	246980	247186	ei	ENSACAG00000014578:+:136471:250631
contig02101	scaffold_500	-	0	413	559	245362	245508	ei	ENSACAG00000014578:+:136471:250631
contig02101	scaffold_500	-	0	557	688	244264	244395	ei	ENSACAG00000014578:+:136471:250631
contig02101	scaffold_500	-	0	674	811	244007	244144	ei	ENSACAG00000014578:+:136471:250631
contig02101	scaffold_500	-	1e-136	812	1033	241119	241340	ei	ENSACAG00000014578:+:136471:250631
contig02101	scaffold_500	-	0	977	1153	239282	239458	ei	ENSACAG00000014578:+:136471:250631
contig02101	scaffold_500	-	0	1151	1255	234844	234948	ei	ENSACAG00000014578:+:136471:250631
contig02101	scaffold_500	-	0	1247	1288	232264	232305	ei	ENSACAG00000014578:+:136471:250631
contig02101	scaffold_500	-	0	1286	1312	197329	197355	ei	ENSACAG00000014578:+:136471:250631
contig02117	scaffold_8	-	0	48	122	4020660	4020734	e	ENSACAG00000012970:+:3990598:4020776
contig02117	scaffold_8	-	0	122	217	4020564	4020659	ei	ENSACAG00000012970:+:3990598:4020776
contig02117	scaffold_8	-	0	212	316	4018937	4019041	ei	ENSACAG00000012970:+:3990598:4020776
contig02117	scaffold_8	-	0	314	499	4017911	4018096	ei	ENSACAG00000012970:+:3990598:4020776
contig02117	scaffold_8	-	0	497	580	4016260	4016343	ei	ENSACAG00000012970:+:3990598:4020776
contig02117	scaffold_8	-	0	578	649	4014535	4014606	ei	ENSACAG00000012970:+:3990598:4020776
contig02117	scaffold_8	-	0	647	814	4013617	4013784	ei	ENSACAG00000012970:+:3990598:4020776
contig02117	scaffold_8	-	0	815	961	4013177	4013323	ei	ENSACAG00000012970:+:3990598:4020776
contig02117	scaffold_8	-	0	956	1129	4012244	4012417	ei	ENSACAG00000012970:+:3990598:4020776
contig02117	scaffold_8	-	0	1121	1231	4011181	4011291	ei	ENSACAG00000012970:+:3990598:4020776
contig02117	scaffold_8	-	0	1250	1363	4010247	4010360	ei	ENSACAG00000012970:+:3990598:4020776
contig02117	scaffold_8	-	0	1349	1525	4007624	4007800	ei	ENSACAG00000012970:+:3990598:4020776
contig02117	scaffold_8	-	0	1523	1714	4006358	4006549	ei	ENSACAG00000012970:+:3990598:4020776
contig02117	scaffold_8	-	0	1709	1825	4005692	4005808	ei	ENSACAG00000012970:+:3990598:4020776
contig02117	scaffold_8	-	0	1823	1885	4004206	4004268	ei	ENSACAG00000012970:+:3990598:4020776
contig02117	scaffold_8	-	0	1886	2011	4002732	4002857	ei	ENSACAG00000012970:+:3990598:4020776
contig02117	scaffold_8	-	0	2009	2098	4001445	4001534	ei	ENSACAG00000012970:+:3990598:4020776
contig02117	scaffold_8	-	0	2078	2143	3999435	3999500	ei	ENSACAG00000012970:+:3990598:4020776
contig02117	scaffold_8	-	0	2143	2211	3999366	3999434	e	ENSACAG00000012970:+:3990598:4020776
contig02118	scaffold_158	+	0	49	330	517229	517510	EI	ENSACAG00000005527:+:511285:529613
contig02118	scaffold_158	+	0	331	390	518052	518111	E	ENSACAG00000005527:+:511285:529613
contig02118	scaffold_158	+	0	388	567	518208	518387	EI	ENSACAG00000005527:+:511285:529613
contig02118	scaffold_158	+	0	568	735	519601	519768	EI	ENSACAG00000005527:+:511285:529613
contig02118	scaffold_158	+	0	727	825	521437	521535	EI	ENSACAG00000005527:+:511285:529613
contig02118	scaffold_158	+	0	820	912	521610	521702	EI	ENSACAG00000005527:+:511285:529613
contig02118	scaffold_158	+	0	913	996	522968	523051	E	ENSACAG00000005527:+:511285:529613
contig02118	scaffold_158	+	0	1033	1122	523091	523180	EI	ENSACAG00000005527:+:511285:529613
contig02118	scaffold_158	+	0	1120	1212	523281	523373	EI	ENSACAG00000005527:+:511285:529613
contig02118	scaffold_158	+	0	1182	1283	523344	523445	E	ENSACAG00000005527:+:511285:529613
contig02118	scaffold_158	+	0	1281	1400	523533	523652	EI	ENSACAG00000005527:+:511285:529613
contig02118	scaffold_158	+	0	1428	1517	523863	523952	E	ENSACAG00000005527:+:511285:529613
contig02118	scaffold_158	-	0	1517	1639	525225	525347	ei	ENSACAG00000005527:+:511285:529613
contig02118	scaffold_158	+	1e-142	1617	1694	525328	525405	EI	ENSACAG00000005527:+:511285:529613
contig02118	scaffold_158	+	0	1692	1841	525905	526054	E	ENSACAG00000005527:+:511285:529613
contig02118	scaffold_158	+	0	1839	1916	526600	526677	EI	ENSACAG00000005527:+:511285:529613
contig02118	scaffold_158	+	0	1908	2093	527033	527218	E	ENSACAG00000005527:+:511285:529613
contig02118	scaffold_158	+	0	2091	2171	527977	528057	EI	ENSACAG00000005527:+:511285:529613
contig02118	scaffold_158	+	0	2166	2273	528157	528264	EI	ENSACAG00000005527:+:511285:529613
contig02118	scaffold_158	+	0	2274	2408	528478	528612	EI	ENSACAG00000005527:+:511285:529613
contig02118	scaffold_158	+	0	2403	2618	529491	529706	E3U	ENSACAG00000005527:+:511285:529613
contig02124	scaffold_81	-	0	1520	1687	1354407	1354574	ei	ENSACAG00000000674:+:1349699:1355654
contig02124	scaffold_81	-	0	1688	1813	1351958	1352083	e	ENSACAG00000000674:+:1349699:1355654
contig02124	scaffold_81	-	0	1811	1888	1351430	1351507	ei	ENSACAG00000000674:+:1349699:1355654
contig02124	scaffold_81	-	0	1877	2014	1349699	1349836	ei	ENSACAG00000000674:+:1349699:1355654
contig02124	scaffold_81	-	1e-170	1988	2098	1348472	1348582	ei3u	ENSACAG00000000539:+:1325198:1348558
contig02124	scaffold_81	-	0	2063	2170	1347585	1347692	ei	ENSACAG00000000539:+:1325198:1348558
contig02124	scaffold_81	-	0	2168	2239	1347398	1347469	ei	ENSACAG00000000539:+:1325198:1348558
contig02124	scaffold_81	-	0	2234	2374	1341928	1342068	e	ENSACAG00000000539:+:1325198:1348558
contig02124	scaffold_81	-	0	2375	2509	1339918	1340052	ei	ENSACAG00000000539:+:1325198:1348558
contig02124	scaffold_81	-	1e-125	2505	2654	1338306	1338455	ei	ENSACAG00000000539:+:1325198:1348558
contig02124	scaffold_81	-	0	2585	2776	1338190	1338381	e	ENSACAG00000000539:+:1325198:1348558
contig02124	scaffold_81	-	1e-124	2771	2959	1336288	1336476	ei	ENSACAG00000000539:+:1325198:1348558
contig02124	scaffold_81	-	0	2921	3031	1325159	1325269	5uei	ENSACAG00000000539:+:1325198:1348558
contig02124	scaffold_150	+	5e-15	3321	3383	2142707	2142769	EI	ENSACAG00000004981:+:2122685:2250037
contig02124	scaffold_79	-	1e-27	1320	1403	2824536	2824619	ei	ENSACAG00000017567:+:2716364:2856175
contig02128	scaffold_83	+	0	178	327	1327302	1327451	5UEI	ENSACAG00000010527:+:1327332:1342497
contig02128	scaffold_83	+	0	325	786	1332568	1333029	E	ENSACAG00000010527:+:1327332:1342497
contig02128	scaffold_83	+	0	763	942	1333009	1333188	EI	ENSACAG00000010527:+:1327332:1342497
contig02128	scaffold_83	+	0	934	1173	1338019	1338258	EI	ENSACAG00000010527:+:1327332:1342497
contig02128	scaffold_83	+	1e-111	1141	1350	1339303	1339512	EI	ENSACAG00000010527:+:1327332:1342497
contig02128	scaffold_83	+	0	1351	1491	1341720	1341860	E	ENSACAG00000010527:+:1327332:1342497
contig02128	scaffold_83	+	0	1489	1590	1342402	1342503	EI3U	ENSACAG00000010527:+:1327332:1342497
contig02131	scaffold_19	-	1e-25	150	383	6498593	6498826	e	ENSACAG00000008757:+:6491141:6500148
contig02131	scaffold_19	-	1e-25	390	485	6498282	6498377	ei	ENSACAG00000008757:+:6491141:6500148
contig02135	scaffold_251	-	2e-41	173	469	1740566	1740862	e	ENSACAG00000000473:+:1740566:1740859
contig02140	scaffold_124	-	7e-20	2	106	2007603	2007707	e	ENSACAG00000008036:+:2007600:2008500
contig02153	scaffold_917	+	2e-86	4	159	232987	233142	EI	ENSACAG00000014561:+:214994:241963
contig02153	scaffold_917	+	2e-86	157	264	233482	233589	EI	ENSACAG00000014561:+:214994:241963
contig02153	scaffold_917	+	2e-86	262	468	233863	234069	EI	ENSACAG00000014561:+:214994:241963
contig02153	scaffold_917	+	5e-56	452	511	234699	234758	EI	ENSACAG00000014561:+:214994:241963
contig02153	scaffold_917	-	1e-56	489	539	234737	234787	e	ENSACAG00000014561:+:214994:241963
contig02159	scaffold_266	-	5e-16	55	111	1504003	1504059	e	ENSACAG00000014711:+:1476707:1504070
contig02159	scaffold_266	-	8e-17	99	263	1503849	1504013	e	ENSACAG00000014711:+:1476707:1504070
contig02159	scaffold_266	-	8e-17	264	359	1501473	1501568	e	ENSACAG00000014711:+:1476707:1504070
contig02159	scaffold_266	-	2e-11	385	600	1483913	1484128	ei	ENSACAG00000014711:+:1476707:1504070
contig02160	scaffold_31	+	2e-20	2	91	457200	457289	E3U	ENSACAG00000006788:+:429852:457259
contig02160	scaffold_31	-	1e-06	126	242	457326	457442	3u	ENSACAG00000006788:+:429852:457259
contig02160	scaffold_31	-	2e-14	354	443	457569	457658	3u	ENSACAG00000006788:+:429852:457259
contig02169	scaffold_745	-	2e-72	2	241	381594	381833	ei	ENSACAG00000002331:+:331994:503735
contig02169	scaffold_745	-	2e-72	245	373	332024	332152	e	ENSACAG00000002331:+:331994:503735
contig02172	scaffold_349	-	2e-09	427	558	1086665	1086796	ei	ENSACAG00000004220:+:896623:1136800
contig02176	scaffold_158	+	2e-87	200	397	511288	511485	E	ENSACAG00000005527:+:511285:529613
contig02176	scaffold_158	+	2e-87	398	607	512684	512893	EI	ENSACAG00000005527:+:511285:529613
contig02176	scaffold_158	-	2e-78	562	789	512960	513187	ei	ENSACAG00000005527:+:511285:529613
contig02176	scaffold_158	+	2e-87	1387	1551	513817	513981	EI	ENSACAG00000005527:+:511285:529613
contig02176	scaffold_158	+	2e-87	1769	1879	514188	514298	EI	ENSACAG00000005527:+:511285:529613
contig02184	scaffold_386	-	2e-18	22	99	1068146	1068223	ei	ENSACAG00000013647:+:987623:1171625
contig02184	scaffold_386	-	2e-18	141	251	1068266	1068376	ei	ENSACAG00000013647:+:987623:1171625
contig02184	scaffold_386	-	2e-18	228	320	1068352	1068444	ei	ENSACAG00000013647:+:987623:1171625
contig02184	scaffold_386	-	2e-18	322	495	1068940	1069113	ei	ENSACAG00000013647:+:987623:1171625
contig02197	scaffold_31	-	8e-66	1	171	436480	436650	ei	ENSACAG00000006788:+:429852:457259
contig02197	scaffold_31	-	4e-39	157	300	433775	433918	ei	ENSACAG00000006788:+:429852:457259
contig02197	scaffold_31	-	8e-66	264	404	433670	433810	ei	ENSACAG00000006788:+:429852:457259
contig02197	scaffold_31	-	8e-66	393	503	429822	429932	5ue	ENSACAG00000006788:+:429852:457259
contig02198	scaffold_391	-	0	581	850	783272	783541	ei3u	ENSACAG00000013765:+:739386:783466
contig02198	scaffold_391	-	0	848	958	778283	778393	e	ENSACAG00000013765:+:739386:783466
contig02198	scaffold_391	-	0	974	1075	778175	778276	ei	ENSACAG00000013765:+:739386:783466
contig02198	scaffold_391	-	0	1073	1204	774339	774470	e	ENSACAG00000013765:+:739386:783466
contig02198	scaffold_391	-	0	1202	1252	769617	769667	ei	ENSACAG00000013765:+:739386:783466
contig02198	scaffold_391	-	0	1259	1315	769548	769604	ei	ENSACAG00000013765:+:739386:783466
contig02198	scaffold_391	-	0	1313	1417	766903	767007	ei	ENSACAG00000013765:+:739386:783466
contig02198	scaffold_391	-	0	1400	1477	765129	765206	ei	ENSACAG00000013765:+:739386:783466
contig02198	scaffold_391	-	0	1478	1591	759690	759803	ei	ENSACAG00000013765:+:739386:783466
contig02198	scaffold_391	-	0	1589	1630	759168	759209	ei	ENSACAG00000013765:+:739386:783466
contig02198	scaffold_391	-	0	1631	1753	758965	759087	ei	ENSACAG00000013765:+:739386:783466
contig02198	scaffold_391	-	0	1751	1807	755081	755137	ei	ENSACAG00000013765:+:739386:783466
contig02198	scaffold_391	-	0	1814	1870	754264	754320	e	ENSACAG00000013765:+:739386:783466
contig02198	scaffold_391	-	0	1866	1994	754141	754269	e	ENSACAG00000013765:+:739386:783466
contig02198	scaffold_391	-	0	1989	2111	745830	745952	ei	ENSACAG00000013765:+:739386:783466
contig02198	scaffold_391	-	0	2094	2150	743808	743864	e	ENSACAG00000013765:+:739386:783466
contig02198	scaffold_391	-	0	2151	2246	742934	743029	e	ENSACAG00000013765:+:739386:783466
contig02203	scaffold_1274	+	6e-06	320	478	66335	66493	EI	ENSACAG00000008721:+:52401:85617
contig02228	scaffold_510	-	3e-62	32	94	377346	377408	ei	ENSACAG00000006824:+:341931:416533
contig02228	scaffold_510	+	8e-41	90	200	377405	377515	EI	ENSACAG00000006824:+:341931:416533
contig02228	scaffold_510	+	1e-66	168	266	378863	378961	EI	ENSACAG00000006824:+:341931:416533
contig02228	scaffold_510	+	1e-66	267	347	380995	381075	E	ENSACAG00000006824:+:341931:416533
contig02228	scaffold_510	+	1e-66	348	419	382703	382774	EI	ENSACAG00000006824:+:341931:416533
contig02228	scaffold_510	-	3e-62	404	472	383051	383119	ei	ENSACAG00000006824:+:341931:416533
contig02228	scaffold_510	+	1e-66	471	563	383121	383213	E	ENSACAG00000006824:+:341931:416533
contig02228	scaffold_510	+	1e-66	564	698	384989	385123	EI	ENSACAG00000006824:+:341931:416533
contig02229	scaffold_357	+	6e-48	3	131	1270176	1270304	EI	ENSACAG00000005222:+:1270170:1301224
contig02229	scaffold_357	-	3e-36	125	190	1271292	1271357	ei	ENSACAG00000005222:+:1270170:1301224
contig02229	scaffold_357	+	2e-25	195	236	1271365	1271406	E	ENSACAG00000005222:+:1270170:1301224
contig02229	scaffold_357	+	6e-48	257	460	1271425	1271628	E	ENSACAG00000005222:+:1270170:1301224
contig02229	scaffold_357	+	6e-48	477	536	1271632	1271691	E	ENSACAG00000005222:+:1270170:1301224
contig02230	scaffold_52	-	1e-142	1442	1495	4005934	4005987	3u	ENSACAG00000006018:+:3997595:4005533
contig02230	scaffold_52	-	1e-112	1495	1533	4005897	4005935	3u	ENSACAG00000006018:+:3997595:4005533
contig02230	scaffold_52	-	1e-167	1578	1649	4005787	4005858	3u	ENSACAG00000006018:+:3997595:4005533
contig02230	scaffold_52	-	1e-167	1889	2044	4005381	4005536	e	ENSACAG00000006018:+:3997595:4005533
contig02230	scaffold_52	-	1e-167	2045	2188	4004546	4004689	ei	ENSACAG00000006018:+:3997595:4005533
contig02230	scaffold_52	-	1e-167	2186	2680	4003301	4003795	ei	ENSACAG00000006018:+:3997595:4005533
contig02230	scaffold_52	-	1e-142	2674	2772	3997608	3997706	ei	ENSACAG00000006018:+:3997595:4005533
contig02231	scaffold_192	+	1e-124	2	610	1896239	1896847	E	ENSACAG00000005030:+:1801882:1904007
contig02231	scaffold_192	+	1e-124	611	736	1896863	1896988	E	ENSACAG00000005030:+:1801882:1904007
contig02232	scaffold_357	-	0	1	105	1281606	1281710	ei	ENSACAG00000005222:+:1270170:1301224
contig02232	scaffold_357	-	0	91	333	1277359	1277601	ei	ENSACAG00000005222:+:1270170:1301224
contig02232	scaffold_357	-	0	334	495	1272970	1273131	e	ENSACAG00000005222:+:1270170:1301224
contig02232	scaffold_357	-	0	484	1101	1272361	1272978	e	ENSACAG00000005222:+:1270170:1301224
contig02232	scaffold_357	-	0	1082	1132	1272331	1272381	e	ENSACAG00000005222:+:1270170:1301224
contig02237	scaffold_250	-	9e-19	410	466	1050167	1050223	ei	ENSACAG00000014940:+:1031561:1052119
contig02237	scaffold_250	-	9e-07	461	532	1044602	1044673	ei	ENSACAG00000014940:+:1031561:1052119
contig02237	scaffold_250	-	9e-19	527	628	1044515	1044616	ei	ENSACAG00000014940:+:1031561:1052119
contig02237	scaffold_250	-	9e-19	692	772	1041182	1041262	ei	ENSACAG00000014940:+:1031561:1052119
contig02244	scaffold_81	-	9e-14	249	380	3158115	3158246	3u	ENSACAG00000021083:+:3157546:3158055
contig02244	scaffold_81	-	4e-45	338	484	3158010	3158156	ei3u	ENSACAG00000021083:+:3157546:3158055
contig02244	scaffold_81	-	4e-45	467	583	3157533	3157649	5uei	ENSACAG00000021083:+:3157546:3158055
contig02247	scaffold_49	-	4e-41	464	577	3526657	3526770	ei3u	ENSACAG00000000064:+:3511077:3526752
contig02247	scaffold_49	-	4e-41	578	658	3524170	3524250	ei	ENSACAG00000000064:+:3511077:3526752
contig02247	scaffold_49	-	4e-41	659	784	3523461	3523586	e	ENSACAG00000000064:+:3511077:3526752
contig02248	scaffold_34	-	1e-118	55	285	210696	210926	ei	ENSACAG00000014396:+:200567:213354
contig02248	scaffold_34	-	1e-118	259	375	208266	208382	ei	ENSACAG00000014396:+:200567:213354
contig02248	scaffold_34	-	1e-118	376	513	206035	206172	ei	ENSACAG00000014396:+:200567:213354
contig02248	scaffold_34	-	1e-118	514	708	204087	204281	ei	ENSACAG00000014396:+:200567:213354
contig02248	scaffold_34	-	1e-118	682	798	203082	203198	ei	ENSACAG00000014396:+:200567:213354
contig02255	scaffold_262	+	6e-53	50	100	1289081	1289131	E	ENSACAG00000004775:+:1289081:1306217
contig02255	scaffold_262	+	6e-53	128	319	1302019	1302210	EI	ENSACAG00000004775:+:1289081:1306217
contig02255	scaffold_262	+	6e-53	293	385	1306131	1306223	E3U	ENSACAG00000004775:+:1289081:1306217
contig02257	scaffold_223	-	2e-69	28	258	547671	547901	e	ENSACAG00000001717:+:517913:556551
contig02257	scaffold_223	-	5e-63	254	427	542894	543067	ei	ENSACAG00000001717:+:517913:556551
contig02257	scaffold_223	-	3e-54	427	489	533149	533211	ei	ENSACAG00000001717:+:517913:556551
contig02259	scaffold_81	+	3e-36	149	352	3081204	3081407	EI	ENSACAG00000001584:+:3070063:3105372
contig02260	scaffold_223	+	1e-28	281	382	518000	518101	E	ENSACAG00000001717:+:517913:556551
contig02260	scaffold_223	+	1e-52	350	712	518075	518437	EI	ENSACAG00000001717:+:517913:556551
contig02260	scaffold_223	+	2e-11	701	754	529339	529392	EI	ENSACAG00000001717:+:517913:556551
contig02261	scaffold_58	+	6e-21	3	128	4299589	4299714	E	ENSACAG00000013885:+:4299469:4319585
contig02261	scaffold_58	+	6e-21	129	200	4300453	4300524	EI	ENSACAG00000013885:+:4299469:4319585
contig02267	scaffold_27	+	0	92	199	4518142	4518249	5UEI	ENSACAG00000010421:+:4518157:4533221
contig02267	scaffold_27	+	0	197	379	4520108	4520290	E	ENSACAG00000010421:+:4518157:4533221
contig02267	scaffold_27	+	0	374	607	4521260	4521493	EI	ENSACAG00000010421:+:4518157:4533221
contig02267	scaffold_27	+	0	602	793	4524539	4524730	EI	ENSACAG00000010421:+:4518157:4533221
contig02267	scaffold_27	+	0	791	997	4525114	4525320	EI	ENSACAG00000010421:+:4518157:4533221
contig02267	scaffold_27	+	0	992	1129	4525982	4526119	EI	ENSACAG00000010421:+:4518157:4533221
contig02267	scaffold_27	+	0	1112	1219	4527581	4527688	EI	ENSACAG00000010421:+:4518157:4533221
contig02268	scaffold_27	-	9e-22	507	626	4528224	4528343	ei	ENSACAG00000010421:+:4518157:4533221
contig02270	scaffold_76	+	3e-79	3	146	3133657	3133800	EI	ENSACAG00000017059:+:3119726:3141103
contig02270	scaffold_76	+	3e-79	144	209	3134319	3134384	EI	ENSACAG00000017059:+:3119726:3141103
contig02270	scaffold_76	+	3e-79	207	323	3135250	3135366	EI	ENSACAG00000017059:+:3119726:3141103
contig02270	scaffold_76	+	3e-79	324	419	3136421	3136516	EI	ENSACAG00000017059:+:3119726:3141103
contig02270	scaffold_76	-	1e-61	410	517	3137422	3137529	ei	ENSACAG00000017059:+:3119726:3141103
contig02270	scaffold_76	+	3e-79	522	593	3138349	3138420	E	ENSACAG00000017059:+:3119726:3141103
contig02270	scaffold_76	+	3e-79	594	653	3140851	3140910	EI	ENSACAG00000017059:+:3119726:3141103
contig02274	scaffold_30	+	1e-101	429	527	4178971	4179069	EI	ENSACAG00000008452:+:4178968:4182057
contig02274	scaffold_30	+	1e-101	516	797	4181431	4181712	E	ENSACAG00000008452:+:4178968:4182057
contig02274	scaffold_30	+	1e-101	793	1140	4181707	4182054	E	ENSACAG00000008452:+:4178968:4182057
contig02277	scaffold_114	-	1e-109	699	851	964534	964686	ei3u	ENSACAG00000001735:+:942226:964656
contig02277	scaffold_114	-	1e-109	852	896	962845	962889	e	ENSACAG00000001735:+:942226:964656
contig02277	scaffold_114	-	1e-109	878	970	962770	962862	e	ENSACAG00000001735:+:942226:964656
contig02277	scaffold_114	-	1e-109	970	1047	962692	962769	e	ENSACAG00000001735:+:942226:964656
contig02277	scaffold_114	-	1e-109	1045	1263	961579	961797	ei	ENSACAG00000001735:+:942226:964656
contig02277	scaffold_114	-	1e-109	1255	1404	959487	959636	e	ENSACAG00000001735:+:942226:964656
contig02277	scaffold_114	-	1e-109	1401	1469	959421	959489	e	ENSACAG00000001735:+:942226:964656
contig02277	scaffold_114	-	1e-109	1487	1555	958818	958886	e	ENSACAG00000001735:+:942226:964656
contig02277	scaffold_114	-	6e-76	1553	1651	958721	958819	ei	ENSACAG00000001735:+:942226:964656
contig02277	scaffold_114	-	1e-109	1656	1757	955794	955895	ei	ENSACAG00000001735:+:942226:964656
contig02278	scaffold_39	-	1e-16	3	116	4180987	4181100	e	ENSACAG00000009470:+:4158823:4208057
contig02284	scaffold_116	-	5e-34	16	171	2683955	2684110	ei	ENSACAG00000015253:+:2676158:2688307
contig02284	scaffold_116	-	5e-34	166	219	2678519	2678572	ei	ENSACAG00000015253:+:2676158:2688307
contig02285	scaffold_505	-	1e-89	2	55	44193	44246	ei	ENSACAG00000010973:+:40568:44414
contig02285	scaffold_505	-	1e-89	56	556	40505	41005	5uei	ENSACAG00000010973:+:40568:44414
contig02290	scaffold_130	+	1e-117	3	89	2045792	2045878	EI	ENSACAG00000003876:+:2012424:2054742
contig02290	scaffold_130	+	1e-117	90	224	2046147	2046281	EI	ENSACAG00000003876:+:2012424:2054742
contig02290	scaffold_130	+	1e-117	222	308	2046780	2046866	EI	ENSACAG00000003876:+:2012424:2054742
contig02290	scaffold_130	+	1e-117	309	425	2049769	2049885	EI	ENSACAG00000003876:+:2012424:2054742
contig02290	scaffold_130	+	1e-117	408	518	2050429	2050539	EI	ENSACAG00000003876:+:2012424:2054742
contig02290	scaffold_130	+	1e-117	516	593	2050878	2050955	EI	ENSACAG00000003876:+:2012424:2054742
contig02290	scaffold_130	+	1e-117	594	674	2052117	2052197	EI	ENSACAG00000003876:+:2012424:2054742
contig02290	scaffold_130	+	1e-117	669	803	2052761	2052895	EI	ENSACAG00000003876:+:2012424:2054742
contig02298	scaffold_1480	-	6e-35	11	67	2061	2117	ei	ENSACAG00000008522:+:1817:12794
contig02298	scaffold_1480	-	3e-39	68	304	1817	2053	ei	ENSACAG00000008522:+:1817:12794
contig02302	scaffold_194	-	4e-16	1	93	1835416	1835508	5ue	ENSACAG00000011984:+:1835437:2005315
contig02304	scaffold_583	-	3e-58	1438	1569	73954	74085	3u0	ENSACAG00000011796:+:56203:73420
contig02304	scaffold_583	-	1e-59	1571	1714	73825	73968	3u	ENSACAG00000011796:+:56203:73420
contig02305	scaffold_194	-	0	77	211	2005413	2005547	3u0	ENSACAG00000011984:+:1835437:2005315
contig02305	scaffold_194	-	0	216	323	2005297	2005404	e3u	ENSACAG00000011984:+:1835437:2005315
contig02305	scaffold_194	-	1e-128	281	406	2005242	2005367	e3u	ENSACAG00000011984:+:1835437:2005315
contig02305	scaffold_194	-	0	408	458	2005195	2005245	e	ENSACAG00000011984:+:1835437:2005315
contig02305	scaffold_194	-	0	440	628	2005027	2005215	e	ENSACAG00000011984:+:1835437:2005315
contig02305	scaffold_194	-	0	622	723	2004105	2004206	ei	ENSACAG00000011984:+:1835437:2005315
contig02305	scaffold_194	-	0	713	802	2003591	2003680	ei	ENSACAG00000011984:+:1835437:2005315
contig02305	scaffold_194	-	0	802	912	2001276	2001386	e	ENSACAG00000011984:+:1835437:2005315
contig02305	scaffold_194	-	0	913	963	2000318	2000368	e	ENSACAG00000011984:+:1835437:2005315
contig02305	scaffold_194	-	0	961	1044	1997553	1997636	ei	ENSACAG00000011984:+:1835437:2005315
contig02305	scaffold_194	-	0	1057	1107	1997396	1997446	ei	ENSACAG00000011984:+:1835437:2005315
contig02305	scaffold_194	-	0	1109	1225	1996021	1996137	ei	ENSACAG00000011984:+:1835437:2005315
contig02305	scaffold_194	-	2e-19	1195	1317	1987700	1987822	ei	ENSACAG00000011984:+:1835437:2005315
contig02305	scaffold_194	-	0	1303	1464	1985382	1985543	ei	ENSACAG00000011984:+:1835437:2005315
contig02305	scaffold_194	-	0	1462	1554	1973197	1973289	ei	ENSACAG00000011984:+:1835437:2005315
contig02305	scaffold_194	-	0	1552	1611	1971361	1971420	ei	ENSACAG00000011984:+:1835437:2005315
contig02305	scaffold_194	-	0	1614	1733	1944065	1944184	e	ENSACAG00000011984:+:1835437:2005315
contig02305	scaffold_194	-	0	1707	1790	1944002	1944085	ei	ENSACAG00000011984:+:1835437:2005315
contig02310	scaffold_54	-	2e-40	1	114	3859980	3860093	3u0	ENSACAG00000005341:+:3857229:3859566
contig02310	scaffold_54	-	1e-48	106	183	3859910	3859987	3u	ENSACAG00000005341:+:3857229:3859566
contig02310	scaffold_54	-	1e-48	475	609	3859411	3859545	ei	ENSACAG00000005341:+:3857229:3859566
contig02310	scaffold_54	-	1e-48	610	672	3857494	3857556	e	ENSACAG00000005341:+:3857229:3859566
contig02310	scaffold_54	-	1e-48	661	714	3857458	3857511	ei	ENSACAG00000005341:+:3857229:3859566
contig02314	scaffold_10	+	0	90	221	2137520	2137651	EI	ENSACAG00000015238:+:2135607:2139270
contig02314	scaffold_10	+	0	217	345	2137751	2137879	E	ENSACAG00000015238:+:2135607:2139270
contig02314	scaffold_10	+	0	342	458	2137877	2137993	EI	ENSACAG00000015238:+:2135607:2139270
contig02314	scaffold_10	+	0	453	530	2138243	2138320	EI	ENSACAG00000015238:+:2135607:2139270
contig02314	scaffold_10	+	0	531	896	2138322	2138687	EI	ENSACAG00000015238:+:2135607:2139270
contig02314	scaffold_10	+	0	873	1085	2138818	2139030	EI	ENSACAG00000015238:+:2135607:2139270
contig02314	scaffold_10	+	0	1077	1265	2139130	2139318	E3U	ENSACAG00000015238:+:2135607:2139270
contig02314	scaffold_10	+	0	1257	1394	2139309	2139446	3U	ENSACAG00000015238:+:2135607:2139270
contig02314	scaffold_10	+	1e-10	1443	1469	2139505	2139531	3U	ENSACAG00000015238:+:2135607:2139270
contig02314	scaffold_10	-	0	1517	1588	2139596	2139667	3u	ENSACAG00000015238:+:2135607:2139270
contig02314	scaffold_10	+	0	1584	1664	2139665	2139745	3U	ENSACAG00000015238:+:2135607:2139270
contig02314	scaffold_10	-	0	1706	1771	2139789	2139854	3u	ENSACAG00000015238:+:2135607:2139270
contig02314	scaffold_10	-	3e-43	1802	1891	2139887	2139976	3u0	ENSACAG00000015238:+:2135607:2139270
contig02315	scaffold_271	-	1e-172	110	316	570011	570217	ei3u	ENSACAG00000011554:+:550706:570181
contig02315	scaffold_271	-	1e-172	314	460	569771	569917	ei	ENSACAG00000011554:+:550706:570181
contig02315	scaffold_271	-	1e-172	461	640	567149	567328	ei	ENSACAG00000011554:+:550706:570181
contig02315	scaffold_271	-	1e-172	638	730	566245	566337	ei	ENSACAG00000011554:+:550706:570181
contig02315	scaffold_271	-	1e-172	704	853	565956	566105	ei	ENSACAG00000011554:+:550706:570181
contig02315	scaffold_271	-	4e-76	820	888	565927	565995	e	ENSACAG00000011554:+:550706:570181
contig02315	scaffold_271	-	1e-172	890	1120	564893	565123	ei	ENSACAG00000011554:+:550706:570181
contig02315	scaffold_271	-	1e-172	1121	1258	564301	564438	ei	ENSACAG00000011554:+:550706:570181
contig02315	scaffold_271	-	1e-172	1247	1444	559835	560032	ei	ENSACAG00000011554:+:550706:570181
contig02316	scaffold_271	+	6e-35	266	409	550703	550846	EI	ENSACAG00000011554:+:550706:570181
contig02316	scaffold_271	+	6e-35	468	593	552432	552557	E	ENSACAG00000011554:+:550706:570181
contig02318	scaffold_85	-	8e-21	1087	1317	3413915	3414145	5ue3u	ENSACAG00000020948:+:3413948:3414109
contig02322	scaffold_177	-	1e-95	3042	3116	1691902	1691976	3u0	ENSACAG00000003237:+:1668660:1691358
contig02322	scaffold_177	-	1e-95	3118	3159	1691858	1691899	3u	ENSACAG00000003237:+:1668660:1691358
contig02322	scaffold_177	-	3e-07	3185	3229	1691790	1691834	3u	ENSACAG00000003237:+:1668660:1691358
contig02322	scaffold_177	-	1e-142	3224	3328	1691690	1691794	3u	ENSACAG00000003237:+:1668660:1691358
contig02322	scaffold_177	-	1e-142	3427	3552	1691450	1691575	3u	ENSACAG00000003237:+:1668660:1691358
contig02322	scaffold_177	-	1e-145	3545	3595	1691409	1691459	3u	ENSACAG00000003237:+:1668660:1691358
contig02322	scaffold_177	-	0	3623	3706	1691290	1691373	e3u	ENSACAG00000003237:+:1668660:1691358
contig02322	scaffold_177	-	0	3710	3838	1688892	1689020	ei	ENSACAG00000003237:+:1668660:1691358
contig02322	scaffold_177	-	0	3827	3901	1687699	1687773	e	ENSACAG00000003237:+:1668660:1691358
contig02323	scaffold_177	-	1e-104	3	71	1682580	1682648	ei	ENSACAG00000003237:+:1668660:1691358
contig02323	scaffold_177	-	1e-104	66	242	1678895	1679071	ei	ENSACAG00000003237:+:1668660:1691358
contig02323	scaffold_177	-	1e-104	240	455	1678534	1678749	ei	ENSACAG00000003237:+:1668660:1691358
contig02323	scaffold_177	-	1e-104	447	608	1668606	1668767	5uei	ENSACAG00000003237:+:1668660:1691358
contig02323	scaffold_325	-	3e-26	700	759	65948	66007	3u0	ENSACAG00000010506:+:18616:65781
contig02325	scaffold_398	-	1e-13	641	715	609237	609311	e	ENSACAG00000014916:+:609027:701263
contig02326	scaffold_306	-	2e-56	101	295	608354	608548	ei3u	ENSACAG00000005762:+:606348:608524
contig02326	scaffold_306	-	3e-39	282	368	608202	608288	e	ENSACAG00000005762:+:606348:608524
contig02326	scaffold_306	-	2e-56	386	529	606926	607069	e	ENSACAG00000005762:+:606348:608524
contig02326	scaffold_306	-	3e-39	531	620	606305	606394	5ue	ENSACAG00000005762:+:606348:608524
contig02326	scaffold_306	-	2e-56	620	706	606213	606299	5u	ENSACAG00000005762:+:606348:608524
contig02331	scaffold_246	-	1e-147	63	155	1198262	1198354	3u	ENSACAG00000013234:+:1169642:1198180
contig02331	scaffold_246	-	1e-147	147	428	1197986	1198267	ei3u	ENSACAG00000013234:+:1169642:1198180
contig02331	scaffold_246	-	1e-147	426	506	1196113	1196193	e	ENSACAG00000013234:+:1169642:1198180
contig02331	scaffold_246	-	1e-147	504	605	1192018	1192119	ei	ENSACAG00000013234:+:1169642:1198180
contig02331	scaffold_246	-	4e-60	606	683	1190433	1190510	ei	ENSACAG00000013234:+:1169642:1198180
contig02331	scaffold_246	-	1e-147	654	764	1188826	1188936	ei	ENSACAG00000013234:+:1169642:1198180
contig02331	scaffold_246	-	1e-147	765	815	1188098	1188148	ei	ENSACAG00000013234:+:1169642:1198180
contig02331	scaffold_246	-	1e-147	816	881	1186636	1186701	ei	ENSACAG00000013234:+:1169642:1198180
contig02331	scaffold_246	-	1e-147	870	965	1172274	1172369	ei	ENSACAG00000013234:+:1169642:1198180
contig02331	scaffold_246	-	1e-147	969	1082	1169639	1169752	e	ENSACAG00000013234:+:1169642:1198180
contig02334	scaffold_32	+	9e-72	2	100	4001053	4001151	E	ENSACAG00000007764:+:3990110:4005900
contig02334	scaffold_32	-	4e-62	100	168	4002658	4002726	ei	ENSACAG00000007764:+:3990110:4005900
contig02334	scaffold_32	+	9e-72	164	295	4004129	4004260	EI	ENSACAG00000007764:+:3990110:4005900
contig02334	scaffold_32	-	4e-62	295	408	4004361	4004474	ei	ENSACAG00000007764:+:3990110:4005900
contig02334	scaffold_32	+	9e-72	407	496	4005817	4005906	E3U	ENSACAG00000007764:+:3990110:4005900
contig02336	scaffold_14	-	1e-43	1414	1473	5403626	5403685	3u	ENSACAG00000008261:+:5388586:5403547
contig02336	scaffold_14	-	1e-43	1468	1584	5403512	5403628	ei3u	ENSACAG00000008261:+:5388586:5403547
contig02336	scaffold_14	-	1e-43	1582	1647	5401131	5401196	ei	ENSACAG00000008261:+:5388586:5403547
contig02336	scaffold_14	-	1e-43	1630	1698	5400608	5400676	ei	ENSACAG00000008261:+:5388586:5403547
contig02336	scaffold_14	-	1e-43	1696	1803	5398956	5399063	ei	ENSACAG00000008261:+:5388586:5403547
contig02336	scaffold_14	-	1e-43	1799	1912	5397680	5397793	ei	ENSACAG00000008261:+:5388586:5403547
contig02336	scaffold_14	-	1e-43	1913	1969	5388586	5388642	e	ENSACAG00000008261:+:5388586:5403547
contig02336	scaffold_139	-	5e-16	364	414	153313	153363	ei	ENSACAG00000015273:+:66722:183068
contig02340	scaffold_275	-	5e-41	64	147	776372	776455	e	ENSACAG00000008266:+:776368:786250
contig02340	scaffold_275	+	1e-52	147	212	776979	777044	E	ENSACAG00000008266:+:776368:786250
contig02340	scaffold_275	-	5e-41	194	301	779921	780028	ei	ENSACAG00000008266:+:776368:786250
contig02340	scaffold_275	+	1e-52	336	404	784618	784686	E	ENSACAG00000008266:+:776368:786250
contig02340	scaffold_275	+	1e-52	405	626	786035	786256	EI3U	ENSACAG00000008266:+:776368:786250
contig02356	scaffold_39	-	1e-153	801	986	4658183	4658368	ei	ENSACAG00000010526:+:4655096:4658368
contig02356	scaffold_39	-	1e-111	987	1049	4657851	4657913	ei	ENSACAG00000010526:+:4655096:4658368
contig02356	scaffold_39	-	1e-153	1026	1199	4657387	4657560	ei	ENSACAG00000010526:+:4655096:4658368
contig02356	scaffold_39	-	1e-153	1197	1331	4655515	4655649	ei	ENSACAG00000010526:+:4655096:4658368
contig02356	scaffold_39	-	1e-105	1329	1394	4655270	4655335	e	ENSACAG00000010526:+:4655096:4658368
contig02356	scaffold_39	-	1e-144	1371	1418	4655245	4655292	e	ENSACAG00000010526:+:4655096:4658368
contig02364	scaffold_273	-	5e-29	8	139	1236792	1236923	ei	ENSACAG00000012156:+:1229373:1244304
contig02364	scaffold_273	-	5e-29	134	247	1234297	1234410	ei	ENSACAG00000012156:+:1229373:1244304
contig02364	scaffold_273	-	5e-29	248	343	1231899	1231994	e	ENSACAG00000012156:+:1229373:1244304
contig02365	scaffold_16	-	2e-28	434	625	1836851	1837042	3u0	ENSACAG00000003491:+:1836563:1836727
contig02366	scaffold_16	+	4e-39	62	328	1836530	1836796	5UE3U	ENSACAG00000003491:+:1836563:1836727
contig02366	scaffold_16	-	2e-38	312	377	1836785	1836850	3u	ENSACAG00000003491:+:1836563:1836727
contig02367	scaffold_84	-	2e-65	308	364	3511282	3511338	e	ENSACAG00000010017:+:3501956:3512177
contig02367	scaffold_84	-	2e-65	365	478	3509549	3509662	e	ENSACAG00000010017:+:3501956:3512177
contig02367	scaffold_84	-	2e-65	560	691	3508057	3508188	e	ENSACAG00000010017:+:3501956:3512177
contig02367	scaffold_84	-	2e-65	674	895	3506126	3506347	ei	ENSACAG00000010017:+:3501956:3512177
contig02367	scaffold_84	-	2e-65	893	955	3505241	3505303	e	ENSACAG00000010017:+:3501956:3512177
contig02368	scaffold_273	-	5e-52	387	479	1244200	1244292	ei	ENSACAG00000012156:+:1229373:1244304
contig02368	scaffold_273	-	5e-52	480	599	1243585	1243704	ei	ENSACAG00000012156:+:1229373:1244304
contig02368	scaffold_273	-	5e-52	591	668	1241190	1241267	ei	ENSACAG00000012156:+:1229373:1244304
contig02368	scaffold_273	-	5e-52	672	755	1240476	1240559	ei	ENSACAG00000012156:+:1229373:1244304
contig02368	scaffold_273	-	5e-52	747	881	1238729	1238863	ei	ENSACAG00000012156:+:1229373:1244304
contig02375	scaffold_819	+	5e-85	3	185	84539	84721	E	ENSACAG00000002088:+:73645:93717
contig02375	scaffold_819	+	5e-85	210	302	86108	86200	E	ENSACAG00000002088:+:73645:93717
contig02375	scaffold_819	-	7e-77	295	354	86199	86258	ei	ENSACAG00000002088:+:73645:93717
contig02375	scaffold_819	+	5e-85	345	515	88260	88430	EI	ENSACAG00000002088:+:73645:93717
contig02375	scaffold_819	-	7e-77	515	640	90272	90397	ei	ENSACAG00000002088:+:73645:93717
contig02375	scaffold_819	+	5e-85	633	779	90505	90651	EI	ENSACAG00000002088:+:73645:93717
contig02375	scaffold_819	-	7e-77	773	850	91372	91449	ei	ENSACAG00000002088:+:73645:93717
contig02390	scaffold_206	-	1e-49	541	603	1473573	1473635	ei	ENSACAG00000006678:+:1468855:1484309
contig02390	scaffold_206	-	2e-46	755	823	1473359	1473427	ei	ENSACAG00000006678:+:1468855:1484309
contig02390	scaffold_206	-	4e-35	915	995	1473183	1473263	ei	ENSACAG00000006678:+:1468855:1484309
contig02390	scaffold_206	-	2e-46	964	1074	1473108	1473218	ei	ENSACAG00000006678:+:1468855:1484309
contig02390	scaffold_206	-	1e-49	2474	2524	1470685	1470735	ei	ENSACAG00000006678:+:1468855:1484309
contig02390	scaffold_206	-	1e-49	2521	2679	1469066	1469224	ei	ENSACAG00000006678:+:1468855:1484309
contig02392	scaffold_206	-	1e-175	1028	1168	1480815	1480955	ei	ENSACAG00000006678:+:1468855:1484309
contig02392	scaffold_206	-	1e-175	1190	1348	1480989	1481147	ei	ENSACAG00000006678:+:1468855:1484309
contig02392	scaffold_206	-	1e-175	1346	1399	1483143	1483196	ei	ENSACAG00000006678:+:1468855:1484309
contig02392	scaffold_206	-	1e-175	1417	1482	1483920	1483985	ei	ENSACAG00000006678:+:1468855:1484309
contig02409	scaffold_105	+	1e-177	397	504	843383	843490	5UE	ENSACAG00000011643:+:843389:917483
contig02409	scaffold_105	+	1e-177	496	720	886898	887122	EI	ENSACAG00000011643:+:843389:917483
contig02409	scaffold_105	+	1e-177	721	888	898372	898539	EI	ENSACAG00000011643:+:843389:917483
contig02409	scaffold_105	+	1e-177	892	975	899272	899355	E	ENSACAG00000011643:+:843389:917483
contig02409	scaffold_105	+	1e-177	967	1125	901600	901758	EI	ENSACAG00000011643:+:843389:917483
contig02409	scaffold_105	-	1e-141	1119	1160	901749	901790	e	ENSACAG00000011643:+:843389:917483
contig02409	scaffold_105	+	1e-177	1162	1317	903893	904048	EI	ENSACAG00000011643:+:843389:917483
contig02409	scaffold_105	+	1e-177	1365	1436	905941	906012	EI	ENSACAG00000011643:+:843389:917483
contig02409	scaffold_105	+	1e-177	1434	1538	912687	912791	EI	ENSACAG00000011643:+:843389:917483
contig02409	scaffold_105	+	1e-177	1536	1661	914892	915017	E	ENSACAG00000011643:+:843389:917483
contig02409	scaffold_105	+	1e-177	1662	1763	915338	915439	EI	ENSACAG00000011643:+:843389:917483
contig02409	scaffold_105	-	1e-141	1768	1842	915449	915523	e	ENSACAG00000011643:+:843389:917483
contig02409	scaffold_105	+	1e-177	1828	1947	917373	917492	EI3U	ENSACAG00000011643:+:843389:917483
contig02414	scaffold_141	-	1e-15	43	171	1368040	1368168	ei	ENSACAG00000003440:+:1354691:1372054
contig02414	scaffold_141	-	1e-15	154	252	1360787	1360885	e	ENSACAG00000003440:+:1354691:1372054
contig02414	scaffold_141	-	1e-15	265	327	1359381	1359443	ei	ENSACAG00000003440:+:1354691:1372054
contig02414	scaffold_141	-	1e-15	322	378	1357552	1357608	ei	ENSACAG00000003440:+:1354691:1372054
contig02421	scaffold_1588	+	2e-16	4	75	11624	11695	E	ENSACAG00000011397:+:7150:11782
contig02421	scaffold_1588	+	2e-16	82	147	11705	11770	E	ENSACAG00000011397:+:7150:11782
contig02423	scaffold_114	-	1e-69	1452	1505	131148	131201	e	ENSACAG00000000371:+:115849:131228
contig02423	scaffold_114	-	1e-69	1494	1610	130813	130929	ei	ENSACAG00000000371:+:115849:131228
contig02423	scaffold_114	-	1e-69	1611	1661	126830	126880	e	ENSACAG00000000371:+:115849:131228
contig02423	scaffold_114	-	1e-69	1665	1844	117354	117533	e	ENSACAG00000000371:+:115849:131228
contig02423	scaffold_114	-	1e-69	1845	1973	115849	115977	e	ENSACAG00000000371:+:115849:131228
contig02424	scaffold_1588	-	1e-105	82	231	11621	11770	e	ENSACAG00000011397:+:7150:11782
contig02424	scaffold_1588	-	1e-105	214	375	11382	11543	ei	ENSACAG00000011397:+:7150:11782
contig02424	scaffold_1588	-	1e-105	376	513	11065	11202	ei	ENSACAG00000011397:+:7150:11782
contig02424	scaffold_1588	-	1e-105	517	639	10208	10330	ei	ENSACAG00000011397:+:7150:11782
contig02424	scaffold_1588	-	1e-105	640	741	9521	9622	ei	ENSACAG00000011397:+:7150:11782
contig02424	scaffold_1588	-	1e-105	733	798	7177	7242	ei	ENSACAG00000011397:+:7150:11782
contig02427	scaffold_5	-	5e-13	121	204	4342107	4342190	ei	ENSACAG00000016387:+:4325451:4365056
contig02427	scaffold_5	-	5e-13	488	586	4341359	4341457	ei	ENSACAG00000016387:+:4325451:4365056
contig02427	scaffold_5	-	1e-12	691	792	4341132	4341233	ei	ENSACAG00000016387:+:4325451:4365056
contig02427	scaffold_5	-	5e-13	1024	1098	4340833	4340907	ei	ENSACAG00000016387:+:4325451:4365056
contig02427	scaffold_5	-	1e-12	1076	1126	4340807	4340857	ei	ENSACAG00000016387:+:4325451:4365056
contig02429	scaffold_946	-	1e-62	2	85	8861	8944	ei	ENSACAG00000000421:+:1200:9275
contig02429	scaffold_946	-	1e-62	86	172	7833	7919	ei	ENSACAG00000000421:+:1200:9275
contig02429	scaffold_946	-	1e-62	149	256	5884	5991	ei	ENSACAG00000000421:+:1200:9275
contig02429	scaffold_946	-	1e-62	257	328	4289	4360	e	ENSACAG00000000421:+:1200:9275
contig02429	scaffold_946	-	1e-62	326	388	3674	3736	ei	ENSACAG00000000421:+:1200:9275
contig02429	scaffold_946	-	1e-62	417	476	2815	2874	ei	ENSACAG00000000421:+:1200:9275
contig02429	scaffold_946	-	1e-62	465	545	1435	1515	ei	ENSACAG00000000421:+:1200:9275
contig02431	scaffold_448	-	1e-101	26	229	976114	976317	ei3u	ENSACAG00000002445:+:959339:976240
contig02431	scaffold_448	-	1e-101	208	258	974254	974304	ei	ENSACAG00000002445:+:959339:976240
contig02431	scaffold_448	-	0	262	375	974052	974165	ei	ENSACAG00000002445:+:959339:976240
contig02431	scaffold_448	-	0	373	465	973337	973429	ei	ENSACAG00000002445:+:959339:976240
contig02431	scaffold_448	-	0	457	558	972057	972158	ei	ENSACAG00000002445:+:959339:976240
contig02431	scaffold_448	-	1e-150	532	603	971301	971372	ei	ENSACAG00000002445:+:959339:976240
contig02431	scaffold_448	-	0	595	681	970257	970343	ei	ENSACAG00000002445:+:959339:976240
contig02431	scaffold_448	-	0	670	804	969692	969826	ei	ENSACAG00000002445:+:959339:976240
contig02431	scaffold_448	-	0	805	864	969551	969610	e	ENSACAG00000002445:+:959339:976240
contig02431	scaffold_448	-	0	862	957	969356	969451	ei	ENSACAG00000002445:+:959339:976240
contig02431	scaffold_448	-	0	940	1020	969113	969193	ei	ENSACAG00000002445:+:959339:976240
contig02431	scaffold_448	-	0	1021	1098	966894	966971	ei	ENSACAG00000002445:+:959339:976240
contig02431	scaffold_448	-	0	1084	1194	965309	965419	ei	ENSACAG00000002445:+:959339:976240
contig02431	scaffold_448	-	0	1198	1305	964766	964873	ei	ENSACAG00000002445:+:959339:976240
contig02431	scaffold_448	-	0	1306	1386	963977	964057	ei	ENSACAG00000002445:+:959339:976240
contig02431	scaffold_448	-	0	1384	1458	963053	963127	ei	ENSACAG00000002445:+:959339:976240
contig02431	scaffold_448	-	0	1483	1548	960879	960944	ei	ENSACAG00000002445:+:959339:976240
contig02431	scaffold_448	-	0	1531	1653	960687	960809	ei	ENSACAG00000002445:+:959339:976240
contig02433	scaffold_79	+	3e-76	32	178	289792	289938	EI	ENSACAG00000016894:+:284577:307785
contig02433	scaffold_79	+	3e-76	176	313	290984	291121	EI	ENSACAG00000016894:+:284577:307785
contig02433	scaffold_79	+	3e-76	308	448	293623	293763	EI	ENSACAG00000016894:+:284577:307785
contig02433	scaffold_79	+	2e-36	419	565	295412	295558	EI	ENSACAG00000016894:+:284577:307785
contig02433	scaffold_79	+	3e-76	563	610	296786	296833	EI	ENSACAG00000016894:+:284577:307785
contig02434	scaffold_46	-	7e-95	759	893	1699341	1699475	ei3u	ENSACAG00000012873:+:1650553:1699463
contig02434	scaffold_46	-	7e-95	930	1100	1695089	1695259	e	ENSACAG00000012873:+:1650553:1699463
contig02434	scaffold_46	-	7e-95	1452	1637	1688161	1688346	e	ENSACAG00000012873:+:1650553:1699463
contig02434	scaffold_46	-	7e-95	1734	1871	1685544	1685681	ei	ENSACAG00000012873:+:1650553:1699463
contig02434	scaffold_46	-	7e-95	1857	2009	1681608	1681760	ei	ENSACAG00000012873:+:1650553:1699463
contig02434	scaffold_46	-	7e-95	2103	2279	1677337	1677513	ei	ENSACAG00000012873:+:1650553:1699463
contig02434	scaffold_46	-	7e-95	2280	2396	1675127	1675243	e	ENSACAG00000012873:+:1650553:1699463
contig02434	scaffold_46	-	7e-95	2448	2516	1650772	1650840	e	ENSACAG00000012873:+:1650553:1699463
contig02436	scaffold_157	+	1e-119	44	169	2208490	2208615	EI	ENSACAG00000015179:+:2208490:2237753
contig02436	scaffold_157	+	1e-119	199	270	2212152	2212223	EI	ENSACAG00000015179:+:2208490:2237753
contig02436	scaffold_157	+	1e-119	271	360	2213374	2213463	EI	ENSACAG00000015179:+:2208490:2237753
contig02436	scaffold_157	+	1e-119	358	561	2214988	2215191	EI	ENSACAG00000015179:+:2208490:2237753
contig02436	scaffold_157	+	1e-119	547	615	2216815	2216883	E	ENSACAG00000015179:+:2208490:2237753
contig02436	scaffold_157	+	1e-119	616	690	2219603	2219677	E	ENSACAG00000015179:+:2208490:2237753
contig02436	scaffold_157	+	1e-119	694	768	2221200	2221274	E	ENSACAG00000015179:+:2208490:2237753
contig02436	scaffold_157	+	1e-119	772	843	2222268	2222339	EI	ENSACAG00000015179:+:2208490:2237753
contig02436	scaffold_157	+	1e-119	838	939	2222784	2222885	EI	ENSACAG00000015179:+:2208490:2237753
contig02436	scaffold_157	+	1e-119	937	1032	2224424	2224519	EI	ENSACAG00000015179:+:2208490:2237753
contig02436	scaffold_157	+	1e-119	1030	1098	2237691	2237759	EI3U	ENSACAG00000015179:+:2208490:2237753
contig02437	scaffold_767	-	1e-106	2466	2585	119993	120112	e3u	ENSACAG00000005535:+:114652:120100
contig02437	scaffold_767	-	1e-106	2584	3006	119573	119995	e	ENSACAG00000005535:+:114652:120100
contig02438	scaffold_715	+	3e-34	86	139	388789	388842	5UEI	ENSACAG00000017848:+:388807:405355
contig02438	scaffold_715	-	3e-24	115	246	391532	391663	ei	ENSACAG00000017848:+:388807:405355
contig02438	scaffold_715	-	1e-27	215	334	392577	392696	e	ENSACAG00000017848:+:388807:405355
contig02439	scaffold_715	-	4e-24	1	123	392998	393120	ei	ENSACAG00000017848:+:388807:405355
contig02440	scaffold_715	+	3e-39	3	122	405257	405376	E3U	ENSACAG00000017848:+:388807:405355
contig02440	scaffold_715	+	3e-39	127	213	405382	405468	3U	ENSACAG00000017848:+:388807:405355
contig02440	scaffold_715	+	3e-28	206	250	405458	405502	3U	ENSACAG00000017848:+:388807:405355
contig02440	scaffold_715	-	1e-39	247	276	405496	405525	3u	ENSACAG00000017848:+:388807:405355
contig02440	scaffold_715	+	3e-39	281	364	405535	405618	3U0	ENSACAG00000017848:+:388807:405355
contig02443	scaffold_843	+	3e-19	4	105	261041	261142	EI	ENSACAG00000014138:+:216740:273954
contig02443	scaffold_843	-	4e-21	98	250	261251	261403	e	ENSACAG00000014138:+:216740:273954
contig02445	scaffold_5	+	4e-85	26	118	10760503	10760595	E	ENSACAG00000017564:+:10760503:10819176
contig02445	scaffold_5	-	3e-62	100	153	10760580	10760633	e	ENSACAG00000017564:+:10760503:10819176
contig02445	scaffold_5	+	4e-85	149	340	10794737	10794928	EI	ENSACAG00000017564:+:10760503:10819176
contig02445	scaffold_5	+	4e-85	341	496	10802182	10802337	EI	ENSACAG00000017564:+:10760503:10819176
contig02445	scaffold_5	+	4e-85	497	577	10806404	10806484	EI	ENSACAG00000017564:+:10760503:10819176
contig02445	scaffold_5	+	4e-85	560	640	10808839	10808919	E	ENSACAG00000017564:+:10760503:10819176
contig02445	scaffold_5	+	4e-85	649	759	10819081	10819191	EI3U	ENSACAG00000017564:+:10760503:10819176
contig02446	scaffold_282	+	1e-146	2	61	699567	699626	EI	ENSACAG00000014810:+:683028:708881
contig02446	scaffold_282	+	1e-146	59	160	701399	701500	EI	ENSACAG00000014810:+:683028:708881
contig02446	scaffold_282	+	1e-146	161	304	701669	701812	EI	ENSACAG00000014810:+:683028:708881
contig02446	scaffold_282	+	1e-146	308	448	704088	704228	EI	ENSACAG00000014810:+:683028:708881
contig02446	scaffold_282	+	1e-146	452	547	707004	707099	EI	ENSACAG00000014810:+:683028:708881
contig02446	scaffold_282	+	1e-146	548	643	707707	707802	EI	ENSACAG00000014810:+:683028:708881
contig02446	scaffold_282	+	1e-146	629	1111	708177	708659	E	ENSACAG00000014810:+:683028:708881
contig02446	scaffold_282	-	1e-126	1078	1269	708635	708826	e	ENSACAG00000014810:+:683028:708881
contig02446	scaffold_282	+	1e-146	1256	1336	708816	708896	E3U	ENSACAG00000014810:+:683028:708881
contig02447	scaffold_406	-	5e-54	2	121	877015	877134	ei	ENSACAG00000012827:+:873780:879182
contig02447	scaffold_406	-	5e-54	113	352	874095	874334	ei	ENSACAG00000012827:+:873780:879182
contig02448	scaffold_406	+	3e-24	18	182	879030	879194	EI3U	ENSACAG00000012827:+:873780:879182
contig02448	scaffold_406	+	3e-24	187	234	879202	879249	3U	ENSACAG00000012827:+:873780:879182
contig02448	scaffold_406	+	3e-10	377	427	1228919	1228969	EI	ENSACAG00000013447:+:1226858:1255957
contig02450	scaffold_106	-	2e-70	3	137	2412813	2412947	ei	ENSACAG00000016637:+:2410119:2416416
contig02450	scaffold_106	-	2e-70	135	368	2412021	2412254	ei	ENSACAG00000016637:+:2410119:2416416
contig02451	scaffold_106	-	4e-15	938	979	2414965	2415006	ei	ENSACAG00000016637:+:2410119:2416416
contig02451	scaffold_106	-	1e-150	981	1283	2413873	2414175	ei	ENSACAG00000016637:+:2410119:2416416
contig02451	scaffold_106	-	1e-150	1262	1453	2413702	2413893	ei	ENSACAG00000016637:+:2410119:2416416
contig02451	scaffold_106	-	1e-150	1439	1561	2413593	2413715	ei	ENSACAG00000016637:+:2410119:2416416
contig02451	scaffold_106	-	1e-150	1612	1656	2413497	2413541	ei	ENSACAG00000016637:+:2410119:2416416
contig02451	scaffold_106	-	1e-150	1741	1845	2413306	2413410	ei	ENSACAG00000016637:+:2410119:2416416
contig02451	scaffold_106	-	1e-150	1851	1922	2413227	2413298	ei	ENSACAG00000016637:+:2410119:2416416
contig02451	scaffold_106	-	1e-150	1902	2048	2413096	2413242	ei	ENSACAG00000016637:+:2410119:2416416
contig02452	scaffold_106	-	1e-15	698	781	2416546	2416629	3u	ENSACAG00000016637:+:2410119:2416416
contig02452	scaffold_106	-	1e-14	762	809	2416508	2416555	3u	ENSACAG00000016637:+:2410119:2416416
contig02452	scaffold_106	-	1e-14	793	870	2416448	2416525	3u	ENSACAG00000016637:+:2410119:2416416
contig02452	scaffold_106	-	1e-15	862	936	2416380	2416454	ei3u	ENSACAG00000016637:+:2410119:2416416
contig02452	scaffold_106	-	4e-19	927	1013	2416052	2416138	ei	ENSACAG00000016637:+:2410119:2416416
contig02455	scaffold_1014	+	2e-07	631	741	101670	101780	EI3U	ENSACAG00000004340:+:88168:101759
contig02459	scaffold_435	-	1e-91	367	444	665219	665296	3u	ENSACAG00000006568:+:623033:665104
contig02459	scaffold_435	-	1e-129	557	766	664910	665119	ei3u	ENSACAG00000006568:+:623033:665104
contig02459	scaffold_435	-	1e-129	755	949	662666	662860	ei	ENSACAG00000006568:+:623033:665104
contig02459	scaffold_435	-	1e-129	947	1201	657953	658207	ei	ENSACAG00000006568:+:623033:665104
contig02459	scaffold_435	-	1e-129	1676	1798	648732	648854	ei	ENSACAG00000006568:+:623033:665104
contig02459	scaffold_435	-	1e-129	1793	1861	648088	648156	ei	ENSACAG00000006568:+:623033:665104
contig02465	scaffold_39	-	3e-87	487	573	4375164	4375250	ei	ENSACAG00000010270:+:4375047:4494074
contig02465	scaffold_39	-	3e-87	571	708	4380298	4380435	ei	ENSACAG00000010270:+:4375047:4494074
contig02465	scaffold_39	+	9e-75	698	802	4387081	4387185	EI	ENSACAG00000010270:+:4375047:4494074
contig02465	scaffold_39	-	3e-87	781	999	4387176	4387394	ei	ENSACAG00000010270:+:4375047:4494074
contig02465	scaffold_39	-	3e-87	1135	1215	4390742	4390822	ei	ENSACAG00000010270:+:4375047:4494074
contig02465	scaffold_39	+	9e-75	1192	1266	4393756	4393830	EI	ENSACAG00000010270:+:4375047:4494074
contig02481	scaffold_20	-	0	764	853	6164906	6164995	3u	ENSACAG00000003816:+:6153306:6164688
contig02481	scaffold_20	-	0	1016	1114	6164605	6164703	e3u	ENSACAG00000003816:+:6153306:6164688
contig02481	scaffold_20	-	1e-103	1115	1348	6163635	6163868	ei	ENSACAG00000003816:+:6153306:6164688
contig02481	scaffold_20	-	0	1289	1543	6163443	6163697	ei	ENSACAG00000003816:+:6153306:6164688
contig02481	scaffold_20	-	0	1541	1723	6162791	6162973	ei	ENSACAG00000003816:+:6153306:6164688
contig02481	scaffold_20	-	0	1706	1912	6161422	6161628	ei	ENSACAG00000003816:+:6153306:6164688
contig02481	scaffold_20	-	0	1907	2092	6159787	6159972	ei	ENSACAG00000003816:+:6153306:6164688
contig02481	scaffold_20	-	0	2090	2254	6155594	6155758	ei	ENSACAG00000003816:+:6153306:6164688
contig02487	scaffold_109	-	0	5	163	2059434	2059592	ei	ENSACAG00000015986:+:2004977:2089532
contig02487	scaffold_109	-	0	158	253	2057536	2057631	ei	ENSACAG00000015986:+:2004977:2089532
contig02487	scaffold_109	-	0	230	421	2051853	2052044	ei	ENSACAG00000015986:+:2004977:2089532
contig02487	scaffold_109	-	0	404	487	2047795	2047878	ei	ENSACAG00000015986:+:2004977:2089532
contig02487	scaffold_109	-	0	476	691	2022643	2022858	ei	ENSACAG00000015986:+:2004977:2089532
contig02487	scaffold_109	-	0	692	958	2011568	2011834	e	ENSACAG00000015986:+:2004977:2089532
contig02487	scaffold_109	-	0	951	1079	2009862	2009990	ei	ENSACAG00000015986:+:2004977:2089532
contig02487	scaffold_109	-	0	1076	1246	2009124	2009294	ei	ENSACAG00000015986:+:2004977:2089532
contig02487	scaffold_109	-	0	1245	1454	2007240	2007449	ei	ENSACAG00000015986:+:2004977:2089532
contig02487	scaffold_109	-	0	1439	1543	2004980	2005084	ei	ENSACAG00000015986:+:2004977:2089532
contig02488	scaffold_109	-	0	793	1095	2089233	2089535	ei	ENSACAG00000015986:+:2004977:2089532
contig02488	scaffold_109	-	4e-23	1057	1215	2086159	2086317	ei	ENSACAG00000015986:+:2004977:2089532
contig02488	scaffold_109	-	0	1216	1323	2084297	2084404	ei	ENSACAG00000015986:+:2004977:2089532
contig02488	scaffold_109	-	0	1321	1512	2078911	2079102	ei	ENSACAG00000015986:+:2004977:2089532
contig02488	scaffold_109	-	0	1504	1626	2076714	2076836	ei	ENSACAG00000015986:+:2004977:2089532
contig02488	scaffold_109	-	0	1600	1773	2074651	2074824	ei	ENSACAG00000015986:+:2004977:2089532
contig02488	scaffold_109	-	0	1768	1962	2068319	2068513	e	ENSACAG00000015986:+:2004977:2089532
contig02507	scaffold_424	-	1e-45	3	89	1180388	1180474	ei	ENSACAG00000016908:+:1165347:1181062
contig02507	scaffold_424	-	2e-48	71	127	1177748	1177804	ei	ENSACAG00000016908:+:1165347:1181062
contig02507	scaffold_424	-	1e-45	126	200	1175869	1175943	ei	ENSACAG00000016908:+:1165347:1181062
contig02507	scaffold_424	-	1e-45	198	257	1171471	1171530	ei	ENSACAG00000016908:+:1165347:1181062
contig02507	scaffold_424	-	2e-48	265	381	1165371	1165487	ei	ENSACAG00000016908:+:1165347:1181062
contig02507	scaffold_424	-	2e-48	375	419	1165331	1165375	5ue	ENSACAG00000016908:+:1165347:1181062
contig02514	scaffold_2	+	1e-33	81	263	12454118	12454300	E	ENSACAG00000009140:+:12446047:12466017
contig02517	scaffold_273	+	4e-23	39	125	1052447	1052533	5UE	ENSACAG00000011898:+:1052456:1070492
contig02517	scaffold_273	+	4e-23	129	260	1057819	1057950	EI	ENSACAG00000011898:+:1052456:1070492
contig02526	scaffold_380	-	6e-17	376	501	303487	303612	e	ENSACAG00000000725:+:302677:303609
contig02530	scaffold_34	-	1e-106	181	228	1231731	1231778	3u	ENSACAG00000014839:+:1202281:1231677
contig02530	scaffold_34	-	1e-131	222	353	1231605	1231736	ei3u	ENSACAG00000014839:+:1202281:1231677
contig02530	scaffold_34	-	1e-131	353	511	1229554	1229712	ei	ENSACAG00000014839:+:1202281:1231677
contig02530	scaffold_34	-	1e-131	509	652	1227686	1227829	ei	ENSACAG00000014839:+:1202281:1231677
contig02530	scaffold_34	-	1e-131	653	760	1227127	1227234	ei	ENSACAG00000014839:+:1202281:1231677
contig02530	scaffold_34	-	1e-131	759	827	1222442	1222510	e	ENSACAG00000014839:+:1202281:1231677
contig02530	scaffold_34	-	1e-131	830	913	1214790	1214873	e	ENSACAG00000014839:+:1202281:1231677
contig02530	scaffold_34	-	1e-131	914	973	1213117	1213176	ei	ENSACAG00000014839:+:1202281:1231677
contig02530	scaffold_34	-	1e-131	974	1090	1211565	1211681	e	ENSACAG00000014839:+:1202281:1231677
contig02532	scaffold_1526	-	0	2	82	45876	45956	ei	ENSACAG00000001602:+:19548:65837
contig02532	scaffold_1526	-	1e-110	82	399	43344	43661	ei	ENSACAG00000001602:+:19548:65837
contig02532	scaffold_1526	-	0	361	489	42521	42649	ei	ENSACAG00000001602:+:19548:65837
contig02532	scaffold_1526	-	1e-173	488	637	41954	42103	ei	ENSACAG00000001602:+:19548:65837
contig02532	scaffold_1526	-	0	634	840	40202	40408	ei	ENSACAG00000001602:+:19548:65837
contig02532	scaffold_1526	-	0	835	987	38720	38872	ei,05u	ENSACAG00000001602:+:19548:65837	ENSACAG00000020125:+:38996:39132
contig02532	scaffold_1526	-	0	988	1137	37298	37447	ei	ENSACAG00000001602:+:19548:65837
contig02533	scaffold_1526	-	9e-20	2	121	35730	35849	e	ENSACAG00000001602:+:19548:65837
contig02534	scaffold_1526	-	1e-138	3	167	30885	31049	ei	ENSACAG00000001602:+:19548:65837
contig02534	scaffold_1526	-	2e-81	129	371	30003	30245	ei	ENSACAG00000001602:+:19548:65837
contig02534	scaffold_1526	-	1e-138	357	425	29713	29781	ei	ENSACAG00000001602:+:19548:65837
contig02534	scaffold_1526	-	1e-138	423	497	29514	29588	ei	ENSACAG00000001602:+:19548:65837
contig02534	scaffold_1526	-	1e-138	495	596	29167	29268	ei	ENSACAG00000001602:+:19548:65837
contig02534	scaffold_1526	-	1e-138	594	701	28319	28426	e	ENSACAG00000001602:+:19548:65837
contig02534	scaffold_1526	-	1e-125	703	837	19514	19648	5ue	ENSACAG00000001602:+:19548:65837
contig02534	scaffold_1526	-	1e-125	813	890	19460	19537	5u	ENSACAG00000001602:+:19548:65837
contig02535	scaffold_1526	-	2e-34	65	244	48266	48445	ei	ENSACAG00000001602:+:19548:65837
contig02536	scaffold_1181	+	3e-31	3	62	145414	145473	EI	ENSACAG00000008970:+:135071:160824
contig02536	scaffold_1181	+	3e-31	48	167	146329	146448	EI	ENSACAG00000008970:+:135071:160824
contig02536	scaffold_1181	+	3e-31	147	281	150511	150645	EI	ENSACAG00000008970:+:135071:160824
contig02537	scaffold_1181	-	1e-46	3	56	152285	152338	e	ENSACAG00000008970:+:135071:160824
contig02537	scaffold_1181	+	5e-74	49	282	155110	155343	EI	ENSACAG00000008970:+:135071:160824
contig02537	scaffold_1181	-	1e-46	285	440	155539	155694	ei	ENSACAG00000008970:+:135071:160824
contig02537	scaffold_1181	+	5e-74	433	564	156063	156194	EI	ENSACAG00000008970:+:135071:160824
contig02537	scaffold_1181	+	5e-74	565	702	156391	156528	E	ENSACAG00000008970:+:135071:160824
contig02537	scaffold_1181	+	5e-74	715	813	158317	158415	E	ENSACAG00000008970:+:135071:160824
contig02540	scaffold_296	+	0	71	160	453180	453269	E	ENSACAG00000010517:+:453161:508325
contig02540	scaffold_296	+	0	152	232	460779	460859	EI	ENSACAG00000010517:+:453161:508325
contig02540	scaffold_296	+	0	233	322	461947	462036	E	ENSACAG00000010517:+:453161:508325
contig02540	scaffold_296	-	0	319	366	463018	463065	ei	ENSACAG00000010517:+:453161:508325
contig02540	scaffold_296	-	0	363	455	463057	463149	e	ENSACAG00000010517:+:453161:508325
contig02540	scaffold_296	+	0	495	563	465642	465710	EI	ENSACAG00000010517:+:453161:508325
contig02540	scaffold_296	+	9e-15	529	606	465691	465768	EI	ENSACAG00000010517:+:453161:508325
contig02540	scaffold_296	+	0	606	668	470698	470760	EI	ENSACAG00000010517:+:453161:508325
contig02540	scaffold_296	-	0	680	742	471780	471842	ei	ENSACAG00000010517:+:453161:508325
contig02540	scaffold_296	-	0	821	898	474658	474735	ei	ENSACAG00000010517:+:453161:508325
contig02540	scaffold_296	+	0	896	970	482238	482312	EI	ENSACAG00000010517:+:453161:508325
contig02540	scaffold_296	+	0	1010	1090	484478	484558	EI	ENSACAG00000010517:+:453161:508325
contig02540	scaffold_296	+	0	1076	1219	485681	485824	EI	ENSACAG00000010517:+:453161:508325
contig02540	scaffold_296	+	0	1205	1312	486490	486597	EI	ENSACAG00000010517:+:453161:508325
contig02540	scaffold_296	+	0	1313	1396	487306	487389	E	ENSACAG00000010517:+:453161:508325
contig02540	scaffold_296	+	0	1397	1540	488183	488326	EI	ENSACAG00000010517:+:453161:508325
contig02540	scaffold_296	+	0	1535	1687	495234	495386	EI	ENSACAG00000010517:+:453161:508325
contig02540	scaffold_296	+	0	1679	1768	496423	496512	EI	ENSACAG00000010517:+:453161:508325
contig02540	scaffold_296	+	0	1769	1894	497312	497437	EI	ENSACAG00000010517:+:453161:508325
contig02540	scaffold_296	+	0	1895	2008	498062	498175	EI	ENSACAG00000010517:+:453161:508325
contig02540	scaffold_296	+	0	2009	2188	499097	499276	EI	ENSACAG00000010517:+:453161:508325
contig02540	scaffold_296	+	1e-161	2150	2254	501373	501477	EI	ENSACAG00000010517:+:453161:508325
contig02540	scaffold_296	+	0	2255	2323	501770	501838	EI	ENSACAG00000010517:+:453161:508325
contig02540	scaffold_296	+	0	2360	2530	504350	504520	EI	ENSACAG00000010517:+:453161:508325
contig02540	scaffold_296	+	0	2528	2593	505744	505809	EI	ENSACAG00000010517:+:453161:508325
contig02540	scaffold_296	+	0	2594	2665	506099	506170	E	ENSACAG00000010517:+:453161:508325
contig02540	scaffold_296	+	0	2666	2833	508161	508328	EI	ENSACAG00000010517:+:453161:508325
contig02546	scaffold_40	-	0	226	327	874359	874460	ei	ENSACAG00000008092:+:728035:889191
contig02546	scaffold_40	-	0	316	432	873324	873440	ei	ENSACAG00000008092:+:728035:889191
contig02546	scaffold_40	-	0	430	543	870202	870315	ei	ENSACAG00000008092:+:728035:889191
contig02546	scaffold_40	-	1e-159	541	699	868918	869076	ei	ENSACAG00000008092:+:728035:889191
contig02546	scaffold_40	-	0	670	828	863408	863566	ei	ENSACAG00000008092:+:728035:889191
contig02546	scaffold_40	-	0	814	1008	862045	862239	e	ENSACAG00000008092:+:728035:889191
contig02546	scaffold_40	-	0	1009	1182	860241	860414	ei	ENSACAG00000008092:+:728035:889191
contig02546	scaffold_40	-	0	1180	1329	859345	859494	ei	ENSACAG00000008092:+:728035:889191
contig02546	scaffold_40	-	0	1330	1512	858731	858913	ei	ENSACAG00000008092:+:728035:889191
contig02546	scaffold_40	-	0	1513	1680	858029	858196	ei	ENSACAG00000008092:+:728035:889191
contig02546	scaffold_40	-	0	1681	1812	854528	854659	e	ENSACAG00000008092:+:728035:889191
contig02546	scaffold_40	-	0	1813	1977	852531	852695	ei	ENSACAG00000008092:+:728035:889191
contig02546	scaffold_40	-	0	1975	2145	841140	841310	ei	ENSACAG00000008092:+:728035:889191
contig02546	scaffold_40	-	0	2119	2241	840085	840207	ei	ENSACAG00000008092:+:728035:889191
contig02546	scaffold_40	-	1e-161	2234	2287	838792	838845	ei	ENSACAG00000008092:+:728035:889191
contig02547	scaffold_13	-	0	228	329	1880533	1880634	3u	ENSACAG00000002423:+:1783570:1880515
contig02547	scaffold_13	-	7e-36	300	386	1880483	1880569	e3u	ENSACAG00000002423:+:1783570:1880515
contig02547	scaffold_13	-	0	427	519	1880364	1880456	e	ENSACAG00000002423:+:1783570:1880515
contig02547	scaffold_13	-	0	583	705	1880166	1880288	e	ENSACAG00000002423:+:1783570:1880515
contig02547	scaffold_13	-	0	763	816	1880046	1880099	e	ENSACAG00000002423:+:1783570:1880515
contig02547	scaffold_13	-	0	819	896	1879959	1880036	e	ENSACAG00000002423:+:1783570:1880515
contig02547	scaffold_13	-	0	898	1041	1877149	1877292	ei	ENSACAG00000002423:+:1783570:1880515
contig02547	scaffold_13	-	0	1033	1173	1876623	1876763	ei	ENSACAG00000002423:+:1783570:1880515
contig02547	scaffold_13	-	0	1168	1272	1874514	1874618	ei	ENSACAG00000002423:+:1783570:1880515
contig02547	scaffold_13	-	0	1249	1383	1872176	1872310	ei	ENSACAG00000002423:+:1783570:1880515
contig02547	scaffold_13	-	0	1381	1596	1859750	1859965	e	ENSACAG00000002423:+:1783570:1880515
contig02547	scaffold_13	-	0	1597	1815	1850700	1850918	e	ENSACAG00000002423:+:1783570:1880515
contig02547	scaffold_13	-	0	1816	1893	1844191	1844268	e	ENSACAG00000002423:+:1783570:1880515
contig02547	scaffold_13	-	0	1894	2124	1841279	1841509	ei	ENSACAG00000002423:+:1783570:1880515
contig02547	scaffold_13	-	0	2122	2307	1840961	1841146	ei	ENSACAG00000002423:+:1783570:1880515
contig02547	scaffold_13	-	0	2284	2451	1840031	1840198	ei	ENSACAG00000002423:+:1783570:1880515
contig02547	scaffold_13	-	0	2452	2505	1838770	1838823	ei	ENSACAG00000002423:+:1783570:1880515
contig02547	scaffold_13	-	0	2500	2589	1838151	1838240	ei	ENSACAG00000002423:+:1783570:1880515
contig02547	scaffold_13	-	0	2587	2694	1837426	1837533	e	ENSACAG00000002423:+:1783570:1880515
contig02547	scaffold_13	-	0	2692	2811	1836272	1836391	ei	ENSACAG00000002423:+:1783570:1880515
contig02547	scaffold_13	-	0	2806	3051	1835820	1836065	ei	ENSACAG00000002423:+:1783570:1880515
contig02547	scaffold_13	-	0	3049	3162	1833047	1833160	ei	ENSACAG00000002423:+:1783570:1880515
contig02547	scaffold_13	-	0	3163	3228	1829395	1829460	e	ENSACAG00000002423:+:1783570:1880515
contig02547	scaffold_13	-	0	3229	3414	1828281	1828466	ei	ENSACAG00000002423:+:1783570:1880515
contig02547	scaffold_13	-	0	3379	3540	1827107	1827268	ei	ENSACAG00000002423:+:1783570:1880515
contig02547	scaffold_13	-	0	3541	3600	1826922	1826981	ei	ENSACAG00000002423:+:1783570:1880515
contig02551	scaffold_68	+	0	3	146	2792822	2792965	E	ENSACAG00000003211:+:2659074:2899778
contig02551	scaffold_68	+	0	125	169	2792945	2792989	EI	ENSACAG00000003211:+:2659074:2899778
contig02551	scaffold_68	+	0	164	274	2795180	2795290	EI	ENSACAG00000003211:+:2659074:2899778
contig02551	scaffold_68	+	0	272	403	2795913	2796044	EI	ENSACAG00000003211:+:2659074:2899778
contig02551	scaffold_68	+	0	413	688	2797662	2797937	EI	ENSACAG00000003211:+:2659074:2899778
contig02551	scaffold_68	-	0	686	805	2799057	2799176	ei	ENSACAG00000003211:+:2659074:2899778
contig02551	scaffold_68	+	0	803	934	2800070	2800201	E	ENSACAG00000003211:+:2659074:2899778
contig02551	scaffold_68	+	0	935	1060	2801223	2801348	EI	ENSACAG00000003211:+:2659074:2899778
contig02551	scaffold_68	+	0	1040	1177	2802231	2802368	EI	ENSACAG00000003211:+:2659074:2899778
contig02551	scaffold_68	+	0	1142	1360	2808080	2808298	EI	ENSACAG00000003211:+:2659074:2899778
contig02551	scaffold_68	+	0	1364	1471	2808758	2808865	EI	ENSACAG00000003211:+:2659074:2899778
contig02551	scaffold_68	-	0	1472	1600	2809801	2809929	ei	ENSACAG00000003211:+:2659074:2899778
contig02551	scaffold_68	+	0	1589	1762	2810802	2810975	EI	ENSACAG00000003211:+:2659074:2899778
contig02551	scaffold_68	+	0	1760	1981	2811889	2812110	EI	ENSACAG00000003211:+:2659074:2899778
contig02551	scaffold_68	+	0	1976	2089	2812927	2813040	EI	ENSACAG00000003211:+:2659074:2899778
contig02551	scaffold_68	+	0	2072	2212	2814415	2814555	E	ENSACAG00000003211:+:2659074:2899778
contig02551	scaffold_68	+	0	2201	2374	2816717	2816890	EI	ENSACAG00000003211:+:2659074:2899778
contig02551	scaffold_68	+	0	2375	2455	2817958	2818038	EI	ENSACAG00000003211:+:2659074:2899778
contig02551	scaffold_68	-	0	2462	2518	2819339	2819395	e	ENSACAG00000003211:+:2659074:2899778
contig02554	scaffold_385	-	0	1065	1439	545531	545905	03U5U0	ENSACAG00000017305:-:546012:545436
contig02565	scaffold_118	+	3e-07	249	329	600323	600403	5UE	ENSACAG00000017853:+:600335:667655
contig02566	scaffold_118	-	1e-155	2	385	667545	667928	ei3u0	ENSACAG00000017853:+:600335:667655
contig02566	scaffold_118	-	1e-155	386	454	665901	665969	ei	ENSACAG00000017853:+:600335:667655
contig02566	scaffold_118	-	1e-155	440	586	664572	664718	ei	ENSACAG00000017853:+:600335:667655
contig02566	scaffold_118	-	1e-155	587	703	663504	663620	ei	ENSACAG00000017853:+:600335:667655
contig02566	scaffold_118	-	1e-155	698	745	657657	657704	ei	ENSACAG00000017853:+:600335:667655
contig02566	scaffold_118	-	1e-155	746	832	656454	656540	ei	ENSACAG00000017853:+:600335:667655
contig02566	scaffold_118	-	1e-155	833	880	654760	654807	ei	ENSACAG00000017853:+:600335:667655
contig02566	scaffold_118	-	1e-155	881	976	652004	652099	ei	ENSACAG00000017853:+:600335:667655
contig02566	scaffold_118	-	1e-137	959	1075	647217	647333	ei	ENSACAG00000017853:+:600335:667655
contig02566	scaffold_118	-	1e-115	1067	1129	639191	639253	ei	ENSACAG00000017853:+:600335:667655
contig02581	scaffold_349	+	2e-64	2	43	180988	181029	EI	ENSACAG00000004047:+:177000:197097
contig02581	scaffold_349	+	1e-38	41	160	181704	181823	EI	ENSACAG00000004047:+:177000:197097
contig02581	scaffold_349	+	2e-64	122	328	184170	184376	EI	ENSACAG00000004047:+:177000:197097
contig02581	scaffold_349	+	2e-64	320	454	186242	186376	EI	ENSACAG00000004047:+:177000:197097
contig02581	scaffold_349	-	2e-34	403	522	186322	186441	ei	ENSACAG00000004047:+:177000:197097
contig02581	scaffold_349	+	2e-64	494	607	187991	188104	EI	ENSACAG00000004047:+:177000:197097
contig02582	scaffold_19	-	3e-73	670	846	3529982	3530158	e3u	ENSACAG00000006714:+:3516051:3530128
contig02582	scaffold_19	-	3e-73	832	966	3528341	3528475	ei	ENSACAG00000006714:+:3516051:3530128
contig02582	scaffold_19	-	3e-73	970	1047	3526657	3526734	ei	ENSACAG00000006714:+:3516051:3530128
contig02582	scaffold_19	-	2e-24	1028	1123	3525100	3525195	e	ENSACAG00000006714:+:3516051:3530128
contig02582	scaffold_19	-	3e-73	1084	1431	3524774	3525121	ei	ENSACAG00000006714:+:3516051:3530128
contig02583	scaffold_520	-	3e-07	545	628	639847	639930	ei	ENSACAG00000003453:+:632232:641345
contig02584	scaffold_571	+	1e-41	3	203	576401	576601	EI	ENSACAG00000012406:+:549879:608910
contig02587	scaffold_571	-	3e-97	23	208	552547	552732	ei	ENSACAG00000012406:+:549879:608910
contig02587	scaffold_571	-	3e-97	206	307	552174	552275	e	ENSACAG00000012406:+:549879:608910
contig02587	scaffold_571	-	3e-97	287	385	551137	551235	ei	ENSACAG00000012406:+:549879:608910
contig02587	scaffold_571	-	8e-78	386	478	550162	550254	ei	ENSACAG00000012406:+:549879:608910
contig02587	scaffold_571	-	3e-97	476	598	549873	549995	5ue	ENSACAG00000012406:+:549879:608910
contig02588	scaffold_571	-	8e-44	945	1004	609093	609152	3u	ENSACAG00000012406:+:549879:608910
contig02588	scaffold_571	-	8e-44	1159	1320	608758	608919	e3u	ENSACAG00000012406:+:549879:608910
contig02588	scaffold_571	-	8e-44	1328	1438	608351	608461	e	ENSACAG00000012406:+:549879:608910
contig02589	scaffold_738	-	2e-91	1	87	354715	354801	e	ENSACAG00000014214:+:341699:356882
contig02589	scaffold_738	-	2e-91	85	189	354409	354513	ei	ENSACAG00000014214:+:341699:356882
contig02589	scaffold_738	-	2e-91	190	273	353781	353864	e	ENSACAG00000014214:+:341699:356882
contig02589	scaffold_738	-	2e-91	295	366	351778	351849	ei	ENSACAG00000014214:+:341699:356882
contig02589	scaffold_738	-	1e-79	356	448	349363	349455	ei	ENSACAG00000014214:+:341699:356882
contig02589	scaffold_738	-	2e-91	448	537	348794	348883	ei	ENSACAG00000014214:+:341699:356882
contig02589	scaffold_738	-	2e-91	523	603	345446	345526	ei	ENSACAG00000014214:+:341699:356882
contig02589	scaffold_738	-	2e-91	604	660	344974	345030	ei	ENSACAG00000014214:+:341699:356882
contig02589	scaffold_738	-	1e-79	647	709	341680	341742	5uei	ENSACAG00000014214:+:341699:356882
contig02608	scaffold_251	-	7e-26	179	391	1757247	1757459	ei	ENSACAG00000000485:+:1754049:1761518
contig02613	scaffold_251	-	2e-51	2	136	1760262	1760396	e	ENSACAG00000000485:+:1754049:1761518
contig02613	scaffold_251	-	1e-43	95	301	1759215	1759421	ei	ENSACAG00000000485:+:1754049:1761518
contig02613	scaffold_251	-	2e-51	302	418	1758179	1758295	e	ENSACAG00000000485:+:1754049:1761518
contig02614	scaffold_251	-	1e-40	3	155	1761664	1761816	3u	ENSACAG00000000485:+:1754049:1761518
contig02614	scaffold_251	-	1e-40	228	260	1761563	1761595	3u	ENSACAG00000000485:+:1754049:1761518
contig02614	scaffold_251	-	7e-40	276	374	1761429	1761527	e3u	ENSACAG00000000485:+:1754049:1761518
contig02615	scaffold_13	-	1e-45	2	67	5415275	5415340	e	ENSACAG00000005361:+:5410254:5461345
contig02615	scaffold_13	-	1e-45	61	378	5414963	5415280	ei	ENSACAG00000005361:+:5410254:5461345
contig02615	scaffold_13	-	3e-20	310	453	5410170	5410313	5ue	ENSACAG00000005361:+:5410254:5461345
contig02619	scaffold_268	-	1e-126	1	144	1300093	1300236	e	ENSACAG00000001586:+:1290578:1309455
contig02619	scaffold_268	+	3e-68	146	259	1301039	1301152	EI	ENSACAG00000001586:+:1290578:1309455
contig02619	scaffold_268	+	1e-137	224	340	1301194	1301310	EI	ENSACAG00000001586:+:1290578:1309455
contig02619	scaffold_268	-	1e-126	328	492	1301962	1302126	ei	ENSACAG00000001586:+:1290578:1309455
[truncated: 63,535 more rows]
[truncated: 1 more columns]

## Sheet: ReadME
Updated	Column	Description
2009-10-24	SeqID	Unique identifier for each contig or singleton. Types: contig XXXXX = contig from Newbler Assembly; contigMIRAXXXX = contig from MIRA assembly; FXXXXXXX = Singleton
	AnoCar1.0_Ref	The scaffold of the Anolis assembly that the snake sequence matched
	HitStrand_ToAnoCar1.0	Whether the match was to the positife (+) or negative (-) strand
	AnoCar1.0_e-value	E-value of the blast hit
	StartInContig_toAnoCar1.0	Starting location in the snake sequence that matches the Anolis
	EndInContig_toAnoCar1.0	Ending location in the snake sequence that matches the Anolis
	StartInAnoCar1.0	Starting location in the Anolis that matched the snake sequence
	EndInAnoCar1.0	Ending location in the Anolis that matched the snake sequence
	code_CDS_UTR	Transcripts are coded based on where they map: 5U, 5'UTR; 3U, 3'UTR; E, Coding sequence same strand; e, coding sequence different strand; I, Intron same strand; i, intron different strand; (R or r), non-coding RNA including rRNA, miRNA, snRNA, snoRNA and mica_RNA; 0, intergenic region.
	AnoCar1.0GeneName1:strand:start:end	The gene id on the Anolis genome, the + or - strand of the Anolis genome, the start and stop regions in reference to the anolis coding sequence (CDS).
	AnoCar1.0GeneName2:strand:start:end	If the snake sequence matched a second region: The gene id on the Anolis genome, the + or - strand of the Anolis genome, the start and stop regions in reference to the anolis coding sequence (CDS).
