# Supplementary material for: A garter snake transcriptome: pyrosequencing, de novo assembly, and sex-specific differences
Source: BMC Genomics. 2010 Dec 7;11:694. doi: 10.1186/1471-2164-11-694 (PMC3014983; doi:10.1186/1471-2164-11-694)
Supplement: Additional file 7 — Details of variants. A 2007 Excel file (.xlsx) providing details for the variants (SNPs and INDELs). See the ReadME tab for description of columns. [file 1471-2164-11-694-S7.XLSX]

## Sheet: ReadME
Updated	Column	Description
2010-08-05	SeqID	Unique identifier for each contig or singleton. Types: contig XXXXX = contig from Newbler Assembly; contigMIRAXXXX = contig from MIRA assembly; FXXXXXXX = Singleton
	type	Whether the variant is a SNP or an INDEL
	start	Starting location of the variant on the contig fasta sequence
	end	Ending location of the variant on the contig fasta sequence
	score	Probablilty of being a true variant. This file only includes variants with a probability great or equal to 0.9 (90%)
	nread	Number of reads contributing to the variant call
	alleles	The alterant alleles for that variant
	window	Number of variants in a moving 100bp window.
	F	The alterant alleles for that variant found in female reads
	M	The alterant alleles for that variant found in male reads
	region	Whether the variant is found in a predicted open reading frame (ORF), 5' untranslated region (5'UTR), or 3' untranslated region (3'UTR)
	NorS	Whether the SNP is predicted to be (N) nonsynonymous polymorphism (Ka, changes amino acid code), or a (S) synonmous polymorphim (Ka).
	mutation	Whether the SNP is a transition (TS) or a transversion (TV)

## Sheet: Add.file8_Variants
SeqID	type	start	end	score	nread	alleles	window	F	M	region	NorS	mutation
contig00001	SNP	299	299	1	28	T/C	2	TC	TT	ORF	N	TS
contig00001	SNP	333	333	1	30	C/T	3	CT	CC	ORF	S	TS
contig00001	SNP	381	381	0.992842	28	A/G	2	AA	AG	ORF	S	TS
contig00002	INDEL	318	319	0.921183	5	./T	1	..	.T	ORF	-
contig00002	INDEL	1106	1107	0.915632	5	./A	1	..	.A	ORF	-
contig00003	SNP	948	948	0.999003	12	C/T	2	CC	CT	5UTR	-	TS
contig00003	SNP	952	952	0.998488	10	T/G	2	TG	TT	5UTR	-	TV
contig00003	SNP	461	462	1	71	G/A	3	GA	GA	ORF	-	TS
contig00003	INDEL	744	744	1	50	A/.	1	A.	A.	ORF	-
contig00003	SNP	147	147	0.996103	5	T/C	2	CC	TT	ORF	N	TS
contig00003	SNP	181	181	0.999998	18	C/T	3	CC	CT	ORF	N	TS
contig00003	SNP	209	209	0.994678	24	T/C	2	TC	TT	ORF	N	TS
contig00003	SNP	437	437	0.999965	69	G/A	2	GG	GA	ORF	S	TS
contig00003	SNP	491	491	0.999981	71	G/A	2	GA	GG	ORF	S	TS
contig00003	SNP	557	557	1	73	A/G	1	AG	AG	ORF	S	TS
contig00003	SNP	629	629	1	66	G/A	2	GA	GA	ORF	S	TS
contig00003	SNP	659	659	1	64	A/G	2	AG	AG	ORF	S	TS
contig00004	SNP	1110	1110	1	37	A/G	1	AG	AA	3UTR	-	TS
contig00004	SNP	1166	1166	0.968776	37	C/T	1	CT	CC	3UTR	-	TS
contig00004	SNP	1436	1436	0.999994	63	T/C	1	TT	TC	3UTR	-	TS
contig00004	SNP	853	853	1	22	T/C	1	TC	TT	3UTR	-	TS
contig00004	SNP	928	928	0.997669	28	G/A	1	GA	GG	3UTR	-	TS
contig00004	INDEL	2011	2012	0.999053	53	./T	4	..	.T	ORF	-
contig00004	INDEL	2024	2025	1	49	./T	4	..	.T	ORF	-
contig00004	INDEL	2031	2032	1	49	./T	4	..	.T	ORF	-
contig00004	INDEL	2043	2044	0.998384	47	./T	4	.T	.T	ORF	-
contig00004	INDEL	2131	2132	0.999989	26	./T	1	.T	.T	ORF	-
contig00007	SNP	680	680	1	40	T/C	1	TT	TC	ORF	N	TS
contig00009	INDEL	4593	4594	0.999886	11	./T	1	..	.T	ORF	-
contig00009	SNP	73	73	0.960316	45	C/T	1	CC	CT	ORF	N	TS
contig00009	SNP	267	267	0.964131	33	G/A	2	GG	GA	ORF	N	TS
contig00009	SNP	333	333	0.992839	28	G/A	1	GA	GG	ORF	N	TS
contig00009	SNP	167	167	1	42	G/A	1	GA	GA	ORF	S	TS
contig00009	SNP	251	251	1	36	T/C	2	TC	TC	ORF	S	TS
contig00009	SNP	461	461	1	14	A/G	1	AG	AG	ORF	S	TS
contig00009	SNP	1373	1373	1	10	T/C	1	TT	TC	ORF	S	TS
contig00009	SNP	2687	2687	0.999955	13	A/G	2	AG	AA	ORF	S	TS
contig00009	SNP	2732	2732	0.999831	17	T/C	2	TC	TT	ORF	S	TS
contig00009	SNP	3593	3593	0.999982	7	G/A	1	GA	GG	ORF	S	TS
contig00009	SNP	3722	3722	1	9	G/A	1	GG	GA	ORF	S	TS
contig00009	SNP	4526	4526	0.999871	12	T/C	1	TT	TC	ORF	S	TS
contig00009	SNP	5756	5756	1	8	A/G	1	AG	AG	ORF	S	TS
contig00009	SNP	6770	6770	0.999055	6	A/T	2	AT	AT	ORF	S	TV
contig00009	SNP	6797	6797	0.999872	8	G/A	2	GA	GA	ORF	S	TS
contig00009	SNP	7163	7163	1	68	G/A	3	GG	GA	ORF	S	TS
contig00009	SNP	7169	7169	1	67	A/G	3	AG	AG	ORF	S	TS
contig00009	SNP	7184	7184	1	76	G/A	3	GG	GA	ORF	S	TS
contig00010	SNP	49	49	0.999988	5	T/C	1	CC	TT	ORF	N	TS
contig00013	INDEL	191	192	0.999984	6	./T	2	..	.T	3UTR	-
contig00013	SNP	197	197	0.999984	6	A/T	2	AA	AT	3UTR	-	TV
contig00014	INDEL	218	218	0.999981	7	A/.	1	AA	A.	ORF	-
contig00014	SNP	112	112	0.999977	9	T/C	1	TC	TT	ORF	N	TS
contig00016	SNP	457	457	0.999899	5	C/T	1	CT	CC	ORF	N	TS
contig00017	SNP	2411	2411	1	67	G/A	1	GA	GG	5UTR	-	TS
contig00017	INDEL	974	975	1	13	./C	1	CC	..	ORF	-
contig00017	INDEL	1243	1243	0.999979	8	G/.	2	G.	GG	ORF	-
contig00017	SNP	359	359	0.995509	9	A/G	1	AA	AG	ORF	N	TS
contig00017	SNP	631	631	0.997872	13	G/A	1	GA	GA	ORF	N	TS
contig00017	SNP	719	719	1	17	T/C	1	TC	TT	ORF	N	TS
contig00017	SNP	878	878	1	16	C/T	1	CT	CT	ORF	N	TS
contig00017	SNP	1279	1279	0.981854	7	T/A	3	TT	AA	ORF	N	TV
contig00017	SNP	1315	1315	0.999984	6	A/G	2	AG	AA	ORF	N	TS
contig00017	SNP	1969	1969	0.983623	17	A/G	1	AG	AG	ORF	N	TS
contig00017	SNP	2240	2240	1	47	C/A	1	CA	CA	ORF	N	TV
contig00017	SNP	459	459	1	13	C/T	1	CT	CT	ORF	S	TS
contig00018	SNP	921	921	1	11	A/G	1	AG	AG	5UTR	-	TS
contig00018	SNP	995	995	1	16	G/A	3	GA	GA	5UTR	-	TS
contig00018	SNP	1025	1025	1	16	G/A	3	GA	GA	5UTR	-	TS
contig00018	SNP	1037	1037	0.999971	16	C/T	3	CT	CT	5UTR	-	TS
contig00020	INDEL	176	176	0.958833	19	T/.	1	T.	T.	ORF	-
contig00024	INDEL	179	180	0.912552	6	./T	1	..	.T	5UTR	-
contig00025	SNP	123	123	1	15	T/C	1	TC	TT	ORF	S	TS
contig00028	INDEL	1451	1452	0.951707	12	./A	1	.A	.A	3UTR	-
contig00028	INDEL	1503	1504	1	11	G/.	5	G.	GG	3UTR	-
contig00028	INDEL	1504	1504	1	11	A/.	5	A.	..	3UTR	-
contig00028	SNP	1287	1287	0.992775	21	T/C	2	TC	TT	3UTR	-	TS
contig00028	SNP	1307	1307	1	22	G/C	2	GC	GC	3UTR	-	TV
contig00028	SNP	1503	1503	1	11	T/C	5	TC	TT	3UTR	-	TS
contig00028	SNP	1520	1520	1	9	T/C	5	TC	TT	3UTR	-	TS
contig00028	SNP	1516	1516	1	9	T/C	5	TC	TT	3UTR	-	TS
contig00028	INDEL	1050	1051	0.999398	18	./A	2	..	.A	ORF	-
contig00028	SNP	366	366	1	20	A/G	3	AA	AG	ORF	N	TS
contig00028	SNP	380	380	1	20	G/T	4	GG	GT	ORF	N	TV
contig00028	SNP	395	395	1	20	G/A	5	GA	GA	ORF	N	TS
contig00028	SNP	437	437	1	20	G/C	4	GC	GC	ORF	N	TV
contig00028	SNP	1002	1002	1	18	T/A	3	TA	TA	ORF	N	TV
contig00028	SNP	220	220	1	14	A/G	2	AA	AG	ORF	S	TS
contig00028	SNP	247	247	1	14	C/T	2	CT	CT	ORF	S	TS
contig00028	SNP	421	421	1	22	T/G	5	TG	TG	ORF	S	TV
contig00028	SNP	454	454	1	21	T/C	3	TC	TC	ORF	S	TS
contig00028	SNP	631	631	1	9	C/T	1	CT	CT	ORF	S	TS
contig00028	SNP	724	724	1	13	T/C	2	TC	TC	ORF	S	TS
contig00028	SNP	727	727	1	13	G/C	2	GC	GC	ORF	S	TV
contig00028	SNP	967	967	1	18	C/T	2	CT	CT	ORF	S	TS
contig00035	INDEL	826	827	0.999884	25	./T	3	.T	.T	3UTR	-
contig00035	SNP	286	286	0.998915	21	A/G	1	AG	AA	3UTR	-	TS
contig00035	SNP	400	400	0.999989	30	C/T	2	CC	CT	3UTR	-	TS
contig00035	SNP	404	404	1	30	G/A	2	GG	GA	3UTR	-	TS
contig00035	SNP	662	662	0.97991	32	C/T	1	CC	CT	3UTR	-	TS
contig00035	INDEL	859	859	1	29	T/.	3	T.	TT	ORF	-
contig00035	INDEL	860	860	1	29	C/.	3	C.	CC	ORF	-
contig00035	SNP	1034	1034	0.999998	30	C/G	3	CG	CC	ORF	N	TV
contig00035	SNP	1105	1105	0.99356	40	T/C	2	TC	TT	ORF	N	TS
contig00035	SNP	1223	1223	0.999999	31	C/T	1	CT	CC	ORF	N	TS
contig00035	SNP	1277	1277	0.999988	38	T/C	2	TT	TC	ORF	N	TS
contig00035	SNP	1376	1376	0.999989	40	A/C	1	AC	AA	ORF	N	TV
contig00035	SNP	1808	1808	1	53	G/A	1	GA	GA	ORF	N	TS
contig00035	SNP	927	927	1	28	T/C	1	TC	TT	ORF	S	TS
contig00035	SNP	995	995	1	22	G/A	2	GA	GA	ORF	S	TS
contig00035	SNP	1068	1068	0.995658	33	T/C	3	TC	TT	ORF	S	TS
contig00035	SNP	1296	1296	0.999995	37	T/C	2	TT	TC	ORF	S	TS
contig00036	INDEL	694	695	0.983399	37	./A	2	..	.A	ORF	-
contig00036	INDEL	1234	1235	0.999267	32	./G	2	.G	.G	ORF	-
contig00036	SNP	219	219	1	34	A/G	1	AG	AG	ORF	N	TS
contig00036	SNP	1231	1231	0.977558	35	T/C	2	TT	TC	ORF	N	TS
contig00036	SNP	128	128	1	45	A/T	1	AT	AT	ORF	S	TV
contig00036	SNP	743	743	0.992683	39	T/G	3	TT	TG	ORF	S	TV
contig00036	SNP	785	785	0.999966	39	C/T	2	CT	CC	ORF	S	TS
contig00036	SNP	851	851	1	43	G/A	1	GA	GA	ORF	S	TS
contig00036	SNP	1136	1136	1	40	A/T	1	AT	AA	ORF	S	TV
contig00040	SNP	417	417	0.999959	5	G/A	3	GA	GA	ORF	N	TS
contig00040	SNP	435	435	0.998723	5	T/C	2	TC	TT	ORF	N	TS
contig00040	SNP	507	507	1	10	G/A	2	GA	GA	ORF	N	TS
contig00040	SNP	511	511	0.99998	10	C/T	2	CC	CT	ORF	N	TS
contig00040	SNP	374	374	0.999196	5	C/T	2	CT	CC	ORF	S	TS
contig00049	INDEL	243	243	1	87	T/.	1	T.	TT	ORF	-
contig00051	INDEL	214	215	1	8	./A	8	.A	.A	ORF	-
contig00051	SNP	119	119	0.999984	5	C/G	3	CC	CG	ORF	N	TV
contig00051	SNP	135	135	0.999982	6	C/T	3	CC	CT	ORF	N	TS
contig00051	SNP	195	195	1	7	C/T	5	CT	CT	ORF	N	TS
contig00051	SNP	202	202	1	7	A/G	6	AA	AG	ORF	N	TS
contig00051	SNP	214	214	1	8	G/A	8	GA	GA	ORF	N	TS
contig00051	SNP	238	238	1	9	C/T	8	CT	CT	ORF	N	TS
contig00051	SNP	249	249	1	9	G/A	7	GA	GA	ORF	N	TS
contig00051	SNP	259	259	0.999981	9	A/C	6	AC	AA	ORF	N	TV
contig00051	SNP	315	315	0.999977	9	G/A	4	GG	GA	ORF	N	TS
contig00051	SNP	361	361	1	8	A/T	6	AT	AT	ORF	N	TV
contig00051	SNP	378	378	0.99988	8	T/C	5	TC	TC	ORF	N	TS
contig00051	SNP	380	380	0.999981	8	A/T	5	AT	AA	ORF	N	TV
contig00051	SNP	424	424	0.999984	6	T/C	3	TC	TT	ORF	N	TS
contig00051	SNP	128	128	1	6	T/C	3	TC	TC	ORF	S	TS
contig00051	SNP	257	257	1	9	G/A	6	GA	GA	ORF	S	TS
contig00051	SNP	326	326	0.999981	9	T/C	4	TC	TT	ORF	S	TS
contig00051	SNP	350	350	0.999981	8	A/T	6	AT	AA	ORF	S	TV
contig00060	INDEL	1316	1317	0.966735	7	./T	2	.T	.T	ORF	-
contig00060	SNP	621	621	1	10	T/C	2	TC	TT	ORF	N	TS
contig00060	SNP	793	793	0.935134	21	G/A	3	GG	GA	ORF	N	TS
contig00060	SNP	831	831	0.994663	25	A/G	3	AG	AA	ORF	N	TS
contig00060	SNP	972	972	0.99973	27	T/C	1	TT	TC	ORF	N	TS
contig00060	SNP	1269	1269	0.999594	10	T/C	2	TC	TT	ORF	N	TS
contig00060	SNP	644	644	1	11	G/A	2	GA	GA	ORF	S	TS
contig00060	SNP	785	785	0.99983	18	T/C	3	TC	TT	ORF	S	TS
contig00060	SNP	1025	1025	1	27	G/A	2	GA	GG	ORF	S	TS
contig00060	SNP	1040	1040	1	27	C/T	2	CT	CT	ORF	S	TS
contig00062	INDEL	314	315	0.999992	5	./T	2	.T	.	5UTR	-
contig00062	INDEL	185	186	0.910927	7	./T	1	..	.T	ORF	-
contig00062	SNP	269	269	0.912552	6	G/A	3	GG	GA	ORF	N	TS
contig00062	SNP	256	256	1	9	T/G	2	TG	TG	ORF	S	TV
contig00063	INDEL	329	330	0.999988	6	A/.	9	..	AA	ORF	-
contig00063	SNP	666	666	1	7	G/A	3	GA	GA	ORF	-	TS
contig00063	SNP	313	313	0.999987	6	C/T	9	TT	CC	ORF	N	TS
contig00063	SNP	317	317	0.999968	6	G/A	9	GG	GA	ORF	N	TS
contig00063	SNP	341	341	0.999987	6	G/T	9	TT	GG	ORF	N	TV
contig00063	SNP	347	347	0.999987	6	C/A	8	AA	CC	ORF	N	TV
contig00063	SNP	353	353	0.997435	5	C/G	7	CC	CG	ORF	N	TV
contig00063	SNP	413	413	0.999437	8	G/A	5	GG	GA	ORF	N	TS
contig00063	SNP	443	443	0.999999	18	C/T	10	CT	CT	ORF	N	TS
contig00063	SNP	470	470	0.960465	28	C/T	11	CT	CC	ORF	N	TS
contig00063	SNP	474	474	0.960612	28	G/T	11	GT	GG	ORF	N	TV
contig00063	SNP	479	479	1	28	T/C	13	TC	TC	ORF	N	TS
contig00063	SNP	483	483	0.99289	27	C/T	13	CT	CC	ORF	N	TS
contig00063	SNP	503	503	0.995935	25	C/T	15	CT	CC	ORF	N	TS
contig00063	SNP	506	506	0.999894	26	T/C	15	TT	TC	ORF	N	TS
contig00063	SNP	527	527	1	29	G/A	13	GA	GA	ORF	N	TS
contig00063	SNP	544	544	0.999857	30	G/A	11	GG	GA	ORF	N	TS
contig00063	SNP	547	547	0.960354	30	T/A	11	TA	TT	ORF	N	TV
contig00063	SNP	592	592	0.999832	18	A/G	9	AG	AA	ORF	N	TS
contig00063	SNP	599	599	1	17	G/C	7	GC	GC	ORF	N	TV
contig00063	SNP	609	609	1	12	T/G	6	TG	TG	ORF	N	TV
contig00063	SNP	612	612	0.998872	12	C/T	6	CT	CT	ORF	N	TS
contig00063	SNP	291	291	0.999987	6	T/C	7	CC	TT	ORF	S	TS
contig00063	SNP	299	299	0.999984	6	A/G	8	AA	AG	ORF	S	TS
contig00063	SNP	327	327	0.998723	6	A/G	9	AA	AG	ORF	S	TS
contig00063	SNP	412	413	0.99992	6	C/T	5	CC	CT	ORF	S	TS
contig00063	SNP	447	447	0.999726	18	A/G	10	AG	AA	ORF	S	TS
contig00063	SNP	459	459	0.999958	26	T/A	12	TA	TA	ORF	S	TV
contig00063	SNP	480	480	0.999932	28	G/A	13	GG	GA	ORF	S	TS
contig00063	SNP	513	513	0.9776	28	G/A	14	GA	GG	ORF	S	TS
contig00063	SNP	528	528	0.999875	29	G/A	13	GG	GA	ORF	S	TS
contig00063	SNP	540	540	0.960354	30	G/A	10	GA	GG	ORF	S	TS
contig00063	SNP	549	549	1	28	A/G	12	AG	AG	ORF	S	TS
contig00063	SNP	564	564	0.998664	21	C/T	11	CT	CC	ORF	S	TS
contig00063	SNP	627	627	0.999939	11	G/A	6	GA	GG	ORF	S	TS
contig00063	SNP	678	678	0.999987	5	G/A	2	GA	.	ORF	S	TS
contig00067	INDEL	375	376	0.997671	25	./A	2	.A	..	ORF	-
contig00067	INDEL	390	391	0.997678	23	./A	2	.A	..	ORF	-
contig00067	INDEL	1767	1768	1	36	./A	2	.A	..	ORF	-
contig00067	INDEL	1782	1783	0.999182	35	./A	2	.A	..	ORF	-
contig00067	SNP	727	727	0.905951	54	A/G	1	AA	AG	ORF	N	TS
contig00067	SNP	1083	1083	0.911445	89	T/C	1	TT	TC	ORF	N	TS
contig00067	SNP	1630	1630	0.987333	38	A/G	1	AG	AA	ORF	N	TS
contig00075	SNP	122	122	0.999936	6	G/C	1	GG	GC	3UTR	-	TV
contig00075	SNP	209	209	0.994894	6	T/G	3	TT	TG	3UTR	-	TV
contig00075	SNP	66	66	0.999789	5	T/C	1	TT	TC	3UTR	-	TS
contig00075	SNP	192	192	0.999681	6	T/C	3	TT	TC	3UTR	-	TS
contig00075	SNP	222	222	0.999681	6	T/C	3	TT	TC	3UTR	-	TS
contig00076	SNP	34	34	0.912552	6	G/A	2	GA	GG	3UTR	-	TS
contig00076	SNP	1208	1208	0.999975	5	T/C	1	CC	TT	5UTR	-	TS
contig00076	SNP	1383	1383	0.999929	7	G/A	2	GA	GG	5UTR	-	TS
contig00076	SNP	1739	1739	0.999932	18	C/T	3	CT	CC	5UTR	-	TS
contig00076	SNP	1748	1748	0.99983	18	G/A	3	GG	GA	5UTR	-	TS
contig00076	SNP	1758	1758	1	18	C/T	3	CT	CT	5UTR	-	TS
contig00076	SNP	1978	1978	0.99689	21	G/T	3	GG	GT	5UTR	-	TV
contig00076	SNP	2214	2214	1	13	T/C	1	TC	TC	5UTR	-	TS
contig00076	SNP	2895	2895	0.999979	7	T/C	1	TT	TC	5UTR	-	TS
contig00076	SNP	1420	1420	0.999929	6	G/A	2	GA	GG	5UTR	-	TS
contig00076	SNP	2002	2002	1	20	T/C	3	TT	TC	5UTR	-	TS
contig00076	SNP	2023	2023	0.996565	20	T/C	3	TC	TT	5UTR	-	TS
contig00076	SNP	3133	3133	0.998935	6	A/G	1	GG	AA	5UTR	-	TS
contig00076	INDEL	106	106	1	7	G/.	4	GG	G.	ORF	-
contig00076	INDEL	305	306	0.998475	13	./T	5	.T	.T	ORF	-
contig00076	SNP	52	52	1	7	A/C	3	AA	AC	ORF	N	TV
contig00076	SNP	102	102	0.99992	7	T/C	5	TC	TC	ORF	N	TS
contig00076	SNP	134	134	1	9	A/G	4	AA	AG	ORF	N	TS
contig00076	SNP	209	209	1	15	C/A	4	CC	CA	ORF	N	TV
contig00076	SNP	230	230	1	14	T/C	4	TT	TC	ORF	N	TS
contig00076	SNP	324	324	1	16	C/T	5	CT	CC	ORF	N	TS
contig00076	SNP	342	342	1	16	G/A	6	GA	GA	ORF	N	TS
contig00076	SNP	357	357	1	15	G/T	5	GT	GT	ORF	N	TV
contig00076	SNP	494	494	0.999977	10	A/G	6	AA	AG	ORF	N	TS
contig00076	SNP	507	507	0.988768	9	T/A	7	TT	TA	ORF	N	TV
contig00076	SNP	551	551	0.999977	9	C/T	4	CC	CT	ORF	N	TS
contig00076	SNP	121	121	1	9	A/G	4	AA	AG	ORF	S	TS
contig00076	SNP	193	193	1	14	C/T	3	CC	CT	ORF	S	TS
contig00076	SNP	256	256	1	14	T/C	4	TT	TC	ORF	S	TS
contig00076	SNP	334	334	1	16	T/C	5	TT	TC	ORF	S	TS
contig00076	SNP	388	388	1	15	T/C	4	TT	TC	ORF	S	TS
contig00076	SNP	427	427	0.999977	10	T/C	2	TT	TC	ORF	S	TS
contig00076	SNP	481	481	0.992677	10	G/A	5	GG	GA	ORF	S	TS
contig00076	SNP	484	484	0.996318	10	C/T	5	CC	CT	ORF	S	TS
contig00076	SNP	525	525	0.971945	9	A/G	7	AA	AG	ORF	S	TS
contig00076	SNP	538	538	0.999977	9	G/A	5	GG	GA	ORF	S	TS
contig00077	SNP	578	578	1	28	G/T	1	GT	GT	3UTR	-	TV
contig00077	SNP	2153	2153	1	13	G/A	1	GA	AA	ORF	-	TS
contig00077	INDEL	2218	2219	0.975397	12	./T	2	..	.T	ORF	-
contig00077	SNP	860	860	0.999999	22	C/G	1	CG	CC	ORF	N	TV
contig00077	SNP	1032	1032	0.999265	22	T/C	2	TC	TT	ORF	N	TS
contig00077	SNP	1094	1094	1	26	A/T	3	AT	AT	ORF	N	TV
contig00077	SNP	1161	1161	0.987682	29	A/G	2	AG	AA	ORF	N	TS
contig00077	SNP	1440	1440	0.997669	29	G/A	1	GG	GA	ORF	N	TS
contig00077	SNP	1626	1626	1	27	A/G	1	AG	AA	ORF	N	TS
contig00077	SNP	1765	1765	0.999999	23	T/C	1	TC	TT	ORF	N	TS
contig00077	SNP	2077	2077	0.999921	14	G/A	1	GG	GA	ORF	N	TS
contig00077	SNP	2242	2242	0.999841	10	T/C	2	TT	CC	ORF	N	TS
contig00077	SNP	686	686	0.960465	28	A/G	1	AG	AA	ORF	S	TS
contig00077	SNP	1046	1046	0.999997	21	C/T	3	CT	CT	ORF	S	TS
contig00077	SNP	1115	1115	0.998654	27	A/G	3	AG	AA	ORF	S	TS
contig00077	SNP	1871	1871	1	21	A/T	1	AT	AA	ORF	S	TV
contig00078	SNP	30	30	0.915632	5	C/T	2	CT	CC	5UTR	-	TS
contig00078	INDEL	90	91	0.999909	8	./A	5	AA	.A	ORF	-
contig00078	SNP	48	48	0.915632	5	T/C	3	TC	TT	ORF	N	TS
contig00078	SNP	117	117	1	11	C/A	4	CC	CA	ORF	N	TV
contig00078	SNP	120	120	0.999154	11	T/C	4	TC	TC	ORF	N	TS
contig00078	SNP	127	127	0.999154	11	A/T	4	AT	AT	ORF	N	TV
contig00079	SNP	37	37	1	7	A/G	1	AG	AA	3UTR	-	TS
contig00079	SNP	90	90	0.999979	8	G/A	1	GA	GG	ORF	N	TS
contig00079	SNP	239	239	1	18	C/G	3	CG	CC	ORF	N	TV
contig00079	SNP	261	261	1	18	T/C	4	TC	TT	ORF	N	TS
contig00079	SNP	574	574	1	43	A/T	4	AT	AT	ORF	N	TV
contig00079	SNP	595	595	1	42	C/G	4	CC	CG	ORF	N	TV
contig00079	SNP	600	600	1	38	C/T	4	CT	CT	ORF	N	TS
contig00079	SNP	614	614	1	35	C/G	4	CG	CG	ORF	N	TV
contig00079	SNP	671	671	1	35	A/G	3	AG	AG	ORF	N	TS
contig00079	SNP	720	720	0.999299	27	G/T	3	GG	GT	ORF	N	TV
contig00079	SNP	843	843	0.998963	15	C/T	1	CT	CC	ORF	N	TS
contig00079	SNP	930	930	0.999988	7	C/G	1	CG	.	ORF	N	TV
contig00079	SNP	262	262	1	18	G/A	4	GA	GG	ORF	S	TS
contig00079	SNP	301	301	1	19	A/G	3	AG	AA	ORF	S	TS
contig00079	SNP	355	355	1	22	C/T	2	CT	CC	ORF	S	TS
contig00079	SNP	367	367	1	25	G/A	2	GA	GG	ORF	S	TS
contig00079	SNP	694	694	0.972677	31	G/A	3	GG	GA	ORF	S	TS
contig00081	INDEL	508	509	1	27	./T	3	..	.T	ORF	-
contig00081	INDEL	509	510	0.997897	27	./G	3	.G	..	ORF	-
contig00081	SNP	510	510	0.999989	27	T/G	3	TG	TG	ORF	N	TV
contig00081	SNP	858	858	0.994911	57	C/A	1	CC	CA	ORF	N	TV
contig00081	SNP	645	645	1	65	A/G	1	AG	AG	ORF	S	TS
contig00081	SNP	1095	1095	0.998534	22	A/G	1	AG	AA	ORF	S	TS
contig00084	SNP	193	193	0.999993	8	T/C	1	TT	TC	5UTR	-	TS
contig00084	SNP	319	319	0.999904	8	G/A	1	GG	GA	5UTR	-	TS
contig00084	SNP	412	412	1	12	G/A	1	GG	GA	ORF	N	TS
contig00086	INDEL	976	976	0.944765	5	T/.	1	..	TT	3UTR	-
contig00086	SNP	289	289	1	29	G/A	1	GA	GG	ORF	N	TS
contig00086	SNP	760	760	1	14	A/G	1	AG	AA	ORF	N	TS
contig00086	SNP	543	543	1	34	G/A	1	GG	GA	ORF	S	TS
contig00086	SNP	651	651	0.999046	23	T/C	1	TC	TT	ORF	S	TS
contig00091	SNP	235	235	0.999042	5	A/C	2	AA	CC	3UTR	-	TV
contig00091	SNP	190	190	0.999962	5	T/C	2	TT	CC	ORF	N	TS
contig00099	INDEL	53	54	0.99998	5	./G	3	GG	.G	ORF	-
contig00099	INDEL	70	71	0.915632	5	./T	3	.T	..	ORF	-
contig00099	SNP	77	77	0.915632	5	T/A	3	TA	TT	ORF	N	TV
contig00101	INDEL	1497	1498	0.977711	69	./T	3	.T	..	3UTR	-
contig00101	INDEL	1508	1508	0.9935	72	C/.	3	CC	C.	3UTR	-
contig00101	INDEL	1647	1648	1	60	./A	4	.A	..	3UTR	-
contig00101	SNP	2191	2192	0.999987	6	C/A	1	CA	AA	3UTR	-	TV
contig00101	SNP	1463	1463	0.997648	71	T/A	3	TA	TT	3UTR	-	TV
contig00101	SNP	1604	1604	1	63	T/C	5	TC	TT	3UTR	-	TS
contig00101	SNP	1612	1612	0.997691	63	A/G	5	AG	AA	3UTR	-	TS
contig00101	SNP	1633	1633	0.999982	62	A/C	5	AC	AA	3UTR	-	TV
contig00101	SNP	1702	1702	0.999985	54	A/G	1	AG	AA	3UTR	-	TS
contig00101	SNP	1596	1596	0.999998	64	C/T	4	CT	CC	3UTR	-	TS
contig00101	SNP	344	344	0.999788	19	A/G	2	AG	AA	ORF	N	TS
contig00101	SNP	392	392	0.999969	22	G/A	2	GA	GA	ORF	N	TS
contig00101	SNP	600	600	1	62	C/T	1	CT	CT	ORF	S	TS
contig00101	SNP	678	678	1	75	A/T	1	AT	AT	ORF	S	TV
contig00101	SNP	798	798	0.99732	90	C/T	2	CT	CC	ORF	S	TS
contig00101	SNP	834	834	1	98	T/C	2	TC	TC	ORF	S	TS
contig00101	SNP	1254	1254	1	99	T/C	1	TT	TC	ORF	S	TS
contig00102	INDEL	17	18	1	10	./A	5	.A	..	3UTR	-
contig00102	INDEL	39	39	1	11	A/.	5	A.	A.	3UTR	-
contig00102	SNP	9	9	1	8	C/T	5	CT	CC	3UTR	-	TS
contig00102	SNP	17	17	1	10	G/C	5	GC	GG	3UTR	-	TV
contig00102	SNP	19	19	1	10	T/C	5	TC	TC	3UTR	-	TS
contig00102	SNP	194	194	0.999984	6	T/C	1	TC	TT	3UTR	-	TS
contig00104	SNP	423	423	1	92	C/T	1	CT	CT	5UTR	-	TS
contig00105	INDEL	400	401	0.995174	8	T/.	1	T.	TT	3UTR	-
contig00109	SNP	601	601	0.999844	5	G/A	1	GA	GG	3UTR	-	TS
contig00109	SNP	653	653	0.999137	5	T/C	1	TC	CC	3UTR	-	TS
contig00109	INDEL	163	164	0.915632	5	./A	1	.A	..	5UTR	-
contig00109	SNP	216	216	0.999981	8	A/C	1	AC	AA	5UTR	-	TV
contig00109	SNP	312	312	0.999981	8	T/C	2	TC	TT	ORF	N	TS
contig00109	SNP	339	339	0.999513	8	A/G	4	AG	AA	ORF	N	TS
contig00109	SNP	373	373	0.999846	8	T/C	7	TC	TT	ORF	N	TS
contig00109	SNP	377	377	0.999693	8	G/A	7	GA	GG	ORF	N	TS
contig00109	SNP	394	394	0.999386	8	T/G	6	TG	TT	ORF	N	TV
contig00109	SNP	403	403	0.999981	8	G/A	7	GA	GG	ORF	N	TS
contig00109	SNP	418	418	0.99997	8	A/C	7	AC	AA	ORF	N	TV
contig00109	SNP	450	450	0.999981	8	A/C	4	AC	AA	ORF	N	TV
contig00109	SNP	511	511	0.999981	10	T/C	1	CC	TT	ORF	N	TS
contig00109	SNP	407	407	0.999976	8	T/C	7	TC	TT	ORF	S	TS
contig00111	SNP	278	278	0.915632	5	A/G	1	AA	AG	ORF	S	TS
contig00112	SNP	543	544	0.99789	6	C/T	1	TT	CC	3UTR	-	TS
contig00114	SNP	79	79	1	26	G/A	2	GG	GA	ORF	N	TS
contig00114	SNP	114	114	1	14	G/T	2	GT	GG	ORF	N	TV
contig00115	INDEL	398	399	0.999984	6	./T	4	.T	..	5UTR	-
contig00115	INDEL	406	406	0.999984	6	C/.	4	C.	CC	5UTR	-
contig00115	SNP	457	457	1	7	A/C	2	AC	CC	5UTR	-	TV
contig00115	SNP	394	394	1	6	T/G	4	TG	GG	5UTR	-	TV
contig00115	SNP	444	444	1	7	A/C	5	AC	CC	5UTR	-	TV
contig00119	SNP	120	120	1	7	A/C	4	CC	AC	ORF	-	TV
contig00119	SNP	158	158	1	7	C/T	3	TT	CT	ORF	-	TS
contig00119	SNP	104	104	0.999986	7	C/G	3	GG	CC	ORF	N	TV
contig00119	SNP	113	113	0.999986	7	T/C	4	CC	TT	ORF	N	TS
contig00121	SNP	905	906	0.999999	6	A/G	1	GG	AA	5UTR	-	TS
contig00121	SNP	230	230	0.915632	5	C/T	1	CT	CC	5UTR	-	TS
contig00121	SNP	303	303	1	9	A/G	2	AA	AG	5UTR	-	TS
contig00121	SNP	316	316	0.99977	9	T/C	2	TT	TC	5UTR	-	TS
contig00121	SNP	808	808	0.998667	6	A/G	1	GG	AA	5UTR	-	TS
contig00121	SNP	2287	2287	0.999625	7	A/G	1	AG	AA	ORF	S	TS
contig00124	SNP	154	154	1	9	A/G	1	.	AG	ORF	N	TS
contig00127	SNP	344	344	1	17	T/C	1	TC	TC	3UTR	-	TS
contig00127	SNP	106	106	0.999999	12	C/T	3	CT	CT	3UTR	-	TS
contig00127	SNP	133	133	1	11	C/T	4	CC	CT	3UTR	-	TS
contig00127	SNP	142	142	1	12	C/T	4	CC	CT	3UTR	-	TS
contig00127	SNP	160	160	1	13	C/T	3	CT	CT	3UTR	-	TS
contig00127	SNP	1446	1446	0.999984	6	T/C	1	TC	TT	5UTR	-	TS
contig00127	SNP	430	430	1	15	G/A	1	GA	GG	ORF	S	TS
contig00127	SNP	544	544	0.999984	13	G/A	1	GA	GG	ORF	S	TS
contig00127	SNP	604	604	1	12	T/A	1	TA	TT	ORF	S	TV
contig00127	SNP	841	841	0.996628	8	A/G	1	AG	AA	ORF	S	TS
contig00129	SNP	132	132	0.999628	14	G/A	1	GG	GA	3UTR	-	TS
contig00129	SNP	186	186	0.997501	15	T/C	1	TT	TC	3UTR	-	TS
contig00129	SNP	266	266	1	23	G/C	1	CC	GG	ORF	N	TV
contig00129	SNP	1095	1095	1	23	T/A	1	AA	TA	ORF	N	TV
contig00129	SNP	751	751	1	56	C/T	1	CC	CT	ORF	S	TS
contig00129	SNP	1039	1039	1	34	G/A	1	.	GA	ORF	S	TS
contig00130	SNP	149	149	0.999977	8	C/T	2	CT	.	ORF	N	TS
contig00130	SNP	200	200	0.999977	8	A/G	4	AG	.	ORF	N	TS
contig00130	SNP	226	226	0.999977	8	A/T	4	AT	.	ORF	N	TV
contig00130	SNP	142	142	0.999977	8	C/T	2	CT	.	ORF	S	TS
contig00130	SNP	223	223	0.999977	8	A/G	4	AG	.	ORF	S	TS
contig00130	SNP	250	250	0.999977	8	C/T	4	CT	.	ORF	S	TS
contig00131	SNP	83	83	0.915632	5	C/G	2	CC	CG	ORF	N	TV
contig00131	SNP	78	78	0.915632	5	A/G	2	AA	AG	ORF	S	TS
contig00132	INDEL	367	368	0.995983	11	./C	9	.C	..	3UTR	-
contig00132	INDEL	371	371	0.999209	11	G/.	9	G.	GG	3UTR	-
contig00132	INDEL	459	459	0.997481	11	T/.	3	T.	TT	3UTR	-
contig00132	INDEL	460	460	0.9975	11	G/.	3	G.	GG	3UTR	-
contig00132	SNP	325	325	0.99984	6	T/G	5	TG	TT	3UTR	-	TV
contig00132	SNP	368	368	0.999957	11	T/C	9	TT	TC	3UTR	-	TS
contig00132	SNP	372	372	0.999956	12	A/T	9	AA	AT	3UTR	-	TV
contig00132	SNP	389	389	1	14	G/T	8	GG	GT	3UTR	-	TV
contig00132	SNP	392	392	1	14	C/T	8	CC	CT	3UTR	-	TS
contig00132	SNP	397	397	0.999998	12	G/A	8	GA	GA	3UTR	-	TS
contig00132	SNP	449	449	1	12	T/G	3	TG	TT	3UTR	-	TV
contig00132	SNP	376	376	1	14	C/T	8	CC	CT	3UTR	-	TS
contig00138	SNP	138	138	0.999987	6	T/C	1	TT	CC	ORF	S	TS
contig00143	SNP	39	39	0.999984	5	T/A	4	TT	TA	3UTR	-	TV
contig00143	SNP	40	40	0.999988	5	A/T	4	TT	AA	3UTR	-	TV
contig00143	SNP	41	41	0.999984	5	A/T	4	AA	AT	3UTR	-	TV
contig00143	SNP	42	42	0.999988	5	T/A	4	AA	TT	3UTR	-	TV
contig00143	INDEL	212	213	0.999988	5	./A	1	AA	..	5UTR	-
contig00145	INDEL	264	264	0.999525	5	./A	1	..	AA	5UTR	-
contig00152	INDEL	253	254	0.999912	11	./A	1	..	.A	3UTR	-
contig00152	SNP	411	411	0.999463	11	T/A	1	TT	TA	3UTR	-	TV
contig00152	SNP	614	614	1	7	C/A	1	CC	AA	3UTR	-	TV
contig00153	INDEL	183	183	0.999936	6	T/.	4	T.	..	3UTR	-
contig00153	INDEL	184	185	0.999899	6	./A	4	.A	AA	3UTR	-
contig00153	INDEL	272	272	0.997318	25	C/.	5	C.	CC	3UTR	-
contig00153	INDEL	289	290	0.997007	35	./A	7	.A	..	3UTR	-
contig00153	INDEL	353	354	1	37	./G	8	.G	.G	3UTR	-
contig00153	INDEL	479	479	0.999995	55	G/.	10	GG	G.	3UTR	-
contig00153	INDEL	480	481	0.999995	55	./G	10	..	.G	3UTR	-
contig00153	SNP	167	167	1	6	T/A	4	TA	AA	3UTR	-	TV
contig00153	SNP	258	258	1	26	G/A	5	GA	GG	3UTR	-	TS
contig00153	SNP	269	269	1	24	T/A	5	TA	TA	3UTR	-	TV
contig00153	SNP	276	276	0.998654	28	G/A	6	GA	GG	3UTR	-	TS
contig00153	SNP	325	325	1	31	G/C	10	GC	GC	3UTR	-	TV
contig00153	SNP	331	331	1	34	C/A	9	CA	CA	3UTR	-	TV
contig00153	SNP	344	344	0.99983	38	T/A	8	TA	TT	3UTR	-	TV
contig00153	SNP	351	351	1	37	A/G	8	AA	AG	3UTR	-	TS
contig00153	SNP	360	360	1	38	T/A	8	TA	TA	3UTR	-	TV
contig00153	SNP	365	365	1	38	G/A	9	GA	GA	3UTR	-	TS
contig00153	SNP	411	411	1	44	A/G	4	AG	AG	3UTR	-	TS
contig00153	SNP	417	417	1	48	G/A	4	GG	GA	3UTR	-	TS
contig00153	SNP	443	443	0.923091	53	A/T	10	AA	AT	3UTR	-	TV
contig00153	SNP	477	477	1	55	A/G	10	AG	AG	3UTR	-	TS
contig00153	SNP	483	483	1	56	T/C	10	TT	TC	3UTR	-	TS
contig00153	SNP	488	488	0.999214	57	G/T	10	GT	GG	3UTR	-	TV
contig00153	SNP	510	510	1	61	T/C	9	TC	TC	3UTR	-	TS
contig00153	SNP	513	513	1	61	G/A	9	GA	GA	3UTR	-	TS
contig00153	SNP	346	346	1	38	A/G	8	AG	AG	3UTR	-	TS
contig00153	SNP	466	466	1	55	C/A	11	CA	CA	3UTR	-	TV
contig00153	SNP	486	486	1	56	G/A	10	GA	GA	3UTR	-	TS
contig00153	SNP	47	47	0.910927	8	C/T	4	CC	CT	ORF	N	TS
contig00153	SNP	50	50	1	8	C/T	4	CT	CC	ORF	N	TS
contig00153	SNP	60	60	1	7	T/C	4	TC	.	ORF	N	TS
contig00153	SNP	159	159	1	6	A/T	4	AT	TT	ORF	N	TV
contig00153	SNP	10	10	1	11	C/T	4	CT	CC	ORF	S	TS
contig00155	SNP	271	271	1	9	A/T	2	TT	AT	3UTR	-	TV
contig00155	SNP	112	112	1	7	A/G	4	GG	AA	ORF	-	TS
contig00155	SNP	106	106	0.915632	5	T/G	4	TG	TT	ORF	N	TV
contig00155	SNP	123	123	0.999981	7	G/A	4	GA	GG	ORF	N	TS
contig00155	SNP	264	265	1	8	G/A	2	AA	GG	ORF	N	TS
contig00155	SNP	115	115	0.999981	7	A/G	4	AG	AA	ORF	S	TS
contig00163	INDEL	956	956	0.999193	5	G/.	3	.	G.	5UTR	-
contig00163	INDEL	958	958	0.99747	5	C/.	3	.	C.	5UTR	-
contig00163	INDEL	1044	1044	1	6	./A	2	..	.A	5UTR	-
contig00163	SNP	892	892	0.999983	5	C/T	1	.	CT	5UTR	-	TS
contig00163	SNP	950	950	0.999199	5	A/G	3	.	AG	5UTR	-	TS
contig00163	SNP	1048	1048	1	6	C/T	2	CC	CT	5UTR	-	TS
contig00163	INDEL	805	806	1	6	A/.	4	.	A.	ORF	-
contig00163	SNP	659	659	0.992598	8	A/G	2	.	AG	ORF	N	TS
contig00163	SNP	698	698	0.910091	8	A/G	2	AG	AA	ORF	N	TS
contig00163	SNP	804	804	1	6	T/G	4	.	TG	ORF	N	TV
contig00163	SNP	828	828	1	6	G/T	4	.	GT	ORF	N	TV
contig00163	SNP	820	820	1	6	A/G	4	.	AG	ORF	S	TS
contig00164	INDEL	606	607	1	12	./G	1	.G	.G	ORF	-
contig00164	INDEL	665	666	1	11	./G	1	.G	.G	ORF	-
contig00164	SNP	423	423	1	10	G/T	1	GT	GG	ORF	N	TV
contig00164	SNP	1391	1391	0.999984	6	A/T	3	AT	AA	ORF	N	TV
contig00164	SNP	141	141	0.909167	5	A/C	1	AC	.	ORF	S	TV
contig00164	SNP	552	552	0.999999	7	T/C	1	TC	TT	ORF	S	TS
contig00164	SNP	744	744	1	11	C/T	1	CT	CT	ORF	S	TS
contig00164	SNP	837	837	1	12	T/C	1	TC	TT	ORF	S	TS
contig00164	SNP	1302	1302	0.99984	6	G/A	2	GA	AA	ORF	S	TS
contig00164	SNP	1345	1345	0.989359	6	C/T	3	CT	CC	ORF	S	TS
contig00164	SNP	1440	1440	0.999873	6	C/T	3	CT	TT	ORF	S	TS
contig00164	SNP	1485	1485	0.992057	7	C/A	2	CA	AA	ORF	S	TV
contig00173	INDEL	112	113	0.915632	5	./T	1	..	.T	ORF	-
contig00174	SNP	211	211	0.99991	9	A/G	1	AA	AG	ORF	N	TS
contig00174	SNP	359	359	0.999985	10	A/G	2	AA	AG	ORF	S	TS
contig00174	SNP	392	392	1	9	T/C	4	.	TC	ORF	S	TS
contig00174	SNP	437	437	1	8	T/C	4	.	TC	ORF	S	TS
contig00174	SNP	440	440	1	8	G/A	4	.	GA	ORF	S	TS
contig00174	SNP	454	454	0.99062	8	A/G	3	.	AG	ORF	S	TS
contig00175	SNP	501	501	0.999968	24	T/C	1	TC	TT	5UTR	-	TS
contig00175	SNP	68	68	0.99955	14	A/G	1	.	AG	5UTR	-	TS
contig00175	SNP	1246	1246	0.998694	19	G/A	1	GG	GA	ORF	N	TS
contig00176	INDEL	49	49	0.987318	42	G/.	5	GG	G.	5UTR	-
contig00176	INDEL	50	50	0.987318	42	T/.	5	TT	T.	5UTR	-
contig00176	INDEL	52	52	0.987318	42	G/.	5	GG	G.	5UTR	-
contig00176	INDEL	67	68	0.999981	39	./C	5	.C	..	5UTR	-
contig00176	SNP	95	95	1	44	C/T	5	CC	CT	5UTR	-	TS
contig00178	INDEL	447	448	0.999987	5	./A	1	.A	..	ORF	-
contig00179	SNP	164	164	0.99996	5	T/C	2	TC	TC	ORF	N	TS
contig00179	SNP	184	184	0.999984	5	A/G	2	AG	AA	ORF	S	TS
contig00180	SNP	518	518	1	9	T/C	1	TT	TC	3UTR	-	TS
contig00184	INDEL	91	92	0.999987	5	./G	3	..	.G	ORF	-
contig00184	SNP	6	6	1	8	T/G	3	GG	TG	ORF	N	TV
contig00184	SNP	57	57	0.999985	8	T/C	5	CC	TT	ORF	N	TS
contig00184	SNP	61	61	1	6	T/C	5	CC	TC	ORF	N	TS
contig00184	SNP	28	28	1	6	T/C	5	CC	TC	ORF	S	TS
contig00184	SNP	40	40	1	6	G/C	5	CC	GC	ORF	S	TV
contig00186	SNP	84	84	0.915632	5	G/T	3	GG	GT	5UTR	-	TV
contig00186	SNP	94	94	0.915632	5	C/G	3	CC	CG	5UTR	-	TV
contig00186	SNP	113	113	0.915632	5	T/C	3	TT	TC	5UTR	-	TS
contig00195	INDEL	223	224	0.998654	28	./C	1	..	.C	ORF	-
contig00196	SNP	1451	1451	1	11	G/A	1	AA	GG	3UTR	-	TS
contig00196	SNP	152	152	1	68	A/G	1	AG	AG	ORF	N	TS
contig00196	SNP	524	524	1	29	T/C	2	TT	TC	ORF	N	TS
contig00196	SNP	522	522	0.999959	30	C/T	2	CC	CT	ORF	S	TS
contig00197	INDEL	381	382	0.999932	19	./C	1	..	.C	ORF	-
contig00198	INDEL	885	886	0.999998	37	./C	3	..	.C	5UTR	-
contig00198	SNP	835	835	1	47	T/C	3	TT	TC	5UTR	-	TS
contig00198	SNP	854	854	0.992835	45	C/T	3	CT	CC	5UTR	-	TS
contig00198	SNP	281	281	0.910927	7	T/C	1	TC	TT	ORF	N	TS
contig00201	SNP	271	271	0.909167	5	G/T	1	.	GT	ORF	N	TV
contig00202	INDEL	110	110	0.99997	10	C/.	4	CC	C.	3UTR	-
contig00202	INDEL	127	127	0.999454	11	T/.	3	T.	T.	3UTR	-
contig00202	SNP	67	67	0.999681	10	G/A	2	GA	GA	3UTR	-	TS
contig00202	SNP	149	149	1	11	C/T	3	CT	CT	3UTR	-	TS
contig00205	INDEL	578	579	0.943473	11	./A	1	.A	..	5UTR	-
contig00205	SNP	447	447	0.999999	15	G/A	1	GG	GA	5UTR	-	TS
contig00208	INDEL	5	6	0.999992	5	./A	3	.	.A	3UTR	-
contig00208	INDEL	8	9	1	6	A/.	3	..	A.	3UTR	-
contig00208	SNP	5	5	0.999992	5	C/T	3	.	CT	3UTR	-	TS
contig00209	SNP	247	247	0.999978	6	G/A	1	GG	GA	5UTR	-	TS
contig00210	SNP	303	303	0.999992	6	T/G	1	TT	TG	3UTR	-	TV
contig00210	SNP	201	201	0.999988	5	T/C	1	CC	TT	3UTR	-	TS
contig00215	INDEL	122	122	0.999987	5	C/.	3	C.	CC	ORF	-
contig00215	SNP	125	125	0.999987	5	T/C	3	TC	TT	ORF	N	TS
contig00215	SNP	160	160	0.999987	5	C/A	3	CA	CC	ORF	N	TV
contig00216	INDEL	374	375	0.933819	64	./C	3	.C	..	3UTR	-
contig00216	INDEL	378	379	0.999131	64	./C	3	.C	..	3UTR	-
contig00216	INDEL	378	379	1	64	./C	3	.C	..	3UTR	-
contig00216	INDEL	833	834	1	59	./C	9	..	.C	3UTR	-
contig00216	INDEL	836	836	1	58	G/.	10	GG	G.	3UTR	-
contig00216	INDEL	837	837	1	58	T/.	10	TT	T.	3UTR	-
contig00216	SNP	589	589	1	81	G/C	2	GC	GC	3UTR	-	TV
contig00216	SNP	699	699	1	77	C/T	1	CC	CT	3UTR	-	TS
contig00216	SNP	810	810	1	61	T/C	9	TT	TC	3UTR	-	TS
contig00216	SNP	819	819	1	60	A/T	9	AA	AT	3UTR	-	TV
contig00216	SNP	826	826	1	61	A/T	9	AA	AT	3UTR	-	TV
contig00216	SNP	835	835	1	58	T/A	9	TT	TA	3UTR	-	TV
contig00216	SNP	886	886	0.987333	60	T/C	4	TC	TT	3UTR	-	TS
contig00216	SNP	302	302	1	54	A/G	1	AA	AG	3UTR	-	TS
contig00216	SNP	626	626	1	80	T/C	2	TC	TT	3UTR	-	TS
contig00216	SNP	812	812	1	60	A/G	9	AA	AG	3UTR	-	TS
contig00216	SNP	845	845	1	57	A/G	10	AA	AG	3UTR	-	TS
contig00216	SNP	134	134	0.999943	27	G/A	1	GG	GA	ORF	S	TS
contig00218	INDEL	178	179	0.999972	9	./T	1	.T	..	3UTR	-
contig00220	SNP	70	70	1	9	T/C	5	CC	TC	ORF	-	TS
contig00220	SNP	130	130	1	9	T/C	3	CC	TC	ORF	-	TS
contig00220	SNP	22	22	0.999945	10	C/T	5	CC	CT	ORF	N	TS
contig00220	SNP	68	68	0.999985	9	C/T	5	TT	CC	ORF	N	TS
contig00220	SNP	100	100	1	10	C/T	5	TT	CT	ORF	N	TS
contig00220	SNP	7	7	0.999984	5	T/C	3	TT	TC	ORF	S	TS
contig00220	SNP	12	12	0.999988	5	C/T	3	TT	CC	ORF	S	TS
contig00220	SNP	93	93	0.999945	10	C/T	5	CC	CT	ORF	S	TS
contig00221	INDEL	437	438	0.999992	5	./G	4	.	.G	5UTR	-
contig00221	SNP	466	467	0.999987	5	G/A	2	.	GA	5UTR	-	TS
contig00221	SNP	412	412	0.999992	5	G/A	5	.	GA	5UTR	-	TS
contig00221	SNP	408	408	0.999992	5	A/G	5	.	AG	5UTR	-	TS
contig00221	INDEL	374	375	1	6	C/.	4	.	C.	ORF	-
contig00221	INDEL	377	378	0.999999	6	G/.	4	.	G.	ORF	-
contig00222	SNP	570	570	1	9	C/T	1	CC	CT	5UTR	-	TS
contig00222	SNP	340	340	0.999932	9	G/T	1	TT	GT	5UTR	-	TV
contig00222	SNP	808	808	0.988648	5	G/A	1	GA	GG	5UTR	-	TS
contig00225	INDEL	136	136	0.999982	7	A/.	4	A.	AA	ORF	-
contig00225	INDEL	168	169	0.999984	7	./C	4	.C	..	ORF	-
contig00225	SNP	168	169	0.99998	7	T/C	4	TT	CC	ORF	-	TS
contig00225	SNP	79	79	0.912552	6	C/T	3	CT	CC	ORF	S	TS
contig00225	SNP	84	84	0.912552	6	C/T	3	CT	CC	ORF	S	TS
contig00225	SNP	123	123	1	9	T/C	6	TC	TC	ORF	S	TS
contig00229	SNP	495	495	0.999925	5	C/T	1	CC	TT	5UTR	-	TS
contig00231	INDEL	34	34	0.999992	5	A/.	2	.	A.	ORF	-
contig00231	SNP	29	29	0.999992	5	A/G	2	.	AG	ORF	N	TS
contig00232	SNP	197	197	0.909167	5	A/G	2	.	AG	ORF	N	TS
contig00232	SNP	213	213	0.999992	5	C/T	2	.	CT	ORF	N	TS
contig00236	SNP	515	515	1	14	A/G	1	AG	AA	ORF	N	TS
contig00236	SNP	244	244	1	10	C/T	1	TT	CC	ORF	S	TS
contig00236	SNP	427	427	0.99439	13	C/T	1	CC	CT	ORF	S	TS
contig00238	SNP	32	32	0.999989	6	C/A	1	.	CA	ORF	N	TV
contig00240	SNP	96	96	1	7	T/G	6	GG	TT	ORF	N	TV
contig00240	SNP	132	132	0.999981	7	T/C	5	TC	TT	ORF	N	TS
contig00240	SNP	134	134	1	7	G/A	5	AA	GG	ORF	N	TS
contig00240	SNP	58	58	0.999981	8	T/C	2	TC	TT	ORF	S	TS
contig00240	SNP	121	121	1	7	T/G	5	GG	TT	ORF	S	TV
contig00240	SNP	127	127	1	7	T/C	5	CC	TT	ORF	S	TS
contig00242	INDEL	1496	1497	1	11	./G	1	.G	..	3UTR	-
contig00242	SNP	621	621	0.999457	9	G/C	1	GC	GC	ORF	N	TV
contig00242	SNP	523	523	0.999946	11	C/T	1	CT	CC	ORF	S	TS
contig00243	SNP	429	429	0.997669	27	A/T	1	AT	AA	ORF	S	TV
contig00245	SNP	450	450	0.912552	6	A/G	1	AA	AG	ORF	S	TS
contig00246	SNP	395	395	1	62	T/A	1	TA	TT	ORF	S	TV
contig00247	SNP	154	154	1	10	G/C	2	GC	GG	ORF	N	TV
contig00247	SNP	173	173	0.999959	10	A/G	2	AG	AA	ORF	N	TS
contig00250	INDEL	64	65	1	20	./G	9	.G	.G	ORF	-
contig00250	INDEL	66	67	1	20	G/.	9	G.	G.	ORF	-
contig00250	SNP	4	4	1	21	C/T	5	CT	CT	ORF	N	TS
contig00250	SNP	44	44	1	21	C/T	11	CT	CC	ORF	N	TS
contig00250	SNP	45	45	1	20	G/T	11	GG	GT	ORF	N	TV
contig00250	SNP	50	50	0.999954	19	C/T	11	CC	CT	ORF	N	TS
contig00250	SNP	68	68	0.999722	20	T/C	9	TC	TT	ORF	N	TS
contig00250	SNP	120	120	0.999909	16	C/T	6	CC	CT	ORF	N	TS
contig00250	SNP	161	161	1	13	C/T	4	CT	CT	ORF	N	TS
contig00250	SNP	216	216	1	16	G/A	5	GA	GG	ORF	N	TS
contig00250	SNP	236	236	0.999952	16	T/G	4	TT	TG	ORF	N	TV
contig00250	SNP	381	381	0.998654	28	G/C	6	GC	GG	ORF	N	TV
contig00250	SNP	393	393	1	29	C/T	8	CT	CT	ORF	N	TS
contig00250	SNP	401	401	0.999755	29	A/G	8	AG	AG	ORF	N	TS
contig00250	SNP	427	427	1	29	A/T	12	AT	AT	ORF	N	TV
contig00250	SNP	428	428	1	29	C/A	12	CC	CA	ORF	N	TV
contig00250	SNP	436	436	1	29	G/T	12	GT	GT	ORF	N	TV
contig00250	SNP	452	452	0.999974	28	T/C	10	TC	TC	ORF	N	TS
contig00250	SNP	463	463	1	29	C/G	9	CG	CG	ORF	N	TV
contig00250	SNP	468	468	1	36	A/T	9	AT	AT	ORF	N	TV
contig00250	SNP	3	3	1	22	G/A	5	GA	GA	ORF	S	TS
contig00250	SNP	79	79	0.999894	19	A/G	10	AA	AG	ORF	S	TS
contig00250	SNP	82	82	1	19	A/G	10	AG	AG	ORF	S	TS
contig00250	SNP	91	91	0.976601	18	G/A	10	GA	GA	ORF	S	TS
contig00250	SNP	166	166	1	13	G/A	5	GA	GA	ORF	S	TS
contig00250	SNP	193	193	0.999937	12	G/A	5	GG	GA	ORF	S	TS
contig00250	SNP	262	262	1	14	T/C	3	TC	TT	ORF	S	TS
contig00250	SNP	412	412	0.999755	29	T/C	9	TC	TC	ORF	S	TS
contig00250	SNP	439	439	1	29	G/A	12	GA	GA	ORF	S	TS
contig00250	SNP	466	466	0.998654	36	A/G	9	AA	AG	ORF	S	TS
contig00250	SNP	480	480	1	33	G/A	7	GA	GA	ORF	S	TS
contig00251	INDEL	377	377	0.921183	5	C/.	4	C.	CC	5UTR	-
contig00251	INDEL	456	457	0.99909	8	./A	6	AA	.A	5UTR	-
contig00251	INDEL	459	460	0.997142	8	./A	5	AA	.A	5UTR	-
contig00251	INDEL	459	460	0.997142	8	./G	5	GG	.G	5UTR	-
contig00251	INDEL	607	608	1	16	./C	1	.C	.C	5UTR	-
contig00251	INDEL	760	760	1	19	T/.	4	T.	T.	5UTR	-
contig00251	INDEL	761	761	1	19	A/.	4	A.	A.	5UTR	-
contig00251	INDEL	764	764	0.999999	19	T/.	4	T.	T.	5UTR	-
contig00251	INDEL	765	765	0.999999	19	A/.	4	A.	A.	5UTR	-
contig00251	SNP	400	401	0.993752	5	C/A	4	CC	CA	5UTR	-	TV
contig00251	SNP	408	408	0.999923	5	T/C	6	CC	TC	5UTR	-	TS
contig00251	SNP	411	411	0.999799	5	C/G	8	GG	CG	5UTR	-	TV
contig00251	SNP	691	691	1	16	A/G	1	AG	AG	5UTR	-	TS
contig00251	SNP	456	456	0.99909	8	C/T	6	TT	CT	5UTR	-	TS
contig00263	INDEL	156	157	0.969443	10	./A	2	.A	.A	ORF	-
contig00263	INDEL	204	205	1	14	./A	2	.A	.A	ORF	-
contig00263	SNP	306	306	0.999976	13	A/G	1	AG	AA	ORF	N	TS
contig00264	INDEL	497	497	0.912552	6	A/.	2	AA	A.	5UTR	-
contig00264	SNP	466	466	0.912552	6	C/T	2	CC	CT	ORF	N	TS
contig00272	SNP	32	32	0.999984	6	T/C	1	TC	TT	3UTR	-	TS
contig00274	INDEL	248	249	0.999986	7	./C	5	..	CC	5UTR	-
contig00274	INDEL	248	249	0.999986	7	./A	5	..	AA	5UTR	-
contig00274	INDEL	252	253	0.999986	7	./G	5	..	GG	5UTR	-
contig00274	SNP	223	223	0.999986	7	G/A	5	GG	AA	5UTR	-	TS
contig00274	SNP	215	215	0.999986	7	G/A	5	GG	AA	5UTR	-	TS
contig00276	INDEL	91	91	0.910927	7	A/.	2	A.	AA	ORF	-
contig00276	SNP	125	125	0.910927	7	T/C	2	TC	TT	ORF	S	TS
contig00286	INDEL	725	726	0.999892	71	./A	1	.A	..	ORF	-
contig00287	INDEL	437	438	0.999981	7	./T	1	..	.T	ORF	-
contig00288	SNP	152	152	0.999981	8	A/C	4	AA	AC	3UTR	-	TV
contig00288	SNP	178	178	0.999981	7	G/A	4	GG	GA	3UTR	-	TS
contig00288	SNP	188	188	0.999981	7	A/G	4	AA	AG	3UTR	-	TS
contig00288	SNP	193	193	0.999981	8	T/A	4	TT	TA	3UTR	-	TV
contig00291	SNP	381	382	0.912552	7	A/T	2	AA	AT	3UTR	-	TV
contig00291	INDEL	312	313	0.999947	7	./T	3	.T	TT	ORF	-
contig00291	SNP	175	176	0.999982	7	G/C	1	GG	CC	ORF	N	TV
contig00291	SNP	267	267	0.999787	9	G/C	2	GC	GC	ORF	N	TV
contig00291	SNP	361	361	0.999986	7	G/A	3	GG	AA	ORF	N	TS
contig00292	SNP	379	379	0.999361	5	G/A	3	.	GA	5UTR	-	TS
contig00292	SNP	406	406	0.999968	6	T/C	4	CC	TC	5UTR	-	TS
contig00292	SNP	434	434	0.999878	5	C/T	3	CC	CT	5UTR	-	TS
contig00292	SNP	426	426	0.999968	6	G/A	4	AA	GA	5UTR	-	TS
contig00292	SNP	492	492	0.999988	5	A/T	1	TT	AA	5UTR	-	TV
contig00292	SNP	189	189	0.999732	7	G/A	1	GG	GA	ORF	S	TS
contig00295	SNP	486	486	0.999955	9	A/G	1	AA	AG	3UTR	-	TS
contig00295	SNP	560	560	0.999392	7	A/G	1	AA	AG	3UTR	-	TS
contig00296	SNP	560	560	0.999981	7	A/G	1	AG	AA	5UTR	-	TS
contig00296	INDEL	358	358	0.999977	10	A/.	1	AA	A.	ORF	-
contig00299	INDEL	322	323	0.999495	5	./C	2	.	.C	ORF	-
contig00299	SNP	318	318	0.987347	5	G/A	2	.	GA	ORF	N	TS
contig00301	INDEL	334	335	0.999977	9	./T	1	.	.T	ORF	-
contig00303	SNP	52	52	1	22	G/A	1	GA	GG	ORF	N	TS
contig00303	SNP	124	124	0.999913	28	T/A	2	TA	TA	ORF	N	TV
contig00303	SNP	149	149	0.999855	29	A/T	2	AT	AT	ORF	N	TV
contig00303	SNP	208	208	0.999999	31	G/A	3	GA	GG	ORF	N	TS
contig00303	SNP	218	218	1	31	C/T	3	CT	CT	ORF	N	TS
contig00303	SNP	313	313	0.97756	33	C/T	2	CT	CC	ORF	N	TS
contig00303	SNP	331	331	0.999214	33	C/T	2	CC	CT	ORF	N	TS
contig00303	SNP	464	464	0.9999	14	A/G	1	AG	AA	ORF	N	TS
contig00303	SNP	207	207	1	31	T/C	3	TC	TC	ORF	S	TS
contig00305	INDEL	381	382	0.999947	7	./G	5	.G	.G	3UTR	-
contig00305	INDEL	420	420	1	9	C/.	7	C.	C.	3UTR	-
contig00305	SNP	292	292	0.921183	5	G/A	3	GG	GA	3UTR	-	TS
contig00305	SNP	398	398	1	9	G/T	5	GT	GG	3UTR	-	TV
contig00305	SNP	400	400	1	9	T/G	5	TG	TT	3UTR	-	TV
contig00305	SNP	284	284	0.921183	5	A/G	3	AA	AG	3UTR	-	TS
contig00305	SNP	290	290	0.921183	5	A/G	3	AA	AG	3UTR	-	TS
contig00305	SNP	428	428	0.999809	9	G/A	7	GA	GA	3UTR	-	TS
contig00305	SNP	461	461	1	9	C/T	4	CT	CC	3UTR	-	TS
contig00305	SNP	464	464	0.999981	9	T/C	4	TT	TC	3UTR	-	TS
contig00307	SNP	484	484	0.915632	5	G/A	1	GA	GG	3UTR	-	TS
contig00308	SNP	576	576	0.999987	5	T/C	1	TC	TT	ORF	N	TS
contig00316	SNP	405	405	0.999872	8	G/A	1	GA	GA	5UTR	-	TS
contig00316	INDEL	137	137	0.999999	15	G/.	7	G.	G.	ORF	-
contig00316	INDEL	137	138	0.999999	15	./A	7	.A	.A	ORF	-
contig00316	INDEL	146	147	0.994591	15	./G	6	..	.G	ORF	-
contig00316	SNP	4	4	0.99994	6	G/A	1	GA	GA	ORF	N	TS
contig00316	SNP	136	136	0.999999	15	T/C	7	TC	TC	ORF	N	TS
contig00316	SNP	146	146	0.956259	15	C/T	6	CC	CT	ORF	N	TS
contig00316	SNP	202	202	0.999998	13	C/T	4	CT	CT	ORF	N	TS
contig00316	SNP	223	223	0.999096	14	A/G	5	AA	AG	ORF	N	TS
contig00316	SNP	229	229	1	13	T/C	6	TC	TC	ORF	N	TS
contig00316	SNP	273	273	0.980214	11	C/T	5	CC	CT	ORF	N	TS
contig00316	SNP	277	277	1	11	C/T	5	CT	CT	ORF	N	TS
contig00316	SNP	326	326	1	10	G/C	2	GC	GC	ORF	N	TV
contig00316	SNP	90	90	0.985627	17	C/T	4	CT	CT	ORF	S	TS
contig00316	SNP	156	156	1	15	C/T	7	CT	CT	ORF	S	TS
contig00316	SNP	264	264	1	11	C/T	5	CT	CT	ORF	S	TS
contig00317	SNP	755	755	0.999984	6	T/A	3	TA	TT	3UTR	-	TV
contig00317	SNP	842	842	0.999986	5	A/G	5	AG	AA	3UTR	-	TS
contig00317	SNP	860	860	0.921183	5	C/T	5	CC	CT	3UTR	-	TS
contig00317	SNP	885	885	0.999987	5	C/T	6	CT	CC	3UTR	-	TS
contig00317	SNP	760	760	0.999984	6	T/A	3	TA	TT	3UTR	-	TV
contig00317	SNP	766	766	0.915632	5	A/G	3	AA	AG	3UTR	-	TS
contig00317	SNP	856	856	0.915632	5	A/T	5	AA	AT	3UTR	-	TV
contig00317	SNP	871	871	0.915632	5	A/G	6	AA	AG	3UTR	-	TS
contig00317	SNP	914	914	0.915632	5	T/C	3	TT	TC	3UTR	-	TS
contig00319	INDEL	303	303	0.999988	5	G/.	4	GG	..	3UTR	-
contig00319	INDEL	304	304	0.999982	6	T/.	4	TT	T.	3UTR	-
contig00319	INDEL	305	305	0.999982	6	A/.	4	AA	A.	3UTR	-
contig00319	SNP	309	310	1	6	G/A	4	GA	GA	3UTR	-	TS
contig00326	SNP	337	337	0.997224	16	A/G	2	AA	AG	ORF	N	TS
contig00326	SNP	362	362	0.997664	17	T/C	2	TT	TC	ORF	N	TS
contig00326	SNP	688	688	1	79	C/T	1	CT	CC	ORF	N	TS
contig00327	SNP	183	183	0.999964	9	T/C	2	.	TC	5UTR	-	TS
contig00327	SNP	116	116	1	9	G/A	5	.	GA	5UTR	-	TS
contig00327	SNP	131	131	1	10	T/G	5	.	TG	5UTR	-	TV
contig00327	SNP	150	150	1	9	A/G	6	.	AG	5UTR	-	TS
contig00327	SNP	101	101	1	9	A/C	5	.	AC	ORF	N	TV
contig00327	SNP	110	110	0.999964	9	T/C	5	.	TC	ORF	N	TS
contig00328	SNP	155	155	1	19	C/T	2	CT	CT	3UTR	-	TS
contig00328	SNP	98	98	0.998481	18	T/C	1	TT	TC	3UTR	-	TS
contig00328	SNP	178	178	0.997739	20	G/A	2	GG	GA	3UTR	-	TS
contig00328	INDEL	7	8	0.999046	12	./T	1	.T	.T	ORF	-
contig00329	SNP	583	583	0.999888	6	C/T	1	CC	CT	ORF	N	TS
contig00329	SNP	1216	1216	0.924906	27	C/T	1	CC	CT	ORF	N	TS
contig00329	SNP	1341	1341	1	21	T/C	1	TT	TC	ORF	N	TS
contig00329	SNP	1473	1473	0.965932	18	G/A	1	GG	GA	ORF	N	TS
contig00329	SNP	1594	1594	0.954579	10	T/C	1	TC	TT	ORF	N	TS
contig00333	INDEL	740	740	0.99992	7	T/.	7	T.	T.	5UTR	-
contig00333	INDEL	798	799	0.99996	5	./G	9	.G	.G	5UTR	-
contig00333	INDEL	798	799	0.99996	5	./A	9	.A	.A	5UTR	-
contig00333	SNP	747	747	0.99992	7	A/G	7	AG	AG	5UTR	-	TS
contig00333	SNP	749	749	0.99992	7	C/T	9	CT	CT	5UTR	-	TS
contig00333	SNP	754	754	0.99992	7	A/C	9	AC	AC	5UTR	-	TV
contig00333	SNP	788	788	0.999947	6	G/C	10	GC	GC	5UTR	-	TV
contig00333	SNP	813	813	1	8	T/G	7	TG	TG	5UTR	-	TV
contig00333	SNP	841	841	1	8	T/A	4	TA	TA	5UTR	-	TV
contig00333	SNP	772	772	0.999947	6	G/A	10	GA	GA	5UTR	-	TS
contig00333	SNP	784	784	0.999947	6	T/C	10	TC	TC	5UTR	-	TS
contig00342	INDEL	24	25	0.999977	9	./A	8	.A	..	ORF	-
contig00342	INDEL	65	65	1	7	C/.	11	C.	C.	ORF	-
contig00342	INDEL	66	66	1	7	T/.	11	T.	T.	ORF	-
contig00342	INDEL	81	82	0.999881	5	C/.	9	C.	..	ORF	-
contig00342	SNP	6	6	0.999996	12	C/T	5	CT	CT	ORF	N	TS
contig00342	SNP	11	11	1	12	C/T	5	CT	CT	ORF	N	TS
contig00342	SNP	24	24	1	9	C/T	8	CT	CT	ORF	N	TS
contig00342	SNP	49	49	0.999981	8	A/T	12	AT	AA	ORF	N	TV
contig00342	SNP	74	74	0.999984	5	T/C	11	TC	TT	ORF	N	TS
contig00342	SNP	81	81	0.999881	5	C/T	9	CT	TT	ORF	N	TS
contig00342	SNP	83	83	0.999987	5	G/A	9	GA	GG	ORF	N	TS
contig00342	SNP	87	87	0.999987	5	C/T	9	CT	CC	ORF	N	TS
contig00342	SNP	105	105	0.999987	5	C/T	8	CT	CC	ORF	N	TS
contig00345	SNP	245	245	0.912552	6	A/T	1	AA	AT	5UTR	-	TV
contig00352	INDEL	137	137	1	13	A/.	1	A.	A.	5UTR	-
contig00352	SNP	256	256	0.998948	13	C/T	1	CC	CT	ORF	S	TS
contig00354	INDEL	468	468	1	39	A/.	5	AA	A.	3UTR	-
contig00354	INDEL	727	728	1	40	./T	2	.T	.T	3UTR	-
contig00354	SNP	507	507	1	37	G/C	6	GG	GC	3UTR	-	TV
contig00354	SNP	524	524	0.99989	43	G/T	3	GG	GT	3UTR	-	TV
contig00354	SNP	662	662	1	43	T/C	2	TC	TC	3UTR	-	TS
contig00354	SNP	698	698	1	44	A/T	3	AT	AT	3UTR	-	TV
contig00354	SNP	511	511	0.999981	38	T/A	6	TT	TA	3UTR	-	TV
contig00354	INDEL	463	464	1	38	./C	5	..	.C	ORF	-
contig00354	INDEL	466	466	1	39	A/.	5	AA	A.	ORF	-
contig00354	SNP	395	395	1	24	T/C	2	TC	TC	ORF	N	TS
contig00354	SNP	370	370	1	22	G/A	2	GG	GA	ORF	S	TS
contig00355	SNP	390	390	0.915632	5	A/C	1	AC	AA	3UTR	-	TV
contig00359	SNP	247	247	0.999985	7	T/C	2	.	TC	3UTR	-	TS
contig00359	SNP	287	287	0.999909	8	A/G	2	GG	AG	3UTR	-	TS
contig00359	SNP	351	351	0.909667	9	C/T	1	CT	CC	3UTR	-	TS
contig00360	INDEL	6	7	0.915632	5	./T	1	.T	..	5UTR	-
contig00367	INDEL	855	856	0.915632	5	./T	1	.T	..	5UTR	-
contig00368	SNP	575	575	0.949123	8	C/G	1	CG	CG	ORF	S	TV
contig00369	SNP	206	206	0.999986	5	C/T	1	CT	CC	3UTR	-	TS
contig00369	SNP	329	330	1	6	C/T	3	CT	TT	ORF	-	TS
contig00369	SNP	481	481	0.999987	5	T/C	1	CC	TT	ORF	-	TS
contig00369	SNP	343	343	0.999984	6	C/A	3	CA	CC	ORF	N	TV
contig00369	SNP	314	314	0.999984	6	G/A	3	GA	GG	ORF	S	TS
contig00374	SNP	151	151	0.99998	20	T/C	1	TT	TC	ORF	S	TS
contig00378	INDEL	222	222	0.99998	5	T/.	3	..	T.	5UTR	-
contig00378	INDEL	232	233	0.999987	5	./A	3	..	.A	5UTR	-
contig00378	INDEL	261	262	0.999987	5	./A	3	..	.A	5UTR	-
contig00378	SNP	149	149	0.912552	6	C/T	1	CT	CC	ORF	S	TS
contig00383	INDEL	199	200	0.999969	11	./C	8	.C	..	3UTR	-
contig00383	SNP	204	204	1	12	T/C	6	TC	TC	3UTR	-	TS
contig00383	SNP	238	238	0.999969	12	A/T	7	AT	AA	3UTR	-	TV
contig00383	SNP	243	243	1	12	G/A	7	GG	GA	3UTR	-	TS
contig00383	SNP	250	250	1	14	G/T	8	GT	GT	3UTR	-	TV
contig00383	SNP	285	285	1	13	A/G	7	AG	AG	3UTR	-	TS
contig00383	SNP	298	298	1	11	T/C	7	TC	TC	3UTR	-	TS
contig00383	SNP	322	322	0.999979	8	C/T	6	CT	CC	3UTR	-	TS
contig00383	SNP	403	403	0.999984	6	T/G	3	TG	TT	3UTR	-	TV
contig00383	SNP	420	420	0.999984	6	G/A	3	GA	GG	3UTR	-	TS
contig00383	SNP	233	233	1	12	A/G	6	AG	AG	3UTR	-	TS
contig00383	SNP	312	312	1	9	C/T	6	CT	CT	3UTR	-	TS
contig00383	SNP	338	338	0.999982	7	T/C	6	TC	TT	3UTR	-	TS
contig00383	SNP	347	347	1	7	T/C	6	TC	TC	3UTR	-	TS
contig00383	SNP	380	380	1	6	T/C	5	TC	TC	3UTR	-	TS
contig00383	INDEL	65	65	0.999955	15	A/.	14	A.	AA	ORF	-
contig00383	INDEL	66	66	1	15	G/.	14	G.	G.	ORF	-
contig00383	INDEL	67	67	1	15	C/.	14	C.	C.	ORF	-
contig00383	SNP	10	10	1	15	G/A	10	GA	GG	ORF	N	TS
contig00383	SNP	43	43	0.999955	14	T/A	16	TA	TT	ORF	N	TV
contig00383	SNP	52	52	0.999968	14	T/C	17	TT	TC	ORF	N	TS
contig00383	SNP	57	57	1	14	G/T	17	GG	GT	ORF	N	TV
contig00383	SNP	90	90	0.999955	15	G/A	14	GA	GG	ORF	N	TS
contig00383	SNP	129	129	1	16	T/C	8	TC	TC	ORF	N	TS
contig00383	SNP	144	144	1	15	A/G	6	AG	AG	ORF	N	TS
contig00383	SNP	151	151	0.999955	15	A/G	6	AG	AA	ORF	N	TS
contig00383	SNP	8	8	1	15	T/C	10	TC	TC	ORF	S	TS
contig00383	SNP	14	14	1	15	C/T	11	CT	CT	ORF	S	TS
contig00383	SNP	20	20	0.999955	14	C/T	14	CT	CC	ORF	S	TS
contig00383	SNP	32	32	0.999955	14	A/G	14	AA	AG	ORF	S	TS
contig00383	SNP	51	51	0.999955	14	T/C	17	TT	TC	ORF	S	TS
contig00383	SNP	56	56	0.999955	14	C/T	17	CT	CC	ORF	S	TS
contig00383	SNP	62	62	1	14	T/C	15	TC	TC	ORF	S	TS
contig00383	SNP	83	83	1	15	T/C	14	TC	TC	ORF	S	TS
contig00383	SNP	98	98	1	16	C/A	14	CA	CA	ORF	S	TV
contig00383	SNP	128	128	0.999894	16	G/A	8	GG	GA	ORF	S	TS
contig00383	SNP	152	152	0.999932	15	G/A	6	GG	GA	ORF	S	TS
contig00390	SNP	458	458	0.982504	90	A/G	1	AG	AA	3UTR	-	TS
contig00390	SNP	737	737	1	36	C/T	1	CC	CT	3UTR	-	TS
contig00392	SNP	107	107	1	8	A/G	2	AG	.	ORF	S	TS
contig00392	SNP	113	113	0.999985	8	T/G	2	TG	.	ORF	S	TV
contig00396	SNP	167	167	0.999984	5	A/G	1	AA	AG	ORF	N	TS
contig00397	INDEL	102	103	0.999992	5	./T	5	.	.T	3UTR	-
contig00397	SNP	161	161	0.999992	5	T/C	4	.	TC	3UTR	-	TS
contig00397	SNP	75	75	0.999989	6	C/T	4	.	CT	3UTR	-	TS
contig00397	SNP	84	84	0.999989	6	C/T	4	.	CT	3UTR	-	TS
contig00397	SNP	123	123	0.999992	5	G/T	7	.	GT	3UTR	-	TV
contig00397	SNP	135	135	0.999992	5	A/T	5	.	AT	3UTR	-	TV
contig00397	SNP	156	156	0.999992	5	G/A	4	.	GA	3UTR	-	TS
contig00398	INDEL	117	118	1	8	C/.	4	C.	C.	3UTR	-
contig00398	INDEL	131	132	1	8	G/.	4	G.	G.	3UTR	-
contig00398	INDEL	206	207	1	9	./A	7	.A	.A	3UTR	-
contig00398	INDEL	207	207	1	9	G/.	7	G.	G.	3UTR	-
contig00398	INDEL	208	208	1	9	C/.	7	C.	C.	3UTR	-
contig00398	INDEL	299	299	1	12	C/.	15	C.	C.	3UTR	-
contig00398	INDEL	325	326	1	11	./G	11	..	.G	3UTR	-
contig00398	INDEL	327	327	1	12	C/.	12	CC	C.	3UTR	-
contig00398	SNP	377	378	1	14	G/A	10	GA	GA	3UTR	-	TS
contig00398	SNP	206	206	1	9	C/A	6	CA	CA	3UTR	-	TV
contig00398	SNP	253	253	1	12	T/C	14	TC	TC	3UTR	-	TS
contig00398	SNP	255	255	1	12	T/C	14	TC	TC	3UTR	-	TS
contig00398	SNP	265	265	0.999956	12	A/G	12	AA	AG	3UTR	-	TS
contig00398	SNP	268	268	0.999934	13	C/A	12	CC	CA	3UTR	-	TV
contig00398	SNP	283	283	1	12	C/T	15	CC	CT	3UTR	-	TS
contig00398	SNP	312	312	1	12	C/A	13	CC	CA	3UTR	-	TV
contig00398	SNP	385	385	1	14	A/T	9	AT	AT	3UTR	-	TV
contig00398	SNP	392	392	1	14	G/T	9	GG	GT	3UTR	-	TV
contig00398	SNP	393	393	1	14	G/A	9	GA	GA	3UTR	-	TS
contig00398	SNP	394	394	1	14	T/C	9	TT	TC	3UTR	-	TS
contig00398	SNP	401	401	0.999933	14	G/C	9	GG	GC	3UTR	-	TV
contig00398	SNP	134	134	1	8	G/A	4	GA	GA	3UTR	-	TS
contig00398	SNP	152	152	1	8	C/T	4	CT	CT	3UTR	-	TS
contig00398	SNP	257	257	0.999956	12	C/T	13	CC	CT	3UTR	-	TS
contig00398	SNP	273	273	1	13	C/T	13	CT	CT	3UTR	-	TS
contig00398	SNP	286	286	1	12	G/A	15	GA	GA	3UTR	-	TS
contig00398	SNP	302	302	1	12	T/C	15	TT	TC	3UTR	-	TS
contig00398	SNP	314	314	1	12	C/T	13	CC	CT	3UTR	-	TS
contig00398	SNP	320	320	1	11	T/C	11	TC	TC	3UTR	-	TS
contig00398	SNP	362	362	1	14	C/T	14	CC	CT	3UTR	-	TS
contig00398	SNP	374	374	1	14	T/C	11	TC	TC	3UTR	-	TS
contig00398	SNP	386	386	0.999933	14	A/G	9	AA	AG	3UTR	-	TS
contig00398	SNP	64	64	1	7	A/G	1	AG	AG	ORF	N	TS
contig00400	INDEL	495	496	0.999946	5	./A	1	..	.A	3UTR	-
contig00406	INDEL	26	27	0.99998	5	./C	5	.C	CC	ORF	-
contig00406	INDEL	61	62	0.99998	5	./G	9	.G	GG	ORF	-
contig00406	INDEL	77	78	0.915632	5	./C	9	..	.C	ORF	-
contig00406	INDEL	100	100	0.99998	5	T/.	9	T.	..	ORF	-
contig00406	INDEL	101	102	0.99998	5	./A	9	.A	AA	ORF	-
contig00406	INDEL	134	135	0.915632	5	./C	7	..	.C	ORF	-
contig00406	SNP	12	12	0.999947	7	T/C	4	TC	CC	ORF	N	TS
contig00406	SNP	42	42	0.99998	5	A/C	6	AC	CC	ORF	N	TV
contig00406	SNP	86	86	0.99998	5	A/C	10	AC	CC	ORF	N	TV
contig00406	SNP	98	98	0.99998	5	C/T	9	CT	TT	ORF	N	TS
contig00406	SNP	114	114	0.99998	5	T/C	8	TC	CC	ORF	N	TS
contig00406	SNP	131	131	0.99998	5	G/A	7	GA	AA	ORF	N	TS
contig00408	INDEL	20	21	0.999984	7	./G	5	..	.G	ORF	-
contig00408	SNP	99	99	1	7	T/C	4	TT	TC	ORF	-	TS
contig00408	INDEL	106	107	0.999992	7	./T	4	.	.T	ORF	-
contig00408	SNP	38	38	0.99997	8	A/G	6	AA	AG	ORF	N	TS
contig00408	SNP	41	41	0.99997	8	C/T	6	CC	CT	ORF	N	TS
contig00408	SNP	46	46	1	8	C/T	6	CC	CT	ORF	N	TS
contig00408	SNP	56	56	1	8	G/A	8	GG	GA	ORF	N	TS
contig00408	SNP	87	87	0.999984	7	C/T	7	CC	CT	ORF	S	TS
contig00414	INDEL	352	352	0.999987	5	A/.	4	AA	A.	ORF	-
contig00414	SNP	302	302	0.921183	5	C/T	6	CT	CC	ORF	N	TS
contig00414	SNP	308	308	0.912552	6	C/A	6	CA	CC	ORF	N	TV
contig00414	SNP	288	288	0.99998	5	T/A	5	AA	TA	ORF	S	TV
contig00414	SNP	294	294	0.915632	5	C/T	5	CT	CC	ORF	S	TS
contig00414	SNP	309	309	1	6	T/C	6	CC	TC	ORF	S	TS
contig00421	INDEL	1230	1231	0.999984	5	A/.	2	A.	AA	3UTR	-
contig00421	SNP	337	337	1	58	T/C	1	TT	TC	3UTR	-	TS
contig00421	SNP	443	443	0.956895	80	T/C	1	TC	TT	3UTR	-	TS
contig00421	SNP	945	945	0.992844	57	A/T	2	AT	AA	3UTR	-	TV
contig00421	SNP	966	966	0.99989	47	C/T	2	CT	CC	3UTR	-	TS
contig00421	SNP	1231	1231	0.998098	5	T/A	2	TT	AA	3UTR	-	TV
contig00421	SNP	1437	1437	0.977779	9	A/G	1	AA	AG	3UTR	-	TS
contig00421	SNP	127	127	1	39	A/G	1	AA	AG	3UTR	-	TS
contig00421	SNP	538	538	1	78	A/G	1	AA	AG	3UTR	-	TS
contig00421	SNP	820	820	0.970075	73	T/C	2	TT	TC	3UTR	-	TS
contig00421	SNP	853	853	0.999997	72	C/T	2	CC	CT	3UTR	-	TS
contig00421	SNP	1030	1030	0.998973	51	A/G	1	AG	AA	3UTR	-	TS
contig00421	SNP	1944	1944	0.930426	60	T/C	1	TC	TT	5UTR	-	TS
contig00421	SNP	2263	2263	1	68	A/G	1	AA	AG	5UTR	-	TS
contig00421	SNP	2323	2323	1	70	G/A	1	GA	GA	5UTR	-	TS
contig00421	SNP	1777	1777	0.999999	48	A/G	1	AG	AG	ORF	S	TS
contig00422	INDEL	60	61	1	91	./C	1	.C	.C	ORF	-
contig00423	SNP	58	58	1	91	G/A	1	GA	GA	ORF	S	TS
contig00425	SNP	509	509	0.999832	16	T/C	2	TT	TC	ORF	N	TS
contig00425	SNP	668	668	1	15	A/T	1	AT	AA	ORF	N	TV
contig00425	SNP	1058	1058	1	17	T/C	1	TT	TC	ORF	N	TS
contig00425	SNP	540	540	0.999955	13	G/A	2	GG	GA	ORF	S	TS
contig00425	SNP	1437	1437	0.99992	15	G/A	1	GA	GG	ORF	S	TS
contig00430	SNP	184	184	1	89	C/T	2	CT	CT	5UTR	-	TS
contig00430	SNP	213	213	0.996084	83	T/C	2	TT	TC	5UTR	-	TS
contig00430	SNP	100	100	0.998756	98	T/C	2	TC	TT	ORF	N	TS
contig00430	SNP	108	108	0.999326	97	A/G	2	AG	AA	ORF	N	TS
contig00433	SNP	300	300	0.999985	5	A/G	2	GG	AA	3UTR	-	TS
contig00433	SNP	335	335	0.999905	5	C/T	2	TT	CC	3UTR	-	TS
contig00435	SNP	503	503	1	13	A/C	1	AC	AA	ORF	N	TV
contig00435	SNP	408	408	1	14	A/G	1	AG	AA	ORF	S	TS
contig00436	INDEL	70	71	0.909454	10	./A	1	.A	..	3UTR	-
contig00436	SNP	1136	1136	0.999809	10	T/C	1	TC	TC	ORF	S	TS
contig00437	INDEL	89	89	1	15	T/.	3	T.	..	3UTR	-
contig00437	INDEL	169	169	1	16	C/.	3	C.	C.	3UTR	-
contig00437	SNP	124	124	1	15	G/A	4	GA	GG	3UTR	-	TS
contig00437	SNP	123	123	0.999587	15	T/C	4	TC	TT	3UTR	-	TS
contig00437	SNP	1320	1320	1	11	T/C	2	TC	CC	5UTR	-	TS
contig00437	SNP	1356	1356	0.999944	9	A/C	3	AC	CC	5UTR	-	TV
contig00437	SNP	1404	1404	0.909167	5	A/G	2	AG	.	5UTR	-	TS
contig00437	INDEL	700	700	0.916557	36	A/.	2	AA	A.	ORF	-
contig00437	INDEL	1092	1093	1	42	./G	3	.G	..	ORF	-
contig00437	INDEL	1177	1178	0.999999	35	./A	2	.A	..	ORF	-
contig00437	SNP	1206	1206	1	11	C/T	3	CT	TT	ORF	-	TS
contig00437	SNP	260	260	1	22	C/T	1	CT	CC	ORF	N	TS
contig00437	SNP	343	343	1	29	T/C	2	TC	TT	ORF	N	TS
contig00437	SNP	355	355	0.99983	31	C/T	2	CC	CT	ORF	N	TS
contig00437	SNP	446	446	1	39	T/C	4	TC	TT	ORF	N	TS
contig00437	SNP	504	504	1	44	G/C	3	GC	GC	ORF	N	TV
contig00437	SNP	701	701	1	36	C/T	2	CT	CT	ORF	N	TS
contig00437	SNP	886	886	1	39	A/G	2	AG	AA	ORF	N	TS
contig00437	SNP	892	892	1	39	A/T	2	AT	AA	ORF	N	TV
contig00437	SNP	417	417	1	40	T/C	2	TC	TT	ORF	S	TS
contig00437	SNP	477	477	1	41	G/A	4	GA	GA	ORF	S	TS
contig00437	SNP	495	495	1	42	G/A	4	GA	GA	ORF	S	TS
contig00437	SNP	1047	1047	1	44	G/A	2	GA	GG	ORF	S	TS
contig00437	SNP	1104	1104	1	40	C/T	2	CT	CC	ORF	S	TS
contig00437	SNP	1242	1242	1	12	T/C	2	TC	CC	ORF	S	TS
contig00440	SNP	329	329	0.999993	38	T/C	1	TC	TC	ORF	S	TS
contig00445	INDEL	259	260	0.999989	14	./T	5	..	.T	ORF	-
contig00445	SNP	281	282	1	12	G/C	5	CC	GC	ORF	-	TV
contig00445	INDEL	555	556	0.999973	9	./T	1	..	.T	ORF	-
contig00445	SNP	289	289	1	12	C/T	5	CC	CT	ORF	N	TS
contig00445	SNP	245	245	1	14	C/T	5	CC	CT	ORF	S	TS
contig00445	SNP	290	290	1	11	G/A	5	AA	GA	ORF	S	TS
contig00445	SNP	458	458	1	14	T/C	1	TC	TC	ORF	S	TS
contig00446	SNP	708	708	0.981236	9	G/A	1	GG	GA	ORF	S	TS
contig00448	SNP	70	70	0.999809	9	C/G	1	CG	CG	3UTR	-	TV
contig00448	INDEL	769	770	1	18	./A	2	..	.A	ORF	-
contig00448	INDEL	1293	1293	0.987526	24	A/.	2	AA	A.	ORF	-
contig00448	SNP	311	311	0.999972	7	A/T	2	AT	AA	ORF	N	TV
contig00448	SNP	359	359	0.99055	7	G/A	2	GG	GA	ORF	N	TS
contig00448	SNP	455	455	0.999999	11	G/A	1	GA	GA	ORF	N	TS
contig00448	SNP	539	539	0.97653	12	T/C	2	TT	TC	ORF	N	TS
contig00448	SNP	684	684	1	14	G/C	1	GC	GC	ORF	N	TV
contig00448	SNP	841	841	1	19	C/G	5	CG	CG	ORF	N	TV
contig00448	SNP	869	869	1	18	A/G	5	AG	AG	ORF	N	TS
contig00448	SNP	932	932	1	16	T/C	2	TC	TC	ORF	N	TS
contig00448	SNP	1095	1095	1	28	A/G	3	AA	AG	ORF	N	TS
contig00448	SNP	1107	1107	1	28	G/T	4	GG	GT	ORF	N	TV
contig00448	SNP	1149	1149	1	27	C/T	3	CC	CT	ORF	N	TS
contig00448	SNP	1175	1175	1	28	G/A	3	GG	GA	ORF	N	TS
contig00448	SNP	1400	1400	0.998958	15	C/T	2	CC	CT	ORF	N	TS
contig00448	SNP	571	571	1	12	G/A	2	GA	GA	ORF	S	TS
contig00448	SNP	786	786	1	19	G/A	2	GG	GA	ORF	S	TS
contig00448	SNP	844	844	1	19	T/C	5	TC	TC	ORF	S	TS
contig00448	SNP	859	859	1	18	T/C	5	TC	TC	ORF	S	TS
contig00448	SNP	880	880	0.993654	16	G/C	5	GC	GG	ORF	S	TV
contig00448	SNP	982	982	1	21	C/G	2	CC	CG	ORF	S	TV
contig00448	SNP	1057	1057	1	26	C/A	3	CA	CA	ORF	S	TV
contig00448	SNP	1225	1225	0.999045	25	G/A	2	GA	GG	ORF	S	TS
contig00448	SNP	1309	1309	0.999916	20	C/T	2	CC	CT	ORF	S	TS
contig00448	SNP	1447	1447	0.992082	11	T/C	2	TT	TC	ORF	S	TS
contig00449	SNP	194	194	0.99998	5	C/A	7	CA	AA	ORF	N	TV
contig00449	SNP	206	206	0.915632	5	G/A	7	GG	GA	ORF	N	TS
contig00449	SNP	217	217	0.99998	5	G/A	5	GA	AA	ORF	N	TS
contig00449	SNP	158	158	1	6	G/A	5	GA	GG	ORF	S	TS
contig00449	SNP	165	165	0.999984	6	G/A	5	GA	GG	ORF	S	TS
contig00449	SNP	204	204	0.921183	5	A/G	7	AA	AG	ORF	S	TS
contig00449	SNP	219	219	0.99998	5	G/A	5	GA	AA	ORF	S	TS
contig00454	INDEL	7	8	0.999992	5	./G	6	.	.G	3UTR	-
contig00454	INDEL	118	118	0.99998	9	T/.	5	TT	T.	ORF	-
contig00454	SNP	34	34	0.999956	12	G/C	9	GG	GC	ORF	N	TV
contig00454	SNP	38	38	0.999127	12	T/A	9	TA	TA	ORF	N	TV
contig00454	SNP	44	44	1	12	G/A	9	GA	GA	ORF	N	TS
contig00454	SNP	52	52	0.999996	13	G/A	9	GA	GA	ORF	N	TS
contig00454	SNP	79	79	0.999955	13	A/G	10	AA	AG	ORF	N	TS
contig00454	SNP	171	172	0.999994	6	T/C	2	TC	TC	ORF	N	TS
contig00454	SNP	230	231	0.999988	7	G/A	1	AA	GG	ORF	N	TS
contig00454	SNP	42	42	1	12	G/A	9	GA	GA	ORF	S	TS
contig00454	SNP	72	72	1	13	G/A	9	GA	GA	ORF	S	TS
contig00454	SNP	75	75	1	13	A/G	9	AA	AG	ORF	S	TS
contig00454	SNP	126	126	1	8	A/G	4	AG	GG	ORF	S	TS
contig00456	SNP	241	241	0.999985	11	C/G	1	CC	GG	ORF	N	TV
contig00456	SNP	353	353	0.999953	11	T/C	1	TT	CC	ORF	S	TS
contig00456	SNP	443	443	0.99942	8	C/A	1	CC	AA	ORF	S	TV
contig00458	INDEL	849	850	0.999939	58	./A	1	.A	..	ORF	-
contig00458	SNP	260	260	1	17	A/G	1	AA	AG	ORF	N	TS
contig00458	SNP	483	483	0.975039	46	T/C	1	TC	TT	ORF	S	TS
contig00463	SNP	332	332	0.915632	5	T/C	1	TC	TT	3UTR	-	TS
contig00469	SNP	6	6	0.999987	6	G/A	2	GA	GG	3UTR	-	TS
contig00469	SNP	34	34	0.99998	10	A/G	3	AG	AA	3UTR	-	TS
contig00469	SNP	81	81	0.999986	7	A/G	5	GG	AA	3UTR	-	TS
contig00469	INDEL	111	111	1	9	G/.	8	GG	G.	ORF	-
contig00469	INDEL	113	113	1	9	C/.	8	CC	C.	ORF	-
contig00469	INDEL	152	152	1	10	C/.	11	CC	C.	ORF	-
contig00469	INDEL	153	153	1	10	A/.	11	AA	A.	ORF	-
contig00469	SNP	124	124	1	10	C/T	8	CC	CT	ORF	N	TS
contig00469	SNP	135	135	0.999959	10	T/G	9	TT	TG	ORF	N	TV
contig00469	SNP	176	176	0.99997	10	C/A	10	CC	CA	ORF	N	TV
contig00469	SNP	182	182	1	10	C/A	10	CC	CA	ORF	N	TV
contig00469	SNP	189	189	1	10	A/T	8	AA	AT	ORF	N	TV
contig00469	SNP	213	213	1	12	G/A	6	GA	GG	ORF	N	TS
contig00469	SNP	137	137	0.99998	10	A/T	9	AT	AA	ORF	S	TV
contig00469	SNP	197	197	0.99997	10	T/C	8	TT	TC	ORF	S	TS
contig00469	SNP	221	221	1	12	G/A	6	GA	GG	ORF	S	TS
contig00471	INDEL	118	119	1	12	./C	1	.C	.C	3UTR	-
contig00471	SNP	181	181	1	17	A/G	2	AG	AG	3UTR	-	TS
contig00471	SNP	323	323	1	42	A/G	2	AG	AA	3UTR	-	TS
contig00471	SNP	195	195	1	18	T/C	2	TC	TC	3UTR	-	TS
contig00471	SNP	321	321	0.990163	42	A/G	2	AA	AG	3UTR	-	TS
contig00471	SNP	385	385	1	43	T/C	1	TC	TT	ORF	N	TS
contig00471	SNP	523	523	1	65	T/C	3	TC	TC	ORF	N	TS
contig00471	SNP	541	541	0.999967	70	T/C	3	TC	TT	ORF	N	TS
contig00471	SNP	552	552	0.993753	75	A/G	3	AG	AG	ORF	S	TS
contig00472	INDEL	300	301	0.999976	13	./T	1	.T	..	3UTR	-
contig00472	SNP	406	406	0.999797	10	G/T	1	GG	GT	3UTR	-	TV
contig00473	SNP	659	659	0.996461	6	T/C	2	TC	TT	3UTR	-	TS
contig00473	SNP	699	699	0.992951	6	G/A	2	GA	GG	ORF	S	TS
contig00474	SNP	779	779	0.999494	5	C/T	2	CC	CT	3UTR	-	TS
contig00474	SNP	799	799	0.999968	5	C/A	2	CC	CA	3UTR	-	TV
contig00474	SNP	444	444	1	8	T/C	1	TT	TC	3UTR	-	TS
contig00474	SNP	496	496	1	8	G/C	1	CC	GC	3UTR	-	TV
contig00474	SNP	257	257	0.999982	8	G/A	1	AA	GG	3UTR	-	TS
contig00474	SNP	850	850	0.999982	6	G/A	1	GA	GG	3UTR	-	TS
contig00475	SNP	33	33	1	9	C/A	3	CA	CC	5UTR	-	TV
contig00475	SNP	51	51	1	9	G/A	6	GA	GG	5UTR	-	TS
contig00475	SNP	46	46	1	9	T/C	4	TC	TC	5UTR	-	TS
contig00475	INDEL	98	99	0.99992	8	./T	5	.T	.T	ORF	-
contig00475	SNP	89	89	0.99992	8	A/C	6	AC	AC	ORF	N	TV
contig00475	SNP	98	98	0.999981	8	A/C	5	AA	AC	ORF	N	TV
contig00475	SNP	127	127	0.999987	7	G/C	4	GG	CC	ORF	N	TV
contig00476	INDEL	527	528	0.999984	6	T/.	1	T.	..	5UTR	-
contig00476	SNP	1067	1067	1	7	C/T	1	CT	TT	5UTR	-	TS
contig00476	SNP	236	236	0.995023	5	A/G	1	AG	AG	ORF	N	TS
contig00480	SNP	224	224	0.999985	7	C/T	2	.	CT	3UTR	-	TS
contig00480	SNP	253	253	0.999985	7	G/A	2	.	GA	3UTR	-	TS
contig00482	SNP	59	60	1	8	G/C	3	GC	GC	3UTR	-	TV
contig00482	SNP	198	198	1	7	G/A	2	GA	GG	ORF	-	TS
contig00482	SNP	92	92	1	12	A/G	3	AG	AG	ORF	N	TS
contig00482	SNP	168	168	1	9	A/T	2	AT	AT	ORF	N	TV
contig00482	SNP	99	99	1	12	G/A	3	GA	GA	ORF	S	TS
contig00485	SNP	84	84	1	12	A/G	1	AG	AA	3UTR	-	TS
contig00485	SNP	556	556	0.936524	41	C/T	1	CT	CC	ORF	N	TS
contig00485	SNP	786	786	0.992863	25	C/T	1	CC	CT	ORF	N	TS
contig00485	SNP	470	470	0.990998	30	T/C	1	TT	TC	ORF	S	TS
contig00493	INDEL	148	148	1	8	A/.	5	A.	AA	ORF	-
contig00493	INDEL	153	154	1	11	./A	5	.A	.A	ORF	-
contig00493	INDEL	153	154	1	11	./A	5	.A	.A	ORF	-
contig00493	INDEL	154	155	1	11	./C	5	.C	.C	ORF	-
contig00493	INDEL	157	158	1	11	./A	5	.A	.A	ORF	-
contig00493	INDEL	249	249	1	11	G/.	1	G.	G.	ORF	-
contig00495	INDEL	252	253	0.999952	7	./C	6	..	.C	3UTR	-
contig00495	INDEL	255	256	1	7	./T	6	..	.T	3UTR	-
contig00495	INDEL	298	299	0.99595	10	./A	8	..	.A	3UTR	-
contig00495	INDEL	330	330	0.999999	11	A/.	8	AA	A.	3UTR	-
contig00495	INDEL	360	360	1	11	G/.	4	G.	G.	3UTR	-
contig00495	INDEL	364	365	1	9	./G	4	.G	.G	3UTR	-
contig00495	INDEL	424	424	0.99994	7	C/.	1	C.	C.	3UTR	-
contig00495	SNP	250	250	0.999924	7	A/G	6	AA	AG	3UTR	-	TS
contig00495	SNP	292	292	1	10	T/G	8	TG	TG	3UTR	-	TV
contig00495	SNP	297	297	0.99595	10	G/C	8	GG	GC	3UTR	-	TV
contig00495	SNP	370	370	0.998868	9	C/T	4	CC	CT	3UTR	-	TS
contig00495	SNP	481	481	1	8	A/G	2	AG	AG	3UTR	-	TS
contig00495	SNP	562	562	1	7	G/C	3	GC	GC	3UTR	-	TV
contig00495	SNP	655	655	1	10	G/A	2	GA	GA	3UTR	-	TS
contig00495	SNP	309	309	1	10	C/T	5	CC	CT	3UTR	-	TS
contig00495	SNP	523	524	0.999911	8	A/C	3	AA	AC	3UTR	-	TV
contig00495	SNP	603	603	1	10	G/A	2	GA	GA	3UTR	-	TS
contig00495	SNP	666	666	1	8	C/T	2	CT	CT	3UTR	-	TS
contig00495	SNP	135	135	0.999727	9	G/T	3	GT	GT	ORF	N	TV
contig00495	SNP	166	166	0.999841	9	C/T	3	CT	CT	ORF	N	TS
contig00495	SNP	184	184	1	8	A/G	3	AG	AG	ORF	N	TS
contig00499	SNP	48	48	0.999981	8	C/T	2	CT	CC	ORF	N	TS
contig00499	SNP	47	47	0.999981	8	G/A	2	GA	GG	ORF	S	TS
contig00507	SNP	265	265	0.999984	5	C/T	3	CC	CT	ORF	N	TS
contig00507	SNP	272	272	0.999984	5	T/A	3	TT	TA	ORF	S	TV
contig00507	SNP	275	275	0.999984	5	T/C	3	TT	TC	ORF	S	TS
contig00512	SNP	37	37	1	11	G/A	2	GA	GA	ORF	N	TS
contig00512	SNP	27	27	0.999957	12	G/A	2	GG	GA	ORF	S	TS
contig00513	INDEL	22	23	0.99997	10	./A	7	.A	..	ORF	-
contig00513	SNP	29	29	0.999681	10	T/C	8	TC	TC	ORF	N	TS
contig00513	SNP	50	50	1	11	T/C	10	TC	TC	ORF	N	TS
contig00513	SNP	55	55	1	11	T/C	10	TC	TC	ORF	N	TS
contig00513	SNP	58	58	0.999364	11	C/T	10	CT	CT	ORF	N	TS
contig00513	SNP	79	79	0.999364	11	C/T	8	CT	CT	ORF	N	TS
contig00513	SNP	83	83	0.999939	11	G/A	7	GA	GG	ORF	N	TS
contig00513	SNP	87	87	1	11	T/C	7	TC	TC	ORF	N	TS
contig00513	SNP	22	22	0.99997	10	T/A	7	TA	TT	ORF	S	TV
contig00513	SNP	49	49	1	11	G/A	10	GA	GA	ORF	S	TS
contig00514	INDEL	400	400	0.999987	6	A/.	6	AA	..	3UTR	-
contig00514	SNP	235	235	0.912552	6	T/C	2	TT	TC	3UTR	-	TS
contig00514	SNP	247	247	1	7	G/T	2	GT	TT	3UTR	-	TV
contig00514	SNP	306	306	0.999987	6	C/G	5	CC	GG	3UTR	-	TV
contig00514	SNP	318	318	0.999987	6	C/G	5	CC	GG	3UTR	-	TV
contig00514	SNP	337	337	0.999987	6	A/G	8	AA	GG	3UTR	-	TS
contig00514	SNP	376	376	0.999987	6	T/A	8	TT	AA	3UTR	-	TV
contig00514	SNP	381	381	0.999987	6	A/C	8	AA	CC	3UTR	-	TV
contig00514	SNP	399	399	0.999987	6	T/A	6	TT	AA	3UTR	-	TV
contig00514	SNP	335	335	0.999987	6	T/C	7	TT	CC	3UTR	-	TS
contig00514	SNP	356	356	0.999987	6	C/T	10	CC	TT	3UTR	-	TS
contig00514	SNP	386	386	0.999987	6	C/T	7	CC	TT	3UTR	-	TS
contig00515	INDEL	187	188	0.999981	7	./C	4	..	.C	3UTR	-
contig00515	INDEL	189	189	0.999981	7	A/.	4	AA	A.	3UTR	-
contig00515	INDEL	247	248	0.999984	7	./G	6	..	.G	3UTR	-
contig00515	INDEL	291	291	0.999981	7	C/.	11	CC	C.	3UTR	-
contig00515	INDEL	322	322	0.999981	7	A/.	7	AA	A.	3UTR	-
contig00515	SNP	180	180	0.999981	7	C/T	4	CC	CT	3UTR	-	TS
contig00515	SNP	193	193	0.999981	7	A/G	4	AA	AG	3UTR	-	TS
contig00515	SNP	259	259	0.999981	7	A/T	7	AA	AT	3UTR	-	TV
contig00515	SNP	268	268	0.999981	7	A/G	8	AA	AG	3UTR	-	TS
contig00515	SNP	271	271	0.999981	7	T/C	9	TT	TC	3UTR	-	TS
contig00515	SNP	295	295	1	7	A/G	11	GG	AG	3UTR	-	TS
contig00515	SNP	303	303	0.999981	7	G/A	10	GG	GA	3UTR	-	TS
contig00515	SNP	312	312	0.999981	7	G/C	9	GG	GC	3UTR	-	TV
contig00515	SNP	320	320	0.999981	7	T/G	8	TT	TG	3UTR	-	TV
contig00515	SNP	336	336	0.999974	8	T/G	7	TT	TG	3UTR	-	TV
contig00515	SNP	388	388	1	10	G/A	2	GG	GA	3UTR	-	TS
contig00515	SNP	390	390	1	10	C/A	2	CA	CA	3UTR	-	TV
contig00516	SNP	778	778	0.999999	10	A/G	1	AA	AG	3UTR	-	TS
contig00516	SNP	936	936	0.999979	8	G/T	5	GG	GT	3UTR	-	TV
contig00516	SNP	948	948	0.999979	8	C/G	4	CC	CG	3UTR	-	TV
contig00516	SNP	896	896	0.999956	12	C/T	3	CC	CT	3UTR	-	TS
contig00516	SNP	917	917	0.999972	9	T/C	4	TT	TC	3UTR	-	TS
contig00516	SNP	968	968	0.999979	8	G/A	3	GG	GA	3UTR	-	TS
contig00516	SNP	98	98	1	9	A/T	1	AT	AA	5UTR	-	TV
contig00516	SNP	543	543	1	12	G/A	1	GA	GA	5UTR	-	TS
contig00517	SNP	33	33	0.999986	7	T/C	1	CC	TT	3UTR	-	TS
contig00522	INDEL	51	51	0.999523	10	C/.	8	C.	C.	ORF	-
contig00522	SNP	22	22	0.999947	7	C/T	5	TT	CT	ORF	N	TS
contig00522	SNP	34	34	0.999947	7	C/T	8	TT	CT	ORF	N	TS
contig00522	SNP	61	61	1	7	T/G	8	TT	TG	ORF	N	TV
contig00522	SNP	64	64	0.999979	7	G/A	9	GG	GA	ORF	N	TS
contig00522	SNP	73	73	0.99998	9	C/T	8	CT	CC	ORF	N	TS
contig00522	SNP	112	112	1	9	T/G	7	TT	TG	ORF	N	TV
contig00522	SNP	136	136	0.99997	10	C/G	4	CC	CG	ORF	N	TV
contig00522	SNP	172	172	0.999977	9	C/T	4	CC	CT	ORF	N	TS
contig00522	SNP	197	197	0.999957	11	T/C	3	TT	TC	ORF	N	TS
contig00522	SNP	75	75	0.99998	9	A/G	8	AG	AA	ORF	S	TS
contig00522	SNP	81	81	0.999939	11	C/T	8	CC	CT	ORF	S	TS
contig00522	SNP	156	156	1	9	C/T	5	CT	CT	ORF	S	TS
contig00523	INDEL	567	568	1	9	./C	3	.C	.C	3UTR	-
contig00523	INDEL	576	576	0.999977	9	T/.	3	TT	T.	3UTR	-
contig00523	INDEL	577	577	1	9	./G	3	.G	.G	3UTR	-
contig00523	SNP	484	484	0.915632	5	G/A	1	GA	GG	3UTR	-	TS
contig00526	INDEL	475	476	0.996759	6	./A	4	..	.A	ORF	-
contig00526	INDEL	475	476	0.996759	6	./A	4	..	.A	ORF	-
contig00526	SNP	759	759	1	9	T/C	2	TT	TC	ORF	-	TS
contig00526	INDEL	822	823	0.9999	13	./T	6	..	.T	ORF	-
contig00526	INDEL	835	836	0.999957	12	./A	5	..	.A	ORF	-
contig00526	SNP	484	484	1	7	G/A	5	AA	GA	ORF	N	TS
contig00526	SNP	604	604	0.99997	11	G/A	4	GG	GA	ORF	N	TS
contig00526	SNP	652	652	0.99997	10	T/C	4	TT	TC	ORF	N	TS
contig00526	SNP	823	823	0.999957	13	C/T	6	CC	CT	ORF	N	TS
contig00526	SNP	835	835	1	12	T/C	5	CC	TC	ORF	N	TS
contig00526	SNP	865	865	1	12	G/A	5	GG	GA	ORF	N	TS
contig00526	SNP	518	518	0.999977	9	C/T	7	CC	CT	ORF	S	TS
contig00526	SNP	533	533	0.99997	10	G/A	7	GG	GA	ORF	S	TS
contig00526	SNP	536	536	0.996573	11	C/T	6	CC	CT	ORF	S	TS
contig00526	SNP	548	548	1	12	G/A	6	GG	GA	ORF	S	TS
contig00526	SNP	569	569	0.999936	12	G/A	6	GG	GA	ORF	S	TS
contig00526	SNP	572	572	0.999936	12	A/G	6	AA	AG	ORF	S	TS
contig00526	SNP	662	662	0.999957	11	G/A	3	GG	GA	ORF	S	TS
contig00526	SNP	680	680	0.999936	12	G/A	3	GG	GA	ORF	S	TS
contig00526	SNP	773	773	1	10	G/A	4	GG	GA	ORF	S	TS
contig00532	SNP	213	213	1	13	T/C	3	TC	TC	ORF	N	TS
contig00532	SNP	220	220	1	13	A/T	3	AT	AT	ORF	N	TV
contig00532	SNP	242	242	1	14	A/T	3	AT	AT	ORF	N	TV
contig00533	SNP	12	12	0.909667	9	A/G	1	AG	AA	3UTR	-	TS
contig00533	INDEL	113	114	0.910091	8	./T	3	.T	..	ORF	-
contig00533	INDEL	113	114	0.910091	8	./A	3	.A	..	ORF	-
contig00533	INDEL	114	115	0.910091	8	./G	3	.G	..	ORF	-
contig00534	INDEL	259	259	1	14	A/.	5	A.	..	5UTR	-
contig00534	INDEL	260	260	1	14	./G	5	.G	GG	5UTR	-
contig00534	SNP	256	256	1	14	T/C	5	TC	CC	5UTR	-	TS
contig00534	INDEL	32	33	0.999238	18	./G	8	.G	..	ORF	-
contig00534	INDEL	33	33	0.999238	18	A/.	8	A.	AA	ORF	-
contig00534	INDEL	165	165	0.999968	14	T/.	9	TT	T.	ORF	-
contig00534	INDEL	166	166	0.999976	13	G/.	9	GG	G.	ORF	-
contig00534	INDEL	177	177	1	14	T/.	9	TT	T.	ORF	-
contig00534	INDEL	203	203	0.999985	12	C/.	9	CC	..	ORF	-
contig00534	SNP	32	32	0.999238	18	C/T	8	CT	CC	ORF	N	TS
contig00534	SNP	36	36	1	18	C/A	8	CC	CA	ORF	N	TV
contig00534	SNP	41	41	1	18	T/A	8	TA	TT	ORF	N	TV
contig00534	SNP	76	76	1	16	G/A	11	GG	GA	ORF	N	TS
contig00534	SNP	78	78	0.991323	16	C/T	11	CT	CT	ORF	N	TS
contig00534	SNP	118	118	1	16	T/C	10	TT	TC	ORF	N	TS
contig00534	SNP	175	175	1	14	C/T	8	CC	CT	ORF	N	TS
contig00534	SNP	11	11	1	17	G/A	6	GA	GG	ORF	S	TS
contig00534	SNP	98	98	0.995169	15	G/A	6	GA	GA	ORF	S	TS
contig00534	SNP	101	101	1	15	G/A	6	GG	GA	ORF	S	TS
contig00534	SNP	116	116	1	15	T/C	10	TC	TC	ORF	S	TS
contig00534	SNP	155	155	1	14	G/A	9	GA	GA	ORF	S	TS
contig00534	SNP	158	158	1	14	G/A	9	GA	GG	ORF	S	TS
contig00534	SNP	221	221	1	14	T/C	8	TT	CC	ORF	S	TS
contig00534	SNP	227	227	1	14	C/A	7	CC	AA	ORF	S	TV
contig00535	SNP	32	32	0.999864	12	T/C	3	TC	TT	5UTR	-	TS
contig00535	SNP	59	59	1	12	T/C	4	TC	TC	5UTR	-	TS
contig00535	INDEL	175	176	0.999929	10	./A	8	.A	..	ORF	-
contig00535	SNP	106	106	0.999523	11	T/C	5	TC	TC	ORF	N	TS
contig00535	SNP	150	150	1	11	A/G	9	AG	AA	ORF	N	TS
contig00535	SNP	169	169	0.999929	10	C/G	8	CG	CC	ORF	N	TV
contig00535	SNP	174	174	1	10	G/A	8	GA	GG	ORF	N	TS
contig00535	SNP	191	191	1	8	G/C	9	GC	.	ORF	N	TV
contig00535	SNP	200	200	0.999985	7	A/T	8	AT	.	ORF	N	TV
contig00535	SNP	77	77	0.999154	11	G/A	4	GA	GA	ORF	S	TS
contig00535	SNP	146	146	1	11	G/A	8	GA	AA	ORF	S	TS
contig00535	SNP	170	170	0.999929	10	C/T	8	CT	CC	ORF	S	TS
contig00535	SNP	233	233	1	7	G/A	3	GA	.	ORF	S	TS
contig00538	SNP	80	80	0.999941	11	A/G	1	AA	AG	5UTR	-	TS
contig00538	SNP	174	174	0.999914	18	A/G	2	AA	AG	5UTR	-	TS
contig00538	SNP	211	211	0.998306	32	A/C	3	AA	AC	5UTR	-	TV
contig00538	SNP	247	247	1	42	A/G	2	AG	AA	5UTR	-	TS
contig00538	INDEL	730	731	1	91	./A	4	.A	.A	ORF	-
contig00538	INDEL	756	757	0.999353	74	./A	4	..	.A	ORF	-
contig00538	INDEL	776	777	1	64	./A	4	.A	.A	ORF	-
contig00538	INDEL	778	779	1	64	./A	4	.A	.A	ORF	-
contig00538	INDEL	1357	1358	0.985822	76	./A	1	..	.A	ORF	-
contig00538	SNP	1008	1008	1	72	A/G	1	AG	AA	ORF	N	TS
contig00538	SNP	1622	1622	0.981281	44	G/A	2	GG	GA	ORF	N	TS
contig00538	SNP	1198	1198	1	77	T/C	1	TC	TC	ORF	S	TS
contig00538	SNP	1663	1663	1	39	G/A	2	GA	GG	ORF	S	TS
contig00540	SNP	332	332	1	12	C/T	1	CC	CT	3UTR	-	TS
contig00540	INDEL	494	495	0.999981	9	./G	4	.G	..	ORF	-
contig00540	INDEL	494	495	0.999981	9	./C	4	.C	..	ORF	-
contig00540	INDEL	496	497	0.999981	9	./A	4	.A	..	ORF	-
contig00540	INDEL	496	497	0.999981	9	./A	4	.A	..	ORF	-
contig00541	SNP	14	14	0.915632	5	C/T	1	CC	CT	5UTR	-	TS
contig00543	SNP	632	632	0.994512	5	C/T	1	CT	CC	5UTR	-	TS
contig00543	INDEL	312	313	0.999894	22	./T	1	..	.T	ORF	-
contig00548	SNP	2410	2410	0.999981	8	A/G	1	AA	AG	3UTR	-	TS
contig00548	SNP	2315	2315	0.999968	14	A/G	1	AA	AG	3UTR	-	TS
contig00548	INDEL	912	913	0.999917	6	A/.	2	..	A.	5UTR	-
contig00548	INDEL	1073	1074	1	12	./T	2	.T	.T	5UTR	-
contig00548	SNP	1036	1036	1	7	G/A	2	AA	GA	5UTR	-	TS
contig00548	SNP	1144	1144	1	12	A/G	2	AA	AG	5UTR	-	TS
contig00548	SNP	1288	1288	1	19	G/A	2	GA	GA	5UTR	-	TS
contig00548	SNP	1320	1320	1	21	G/A	3	GA	GA	5UTR	-	TS
contig00548	SNP	1339	1339	1	22	T/C	2	TC	TC	5UTR	-	TS
contig00548	SNP	1843	1843	0.999963	30	A/G	1	AA	AG	5UTR	-	TS
contig00548	SNP	911	911	0.999968	6	C/T	2	TT	CT	5UTR	-	TS
contig00548	SNP	1140	1140	1	13	T/C	2	TT	TC	5UTR	-	TS
contig00548	SNP	1562	1562	0.99767	26	G/A	1	GA	GG	5UTR	-	TS
contig00548	SNP	1916	1916	0.921156	34	A/G	1	AA	AG	5UTR	-	TS
contig00548	INDEL	2227	2227	0.998574	18	T/.	2	T.	T.	ORF	-
contig00548	INDEL	2228	2228	0.995984	18	G/.	2	G.	G.	ORF	-
contig00548	SNP	2093	2093	0.996325	22	T/C	2	TC	TT	ORF	S	TS
contig00548	SNP	2135	2135	1	20	C/T	3	CC	CT	ORF	S	TS
contig00548	SNP	2147	2147	0.999999	20	C/T	2	CC	CT	ORF	S	TS
contig00550	INDEL	129	130	0.999982	8	./A	1	.A	..	ORF	-
contig00552	INDEL	154	155	0.999987	5	./T	1	.T	..	3UTR	-
contig00552	SNP	6	6	0.915632	5	T/C	1	TT	TC	3UTR	-	TS
contig00556	SNP	44	44	0.999992	5	G/A	1	.	GA	ORF	N	TS
contig00559	SNP	310	310	0.999536	24	T/C	1	TT	TC	5UTR	-	TS
contig00560	INDEL	149	150	0.999981	7	./T	1	.T	..	ORF	-
contig00562	SNP	238	238	0.99996	5	T/A	1	TA	TA	ORF	N	TV
contig00567	INDEL	625	625	1	12	A/.	3	A.	A.	3UTR	-
contig00567	INDEL	783	784	0.999957	11	./G	4	.G	..	3UTR	-
contig00567	INDEL	786	786	0.999957	11	G/.	4	G.	GG	3UTR	-
contig00567	SNP	697	697	1	13	G/A	4	GA	GA	3UTR	-	TS
contig00567	SNP	605	605	1	12	C/T	2	CT	CT	3UTR	-	TS
contig00567	SNP	668	668	0.999989	13	G/A	4	GA	GA	3UTR	-	TS
contig00567	SNP	716	716	0.999976	11	C/T	4	CC	CT	3UTR	-	TS
contig00567	SNP	737	737	1	12	A/C	6	AA	AC	3UTR	-	TV
contig00567	SNP	770	770	1	12	A/G	4	AG	AG	3UTR	-	TS
contig00567	SNP	302	302	0.999719	7	G/A	1	GA	GG	5UTR	-	TS
contig00567	INDEL	466	466	0.991255	7	T/.	3	T.	TT	ORF	-
contig00567	INDEL	513	514	0.999894	7	./A	3	.A	AA	ORF	-
contig00567	SNP	496	496	1	6	C/A	3	CA	CC	ORF	N	TV
contig00568	SNP	81	81	0.999976	19	C/T	1	CC	CT	ORF	S	TS
contig00568	SNP	156	156	0.998654	35	C/T	1	CC	CT	ORF	S	TS
contig00571	SNP	48	48	0.999999	51	A/G	1	AG	AA	5UTR	-	TS
contig00571	SNP	133	133	0.992835	62	A/G	1	AA	AG	5UTR	-	TS
contig00571	INDEL	704	705	0.999284	68	./A	2	.A	.A	ORF	-
contig00571	INDEL	752	753	0.992767	74	./A	2	.A	..	ORF	-
contig00571	SNP	280	280	1	69	A/G	1	AA	AG	ORF	N	TS
contig00571	SNP	847	847	1	83	A/G	1	AG	AG	ORF	N	TS
contig00571	SNP	998	998	0.992835	88	G/A	1	GG	GA	ORF	N	TS
contig00571	SNP	365	365	0.956905	51	T/C	1	TC	TT	ORF	S	TS
contig00572	SNP	216	216	0.997927	18	A/G	1	AA	AG	3UTR	-	TS
contig00578	SNP	175	175	0.915632	5	A/G	1	AA	AG	3UTR	-	TS
contig00578	SNP	87	87	0.999923	5	G/T	1	GT	GG	3UTR	-	TV
contig00578	SNP	1104	1104	0.990413	15	G/A	1	GA	GA	ORF	S	TS
contig00580	SNP	18	18	1	36	A/G	1	AG	AA	3UTR	-	TS
contig00580	SNP	112	112	1	48	T/C	2	TC	TC	3UTR	-	TS
contig00580	SNP	224	224	1	57	C/T	2	CT	CT	3UTR	-	TS
contig00580	SNP	146	146	1	54	A/G	3	AG	AA	3UTR	-	TS
contig00580	SNP	194	194	1	62	T/C	3	TC	TC	3UTR	-	TS
contig00580	SNP	314	314	0.995813	69	C/T	1	CT	CT	3UTR	-	TS
contig00580	SNP	976	976	1	78	C/T	1	CT	CT	5UTR	-	TS
contig00580	INDEL	747	748	0.999999	62	./A	1	.A	..	ORF	-
contig00582	INDEL	1446	1447	0.947801	7	./C	1	.C	.C	3UTR	-
contig00582	SNP	1196	1196	1	13	T/C	1	TC	TC	3UTR	-	TS
contig00583	INDEL	435	436	0.945026	9	./C	1	.C	.C	ORF	-
contig00583	SNP	81	81	1	21	T/C	1	TC	TT	ORF	N	TS
contig00583	SNP	160	160	0.99983	21	A/G	1	AA	AG	ORF	S	TS
contig00584	SNP	215	215	0.99992	5	A/T	2	AT	AT	ORF	N	TV
contig00584	SNP	247	247	0.974439	6	G/A	2	GA	GA	ORF	S	TS
contig00586	SNP	161	161	1	48	G/A	1	GA	GG	ORF	S	TS
contig00589	SNP	411	411	0.915632	5	A/G	1	AG	AA	ORF	S	TS
contig00590	INDEL	219	220	0.915632	5	./T	2	.T	..	ORF	-
contig00590	SNP	251	251	0.999986	5	T/C	2	TT	TC	ORF	S	TS
contig00591	SNP	8	8	0.915632	5	T/C	2	TT	TC	ORF	N	TS
contig00591	SNP	112	112	0.999968	6	C/T	1	CT	TT	ORF	N	TS
contig00591	SNP	51	51	0.915632	5	T/C	2	TT	TC	ORF	S	TS
contig00593	SNP	171	171	0.99997	10	T/C	3	TC	TT	ORF	N	TS
contig00593	SNP	222	222	0.9999	13	C/G	4	CG	CC	ORF	N	TV
contig00593	SNP	228	228	1	13	A/G	4	AG	AA	ORF	N	TS
contig00593	SNP	181	181	1	10	G/A	5	GG	GA	ORF	S	TS
contig00593	SNP	193	193	1	10	T/C	5	TT	TC	ORF	S	TS
contig00595	INDEL	177	178	0.999992	5	./T	3	.	.T	ORF	-
contig00595	SNP	148	148	0.999984	5	C/T	3	.	CT	ORF	N	TS
contig00595	SNP	176	176	0.999992	5	T/C	3	.	TC	ORF	N	TS
contig00597	INDEL	128	129	0.999536	41	./T	6	.T	..	ORF	-
contig00597	INDEL	214	214	0.997669	57	G/.	4	G.	GG	ORF	-
contig00597	SNP	59	59	1	30	C/T	2	CT	CC	ORF	N	TS
contig00597	SNP	137	137	0.999536	43	T/C	6	TC	TT	ORF	N	TS
contig00597	SNP	176	176	0.997669	50	A/T	6	AT	AA	ORF	N	TV
contig00597	SNP	179	179	0.997855	49	C/G	6	CC	CG	ORF	N	TV
contig00597	SNP	249	249	0.992835	62	T/C	2	TC	TT	ORF	N	TS
contig00597	SNP	106	106	0.999536	37	G/C	5	GC	GG	ORF	S	TV
contig00597	SNP	154	154	0.997669	47	T/A	6	TA	TT	ORF	S	TV
contig00599	SNP	1106	1106	0.999951	9	G/A	1	GA	GG	3UTR	-	TS
contig00601	INDEL	116	117	1	10	C/.	5	CC	C.	3UTR	-
contig00601	SNP	181	181	1	11	A/G	4	AA	AG	3UTR	-	TS
contig00601	SNP	11	11	0.999992	5	C/G	2	.	CG	3UTR	-	TV
contig00601	SNP	48	48	1	7	G/A	3	.	GA	3UTR	-	TS
contig00601	SNP	102	103	1	10	G/C	4	GG	GC	3UTR	-	TV
contig00601	SNP	128	128	1	10	A/T	5	AA	AT	3UTR	-	TV
contig00601	SNP	92	92	1	10	A/G	5	AA	AG	3UTR	-	TS
contig00601	SNP	164	164	1	11	G/A	4	AA	GA	3UTR	-	TS
contig00601	SNP	238	238	1	13	C/A	6	CA	CA	ORF	N	TV
contig00601	SNP	247	247	0.992328	16	C/T	6	CT	CT	ORF	N	TS
contig00601	SNP	277	277	1	22	T/C	6	TC	TC	ORF	N	TS
contig00601	SNP	280	280	1	22	A/G	5	AG	AG	ORF	N	TS
contig00601	SNP	304	304	1	24	A/T	4	AT	AT	ORF	N	TV
contig00601	SNP	338	338	1	30	C/G	3	CG	CG	ORF	N	TV
contig00601	SNP	412	412	1	34	C/T	4	CT	CT	ORF	N	TS
contig00601	SNP	426	426	1	34	T/C	4	TC	TC	ORF	N	TS
contig00601	SNP	450	450	1	38	G/C	4	GC	GC	ORF	N	TV
contig00601	SNP	471	471	1	37	T/G	3	TT	TG	ORF	N	TV
contig00601	SNP	221	221	1	13	C/T	5	CT	CT	ORF	S	TS
contig00601	SNP	227	227	1	13	A/T	6	AT	AT	ORF	S	TV
contig00601	SNP	362	362	1	31	T/C	3	TC	TC	ORF	S	TS
contig00604	INDEL	42	43	0.999979	8	./T	2	.T	..	ORF	-
contig00604	INDEL	286	287	1	11	./G	3	..	.G	ORF	-
contig00604	INDEL	354	355	0.949283	13	./T	2	..	.T	ORF	-
contig00604	SNP	545	545	1	9	A/G	3	AG	GG	ORF	-	TS
contig00604	SNP	14	14	0.999979	8	C/T	2	CT	CC	ORF	S	TS
contig00604	SNP	206	206	0.9999	13	C/T	1	CC	CT	ORF	S	TS
contig00604	SNP	260	260	0.999785	11	C/T	3	CC	CT	ORF	S	TS
contig00604	SNP	281	281	0.999319	11	T/C	3	TT	TC	ORF	S	TS
contig00604	SNP	395	395	1	13	C/T	2	CC	CT	ORF	S	TS
contig00604	SNP	536	536	0.958051	10	T/C	3	TC	TC	ORF	S	TS
contig00604	SNP	572	572	0.999986	7	A/G	3	AA	GG	ORF	S	TS
contig00604	SNP	683	683	1	10	T/C	1	TC	TC	ORF	S	TS
contig00607	INDEL	325	326	0.999972	9	./T	2	..	.T	3UTR	-
contig00607	INDEL	385	385	1	7	C/.	3	C.	C.	3UTR	-
contig00607	INDEL	386	386	1	7	A/.	3	A.	A.	3UTR	-
contig00607	INDEL	416	417	0.980826	8	./A	3	.A	.A	3UTR	-
contig00607	SNP	278	278	0.999154	9	A/C	2	AC	AC	3UTR	-	TV
contig00611	SNP	4	4	1	17	T/C	5	TT	TC	5UTR	-	TS
contig00611	SNP	12	12	1	19	A/G	5	AA	AG	5UTR	-	TS
contig00611	SNP	22	22	1	19	A/T	5	AT	AT	5UTR	-	TV
contig00611	SNP	41	41	1	17	G/A	7	GA	GA	5UTR	-	TS
contig00611	INDEL	81	81	0.998309	13	A/.	9	A.	A.	ORF	-
contig00611	INDEL	92	93	1	12	./T	9	.T	.T	ORF	-
contig00611	SNP	48	48	1	17	A/G	9	AG	AG	ORF	N	TS
contig00611	SNP	88	88	1	14	T/G	9	TG	TG	ORF	N	TV
contig00611	SNP	103	104	1	12	A/G	9	AG	AG	ORF	N	TS
contig00611	SNP	111	111	1	12	A/G	9	AG	AG	ORF	N	TS
contig00611	SNP	153	153	0.999977	9	T/A	6	TT	TA	ORF	N	TV
contig00611	SNP	180	180	1	9	T/G	4	TT	TG	ORF	N	TV
contig00611	SNP	98	98	1	12	G/A	9	GA	GA	ORF	S	TS
contig00611	SNP	125	125	1	11	G/A	9	GA	GA	ORF	S	TS
contig00611	SNP	140	140	0.999809	10	T/C	8	TC	TC	ORF	S	TS
contig00611	SNP	209	209	0.999977	9	G/A	2	GG	GA	ORF	S	TS
contig00613	SNP	364	364	0.999396	9	G/A	2	GA	GA	ORF	N	TS
contig00613	SNP	428	428	0.999999	9	C/A	3	CA	CA	ORF	N	TV
contig00613	SNP	586	586	0.999505	10	T/C	3	TC	TT	ORF	N	TS
contig00613	SNP	608	608	1	10	T/C	3	TC	TC	ORF	N	TS
contig00613	SNP	838	838	0.999968	6	C/G	1	CC	CG	ORF	N	TV
contig00613	SNP	953	953	0.999985	7	G/A	3	.	GA	ORF	N	TS
contig00613	SNP	297	297	1	8	G/A	1	GA	GA	ORF	S	TS
contig00613	SNP	402	402	0.985639	9	T/C	3	TC	TC	ORF	S	TS
contig00613	SNP	468	468	0.999981	9	A/T	2	AT	AA	ORF	S	TV
contig00613	SNP	632	632	1	10	G/A	4	GA	GA	ORF	S	TS
contig00613	SNP	669	669	0.998797	9	A/G	2	AG	AG	ORF	S	TS
contig00613	SNP	912	912	1	8	A/G	3	AA	AG	ORF	S	TS
contig00613	SNP	917	917	1	8	A/G	3	AA	AG	ORF	S	TS
contig00616	SNP	773	773	1	16	C/T	3	CT	CC	3UTR	-	TS
contig00616	SNP	783	783	1	13	T/A	3	TA	TT	3UTR	-	TV
contig00616	SNP	547	547	1	35	C/T	1	CT	CT	3UTR	-	TS
contig00616	SNP	808	808	0.999997	8	T/C	3	TC	TT	3UTR	-	TS
contig00616	INDEL	373	373	0.999812	23	C/.	1	C.	C.	ORF	-
contig00616	SNP	86	86	0.998102	10	G/A	2	GA	GG	ORF	N	TS
contig00616	SNP	89	89	0.999999	10	G/A	2	GA	GG	ORF	N	TS
contig00616	SNP	195	195	0.985395	10	A/G	2	AG	AA	ORF	N	TS
contig00616	SNP	266	266	1	17	C/T	3	CT	CC	ORF	N	TS
contig00616	SNP	244	244	1	17	C/T	4	CT	CC	ORF	S	TS
contig00616	SNP	253	253	1	17	G/C	3	GC	GG	ORF	S	TV
contig00618	INDEL	479	479	0.999979	7	A/.	4	AA	A.	5UTR	-
contig00618	SNP	333	333	0.999981	7	C/T	2	CT	CC	5UTR	-	TS
contig00618	SNP	348	348	0.999906	7	A/G	2	AG	AA	5UTR	-	TS
contig00618	SNP	405	405	0.999806	8	A/G	3	AG	AA	5UTR	-	TS
contig00618	SNP	432	432	0.910091	8	T/C	5	TC	TT	5UTR	-	TS
contig00618	SNP	452	452	0.999979	7	A/C	5	AA	AC	5UTR	-	TV
contig00618	SNP	462	462	0.999979	7	T/C	4	TT	TC	5UTR	-	TS
contig00618	INDEL	530	530	0.999972	9	G/.	6	GG	G.	ORF	-
contig00618	INDEL	534	535	0.999972	9	./T	10	..	.T	ORF	-
contig00618	INDEL	543	544	0.999812	7	./A	11	.A	..	ORF	-
contig00618	INDEL	545	545	0.999925	7	T/.	11	T.	TT	ORF	-
contig00618	INDEL	578	578	1	15	A/.	13	AA	A.	ORF	-
contig00618	INDEL	580	580	1	15	G/.	13	G.	G.	ORF	-
contig00618	INDEL	581	581	0.995169	15	T/.	12	T.	T.	ORF	-
contig00618	INDEL	582	583	1	15	./C	12	..	.C	ORF	-
contig00618	INDEL	582	583	1	15	./A	12	..	.A	ORF	-
contig00618	INDEL	584	585	0.995169	16	./T	12	.T	.T	ORF	-
contig00618	INDEL	611	611	1	18	T/.	9	T.	T.	ORF	-
contig00618	SNP	621	621	0.999849	13	C/A	9	CC	CA	ORF	N	TV
contig00618	SNP	593	593	1	18	G/A	11	GG	GA	ORF	S	TS
contig00622	SNP	479	479	1	8	C/T	1	CT	TT	3UTR	-	TS
contig00623	SNP	215	215	0.999799	5	T/C	1	.	TC	3UTR	-	TS
contig00623	SNP	75	76	1	8	G/A	3	AA	GA	ORF	-	TS
contig00623	SNP	81	82	1	8	G/A	3	AA	GA	ORF	-	TS
contig00623	SNP	88	88	1	8	A/T	3	TT	AA	ORF	N	TV
contig00627	SNP	11	11	1	6	G/A	2	GA	GA	ORF	N	TS
contig00627	SNP	34	35	0.921183	6	T/G	2	TT	TG	ORF	N	TV
contig00633	INDEL	442	442	0.999936	12	T/.	1	TT	T.	5UTR	-
contig00635	SNP	282	282	1	9	A/T	4	AT	AA	3UTR	-	TV
contig00635	SNP	295	296	1	9	A/G	5	AG	AG	ORF	N	TS
contig00635	SNP	322	322	1	8	C/A	6	CA	CA	ORF	N	TV
contig00635	SNP	356	356	0.999904	8	T/C	3	TC	TC	ORF	N	TS
contig00635	SNP	336	336	1	8	A/G	5	AG	AG	ORF	S	TS
contig00635	SNP	290	291	1	9	A/T	5	AT	AT	ORF+3UTR	N	TV
contig00636	SNP	360	360	1	12	T/C	1	TT	TC	ORF	N	TS
contig00636	SNP	573	573	1	22	A/G	2	AG	AG	ORF	N	TS
contig00636	SNP	584	584	1	22	C/T	2	CT	CT	ORF	N	TS
contig00636	SNP	703	703	1	22	G/C	3	GC	GC	ORF	N	TV
contig00636	SNP	711	711	0.969652	22	T/C	3	TC	TT	ORF	N	TS
contig00636	SNP	920	920	1	21	T/A	3	TA	TT	ORF	N	TV
contig00636	SNP	1014	1014	0.914739	24	C/T	3	CT	CC	ORF	N	TS
contig00636	SNP	1166	1166	0.999978	18	T/C	1	TC	TT	ORF	N	TS
contig00636	SNP	1514	1514	0.998501	8	T/C	2	TC	TC	ORF	N	TS
contig00636	SNP	694	694	1	23	G/T	3	GT	GT	ORF	S	TV
contig00636	SNP	808	808	1	18	C/G	1	CG	CC	ORF	S	TV
contig00636	SNP	892	892	1	19	G/A	2	GA	GA	ORF	S	TS
contig00636	SNP	967	967	1	24	C/T	4	CT	CC	ORF	S	TS
contig00636	SNP	988	988	1	26	C/T	3	CC	CT	ORF	S	TS
contig00636	SNP	1288	1288	0.998674	20	T/C	1	TC	TT	ORF	S	TS
contig00636	SNP	1387	1387	1	9	G/C	1	GC	GC	ORF	S	TV
contig00636	SNP	1474	1474	1	7	A/G	2	AG	AG	ORF	S	TS
contig00636	SNP	1573	1573	0.999998	6	C/T	2	CT	CT	ORF	S	TS
contig00636	SNP	1591	1591	0.999998	6	G/A	2	GA	GA	ORF	S	TS
contig00640	SNP	97	97	1	10	T/C	1	TT	TC	3UTR	-	TS
contig00645	INDEL	131	131	0.99888	7	A/.	3	A.	AA	3UTR	-
contig00645	INDEL	132	132	0.99888	7	C/.	3	C.	CC	3UTR	-
contig00645	SNP	108	108	0.999971	5	A/T	3	AA	AT	3UTR	-	TV
contig00645	SNP	443	443	0.999963	9	A/G	1	AG	AA	3UTR	-	TS
contig00645	SNP	771	771	1	9	G/T	1	GT	GG	ORF	N	TV
contig00645	SNP	871	871	0.99991	9	T/C	1	TT	TC	ORF	N	TS
contig00649	SNP	650	650	1	9	T/C	7	CC	TC	3UTR	-	TS
contig00649	SNP	661	661	0.999985	9	G/A	6	AA	GG	3UTR	-	TS
contig00649	SNP	395	395	0.99998	5	A/T	1	TT	AT	5UTR	-	TV
contig00649	SNP	511	511	0.915632	5	A/T	5	AT	AA	5UTR	-	TV
contig00649	SNP	513	513	0.915632	5	T/C	5	TC	TT	5UTR	-	TS
contig00649	INDEL	595	596	0.999987	5	./G	9	..	.G	ORF	-
contig00649	INDEL	603	604	0.999979	7	./G	9	..	.G	ORF	-
contig00649	INDEL	626	626	1	9	T/.	8	TT	T.	ORF	-
contig00649	SNP	548	548	0.915632	5	T/G	6	TG	TT	ORF	N	TV
contig00649	SNP	553	553	0.915632	5	C/A	7	CA	CC	ORF	N	TV
contig00649	SNP	556	556	0.915632	5	A/G	7	AG	AA	ORF	N	TS
contig00649	SNP	611	611	1	8	C/A	8	CC	CA	ORF	N	TV
contig00649	SNP	620	620	0.995367	9	G/A	8	GG	GA	ORF	N	TS
contig00649	SNP	628	628	1	9	C/T	8	TT	CT	ORF	N	TS
contig00650	SNP	83	83	1	17	T/C	1	TC	TC	3UTR	-	TS
contig00650	INDEL	371	371	0.999909	10	A/.	6	AA	A.	5UTR	-
contig00650	INDEL	375	376	1	10	./G	6	..	.G	5UTR	-
contig00650	SNP	370	370	0.999891	10	C/G	6	CC	CG	5UTR	-	TV
contig00650	SNP	373	373	1	10	T/G	6	TT	TG	5UTR	-	TV
contig00650	SNP	374	374	1	10	A/C	6	AA	AC	5UTR	-	TV
contig00650	SNP	376	376	1	9	T/C	6	TT	TC	5UTR	-	TS
contig00650	SNP	932	932	0.991057	6	T/C	1	TC	TC	5UTR	-	TS
contig00652	SNP	1133	1133	1	11	C/T	1	TT	CC	5UTR	-	TS
contig00652	SNP	732	732	0.99933	7	C/T	1	CT	TT	5UTR	-	TS
contig00653	SNP	406	406	0.999976	8	G/A	1	GG	GA	ORF	S	TS
contig00654	INDEL	869	869	0.915632	5	G/.	1	G.	GG	5UTR	-
contig00654	INDEL	975	976	0.901285	6	./T	1	..	.T	5UTR	-
contig00657	INDEL	215	215	0.999982	6	G/.	1	G.	GG	5UTR	-
contig00658	INDEL	564	565	0.999207	5	./A	2	.A	.A	3UTR	-
contig00658	INDEL	565	566	0.999375	5	T/.	2	T.	T.	3UTR	-
contig00658	INDEL	438	438	0.967989	15	A/.	2	AA	A.	ORF	-
contig00658	SNP	427	427	1	16	T/G	2	TT	TG	ORF	N	TV
contig00662	INDEL	256	257	0.999909	8	./T	1	TT	.T	5UTR	-
contig00662	SNP	109	109	0.912552	6	T/C	2	TC	TT	5UTR	-	TS
contig00662	SNP	113	113	0.912552	6	T/C	2	TC	TT	5UTR	-	TS
contig00662	SNP	191	191	0.999848	7	A/G	1	.	AG	5UTR	-	TS
contig00663	SNP	1002	1002	0.99998	20	T/C	1	TT	TC	3UTR	-	TS
contig00663	SNP	1100	1100	0.99998	20	G/A	1	GG	GA	3UTR	-	TS
contig00663	INDEL	160	161	0.99968	15	./A	3	.A	..	5UTR	-
contig00663	SNP	63	63	1	12	T/C	1	TC	TT	5UTR	-	TS
contig00663	SNP	174	174	1	14	G/A	3	GA	GG	5UTR	-	TS
contig00663	SNP	200	200	1	16	A/G	3	AG	AG	5UTR	-	TS
contig00663	SNP	773	773	1	24	G/A	1	GA	GA	ORF	N	TS
contig00665	SNP	451	451	0.915632	5	T/C	1	TC	TT	5UTR	-	TS
contig00667	SNP	93	93	0.921183	5	T/C	1	TT	TC	3UTR	-	TS
contig00667	SNP	204	204	0.999985	13	A/T	1	AA	TT	ORF	N	TV
contig00670	SNP	76	76	0.915632	5	T/A	1	TT	TA	3UTR	-	TV
contig00679	INDEL	307	308	0.99992	7	./T	4	.T	.T	5UTR	-
contig00679	INDEL	309	309	0.999947	7	A/.	4	A.	A.	5UTR	-
contig00679	SNP	265	265	0.99992	7	T/C	3	TC	TC	5UTR	-	TS
contig00679	SNP	334	334	1	7	A/T	5	AT	AT	5UTR	-	TV
contig00679	SNP	364	364	0.999984	6	G/A	4	GA	GG	5UTR	-	TS
contig00679	SNP	392	392	0.999959	10	C/G	3	CC	CG	5UTR	-	TV
contig00679	SNP	372	372	0.99992	7	C/G	4	CG	CG	5UTR	-	TV
contig00679	SNP	102	102	0.999984	5	G/A	1	GA	GG	ORF	S	TS
contig00680	INDEL	692	693	0.994947	6	./C	1	.C	..	3UTR	-
contig00680	SNP	771	771	0.999392	7	A/G	1	AG	AA	3UTR	-	TS
contig00680	SNP	881	881	0.999916	6	A/G	1	AA	GG	3UTR	-	TS
contig00680	INDEL	10	10	0.999988	6	T/.	7	TT	..	ORF	-
contig00680	INDEL	11	11	0.999982	6	A/.	7	AA	A.	ORF	-
contig00680	INDEL	15	15	0.999982	6	C/.	7	CC	C.	ORF	-
contig00680	INDEL	16	17	0.999982	6	./T	7	..	.T	ORF	-
contig00680	INDEL	16	17	0.999982	6	./C	7	..	.C	ORF	-
contig00680	INDEL	43	43	0.999982	6	C/.	7	CC	C.	ORF	-
contig00680	SNP	28	28	0.999988	5	A/G	7	AA	GG	ORF	N	TS
contig00682	INDEL	282	283	0.999993	46	./T	2	.T	.T	5UTR	-
contig00682	INDEL	431	432	0.992645	35	./T	1	.T	.T	5UTR	-
contig00682	SNP	301	301	0.999998	49	T/G	2	TG	TT	5UTR	-	TV
contig00682	INDEL	1096	1097	0.999905	12	./T	1	..	.T	ORF	-
contig00682	SNP	1005	1005	1	12	T/A	1	TA	TA	ORF	N	TV
contig00683	SNP	615	615	0.909667	9	T/C	3	TC	TT	5UTR	-	TS
contig00683	SNP	640	640	1	7	C/G	4	CC	CG	5UTR	-	TV
contig00683	SNP	688	688	0.999985	8	T/C	3	CC	TT	5UTR	-	TS
contig00683	SNP	692	692	0.999985	8	G/A	2	AA	GG	5UTR	-	TS
contig00683	INDEL	598	599	0.999985	7	./T	3	.	.T	ORF	-
contig00683	SNP	353	353	0.910927	7	T/C	2	TC	TT	ORF	N	TS
contig00683	SNP	439	439	0.99544	9	G/T	5	GG	GT	ORF	N	TV
contig00683	SNP	321	321	1	7	T/C	2	TT	TC	ORF	S	TS
contig00683	SNP	408	408	0.999979	7	C/T	2	CC	CT	ORF	S	TS
contig00683	SNP	462	462	0.999982	9	A/G	4	GG	AG	ORF	S	TS
contig00683	SNP	471	471	0.999098	9	T/C	4	TT	TC	ORF	S	TS
contig00683	SNP	483	483	0.999955	9	A/G	4	AA	AG	ORF	S	TS
contig00685	INDEL	948	948	0.99998	10	C/.	5	C.	CC	3UTR	-
contig00685	INDEL	949	949	0.99998	10	A/.	5	A.	AA	3UTR	-
contig00685	INDEL	1055	1056	0.990038	5	./A	3	..	AA	3UTR	-
contig00685	SNP	962	962	0.999918	12	C/G	5	CC	CG	3UTR	-	TV
contig00685	SNP	975	975	1	12	C/T	6	CT	CT	3UTR	-	TS
contig00685	SNP	986	986	0.999046	12	T/G	6	TG	TG	3UTR	-	TV
contig00685	SNP	1016	1016	1	10	C/T	5	CT	CT	3UTR	-	TS
contig00685	SNP	1048	1048	0.985918	6	C/T	3	CC	CT	3UTR	-	TS
contig00686	INDEL	1259	1259	1	12	G/.	6	G.	G.	3UTR	-
contig00686	INDEL	1262	1262	1	12	A/.	5	A.	A.	3UTR	-
contig00686	INDEL	1263	1263	1	12	C/.	5	C.	C.	3UTR	-
contig00686	INDEL	1264	1264	1	11	G/.	5	G.	G.	3UTR	-
contig00686	INDEL	2378	2379	0.97063	5	./T	1	..	.T	3UTR	-
contig00686	SNP	1488	1488	0.973265	10	T/C	1	TC	TC	3UTR	-	TS
contig00686	INDEL	1084	1084	1	13	G/.	5	G.	GG	ORF	-
contig00686	INDEL	1085	1085	1	13	T/.	5	T.	TT	ORF	-
contig00686	INDEL	1086	1086	1	13	A/.	5	A.	AA	ORF	-
contig00686	INDEL	1087	1087	1	13	C/.	5	C.	CC	ORF	-
contig00686	INDEL	1088	1088	1	13	A/.	5	A.	AA	ORF	-
contig00686	INDEL	1167	1168	0.999999	15	./C	2	.C	.C	ORF	-
contig00686	SNP	824	824	0.999868	16	A/T	1	AT	AA	ORF	N	TV
contig00686	SNP	1211	1211	0.974597	12	A/G	4	AG	AA	ORF	N	TS
contig00686	SNP	420	420	0.999973	7	T/C	1	TT	CC	ORF	S	TS
contig00686	SNP	1221	1221	0.999936	12	C/T	6	CT	CC	ORF	S	TS
contig00688	SNP	337	337	0.999939	11	T/C	1	TC	TT	3UTR	-	TS
contig00688	INDEL	447	447	1	19	T/.	1	T.	TT	ORF	-
contig00688	SNP	566	566	0.998923	16	C/T	1	CT	CC	ORF	N	TS
contig00690	SNP	75	75	0.999984	5	A/G	1	AA	AG	3UTR	-	TS
contig00690	SNP	272	272	0.999975	6	T/G	1	TT	TG	3UTR	-	TV
contig00690	SNP	542	542	0.99743	5	T/C	1	TC	TT	ORF	N	TS
contig00690	SNP	433	433	0.989766	5	T/C	1	CC	TT	ORF	S	TS
contig00692	SNP	590	590	0.99992	5	G/A	1	GA	GA	ORF	N	TS
contig00695	SNP	87	87	0.999981	8	T/C	1	TT	TC	ORF	S	TS
contig00702	INDEL	16	16	0.999841	8	./T	2	.T	.T	3UTR	-
contig00702	INDEL	386	387	0.999974	8	./T	1	.T	..	3UTR	-
contig00702	SNP	26	26	1	8	T/C	2	TC	TT	3UTR	-	TS
contig00702	SNP	1023	1023	0.992328	5	T/C	1	TC	TC	3UTR	-	TS
contig00702	SNP	1318	1318	1	12	C/T	1	CT	CT	3UTR	-	TS
contig00702	SNP	1097	1097	0.999623	6	A/G	1	AG	AG	3UTR	-	TS
contig00702	SNP	1829	1829	0.999888	7	A/G	1	AG	AA	ORF	N	TS
contig00702	SNP	1982	1982	1	6	C/T	1	CT	CT	ORF	N	TS
contig00702	SNP	1584	1584	0.999979	7	G/A	1	GA	GG	ORF	S	TS
contig00707	INDEL	142	143	0.999964	9	./T	4	.T	.	ORF	-
contig00707	SNP	130	130	0.999964	9	G/A	4	GA	.	ORF	N	TS
contig00707	SNP	133	133	0.999964	9	A/G	4	AG	.	ORF	N	TS
contig00707	SNP	176	176	0.999964	9	T/C	4	TC	.	ORF	N	TS
contig00711	INDEL	112	112	1	12	G/.	1	.	G.	ORF	-
contig00712	SNP	501	501	0.999681	7	A/G	1	GG	AG	3UTR	-	TS
contig00712	INDEL	1651	1652	0.99996	7	A/.	1	A.	AA	5UTR	-
contig00714	SNP	362	362	1	30	G/C	2	GC	GC	ORF	N	TV
contig00714	SNP	339	339	0.999997	29	T/C	2	TC	TT	ORF	S	TS
contig00721	INDEL	445	446	0.912752	9	./T	3	..	.T	5UTR	-
contig00721	INDEL	132	133	1	44	./T	1	..	.T	ORF	-
contig00721	INDEL	299	300	0.999956	27	./T	1	.T	.T	ORF	-
contig00721	INDEL	397	398	1	11	./T	3	..	.T	ORF	-
contig00721	SNP	419	419	0.99418	10	T/C	3	TC	TT	ORF	S	TS
contig00725	SNP	226	226	0.999899	6	A/G	1	AA	AG	-	-	TS
contig00726	SNP	559	559	1	21	G/A	1	GA	GA	ORF	-	TS
contig00726	INDEL	852	852	1	20	T/.	3	T.	TT	ORF	-
contig00726	INDEL	853	853	1	19	G/.	3	G.	GG	ORF	-
contig00726	INDEL	854	854	1	19	A/.	3	A.	AA	ORF	-
contig00726	INDEL	983	984	0.926239	14	./C	2	..	.C	ORF	-
contig00726	SNP	957	957	0.999941	13	G/A	2	GG	GA	ORF	N	TS
contig00726	SNP	637	637	1	24	G/A	1	GG	GA	ORF	S	TS
contig00728	INDEL	741	742	0.999189	20	./A	2	..	.A	ORF	-
contig00728	INDEL	933	934	0.908014	15	./A	2	..	.A	ORF	-
contig00728	SNP	360	360	0.999996	6	T/A	1	TA	TA	ORF	N	TV
contig00728	SNP	427	427	0.999976	8	G/T	1	GT	GT	ORF	N	TV
contig00728	SNP	555	555	1	12	T/G	1	TG	TG	ORF	N	TV
contig00728	SNP	663	663	0.999656	17	C/A	3	CA	CC	ORF	N	TV
contig00728	SNP	709	709	1	17	C/T	4	CT	CT	ORF	N	TS
contig00728	SNP	874	874	1	15	C/A	2	CC	CA	ORF	N	TV
contig00728	SNP	688	688	1	18	T/C	3	TT	TC	ORF	S	TS
contig00728	SNP	924	924	0.996856	15	A/T	3	AA	AT	ORF	S	TV
contig00731	INDEL	326	327	0.924094	17	./T	3	..	.T	ORF	-
contig00731	SNP	366	366	0.921153	19	T/C	3	TT	TC	ORF	N	TS
contig00731	SNP	437	437	1	15	C/G	1	CC	CG	ORF	N	TV
contig00731	SNP	549	549	0.99969	13	A/G	3	AA	AG	ORF	N	TS
contig00731	SNP	596	596	1	13	C/A	4	CC	CA	ORF	N	TV
contig00731	SNP	606	606	0.999845	12	T/A	3	.	TA	ORF	N	TV
contig00731	SNP	610	610	0.999845	12	G/A	3	.	GA	ORF	N	TS
contig00731	SNP	77	77	0.90924	34	T/C	1	TC	TT	ORF	S	TS
contig00731	SNP	221	221	0.999998	22	C/T	2	CC	CT	ORF	S	TS
contig00731	SNP	254	254	1	19	T/C	2	.	TC	ORF	S	TS
contig00731	SNP	374	374	0.991521	19	A/G	3	AA	AG	ORF	S	TS
contig00731	SNP	536	536	0.99969	13	G/A	2	GG	GA	ORF	S	TS
contig00733	SNP	393	393	0.999969	12	T/C	1	TC	TT	3UTR	-	TS
contig00733	SNP	563	563	1	13	T/C	4	TC	TC	3UTR	-	TS
contig00733	SNP	569	569	1	13	G/A	4	GA	GA	3UTR	-	TS
contig00733	SNP	600	600	0.999955	13	T/A	4	TT	TA	3UTR	-	TV
contig00733	SNP	601	601	0.99949	13	G/A	4	GA	GA	3UTR	-	TS
contig00733	SNP	50	50	1	24	G/A	3	GA	GA	5UTR	-	TS
contig00733	SNP	51	51	0.995943	24	T/C	3	TC	TT	5UTR	-	TS
contig00733	SNP	82	82	1	24	C/T	4	CT	CT	5UTR	-	TS
contig00733	SNP	121	121	1	22	T/C	2	TC	TT	5UTR	-	TS
contig00733	SNP	301	301	1	15	G/A	1	GA	GG	ORF	S	TS
contig00735	SNP	467	467	0.999951	6	C/T	1	CT	CT	5UTR	-	TS
contig00736	INDEL	91	92	0.999523	11	./G	6	.G	.G	ORF	-
contig00736	INDEL	93	94	1	10	./G	6	GG	.G	ORF	-
contig00736	SNP	15	15	1	12	A/C	7	CC	AC	ORF	N	TV
contig00736	SNP	28	28	0.999814	12	G/A	7	GG	GA	ORF	N	TS
contig00736	SNP	31	31	0.909293	12	C/T	7	CT	CC	ORF	N	TS
contig00736	SNP	39	39	0.999814	12	A/T	7	AA	AT	ORF	N	TV
contig00736	SNP	51	52	1	13	C/T	10	CC	CT	ORF	N	TS
contig00736	SNP	54	54	0.999777	13	C/T	10	CC	CT	ORF	N	TS
contig00736	SNP	102	102	0.999727	9	T/C	6	TC	TC	ORF	N	TS
contig00736	SNP	105	105	1	9	A/G	4	AG	AG	ORF	N	TS
contig00736	SNP	16	16	0.999814	12	G/A	7	GG	GA	ORF	S	TS
contig00738	INDEL	1209	1210	0.906778	30	./G	1	..	.G	ORF	-
contig00738	SNP	739	739	0.999815	30	C/A	1	CA	CC	ORF	N	TV
contig00740	SNP	240	240	0.999976	5	T/A	3	AA	TT	ORF	N	TV
contig00740	SNP	261	261	0.999933	6	G/A	4	AA	GG	ORF	N	TS
contig00740	SNP	309	309	0.997298	6	C/T	4	TT	CC	ORF	N	TS
contig00740	SNP	312	312	0.997861	6	C/T	3	TT	CC	ORF	N	TS
contig00740	SNP	248	248	0.999981	5	C/T	3	TT	CC	ORF	S	TS
contig00740	SNP	347	347	0.993026	6	T/C	3	CC	TT	ORF	S	TS
contig00741	SNP	173	174	1	6	G/A	3	AA	GA	ORF	-	TS
contig00741	SNP	187	188	1	6	C/T	3	TT	CT	ORF	-	TS
contig00741	SNP	158	158	0.999952	5	G/A	3	AA	GG	ORF	N	TS
contig00744	SNP	561	561	0.999992	5	T/C	4	.	TC	ORF	-	TS
contig00744	SNP	567	567	0.999992	5	T/C	4	.	TC	ORF	-	TS
contig00744	INDEL	569	569	0.999992	5	./C	4	.	.C	ORF	-
contig00744	SNP	591	591	1	7	T/C	4	CC	TC	ORF	N	TS
contig00747	INDEL	426	426	0.999982	7	C/.	4	C.	CC	3UTR	-
contig00747	INDEL	428	429	0.999982	7	./C	4	.C	..	3UTR	-
contig00747	INDEL	430	431	0.999982	7	./T	4	.T	..	3UTR	-
contig00747	INDEL	441	441	0.999988	5	A/.	4	..	AA	3UTR	-
contig00749	INDEL	61	62	1	7	./T	1	.T	.T	ORF	-
contig00750	INDEL	559	559	0.999979	7	C/.	2	CC	C.	5UTR	-
contig00750	SNP	549	549	0.999954	9	G/A	2	GG	GA	5UTR	-	TS
contig00750	SNP	448	448	0.915632	5	G/A	1	GA	GG	5UTR	-	TS
contig00750	SNP	159	159	1	9	A/G	1	AG	AG	ORF	N	TS
contig00755	SNP	365	365	0.999987	5	A/G	1	GG	AA	5UTR	-	TS
contig00756	SNP	229	229	0.999989	6	T/C	1	TC	.	ORF	N	TS
contig00759	INDEL	291	292	0.999985	7	./C	6	.	.C	ORF	-
contig00759	INDEL	294	294	0.999977	8	T/.	5	.	T.	ORF	-
contig00759	INDEL	295	295	0.999977	8	G/.	5	.	G.	ORF	-
contig00759	SNP	241	241	0.999989	6	A/C	4	.	AC	ORF	N	TV
contig00759	SNP	257	257	0.999985	7	C/T	6	.	CT	ORF	S	TS
contig00759	SNP	272	272	0.999985	7	T/C	6	.	TC	ORF	S	TS
contig00760	INDEL	56	57	0.999914	16	./C	5	.C	..	ORF	-
contig00760	SNP	20	20	1	12	C/G	4	CG	CG	ORF	N	TV
contig00760	SNP	43	43	0.992328	16	A/G	5	AG	AG	ORF	N	TS
contig00760	SNP	18	18	1	11	C/G	4	CG	CG	ORF	S	TV
contig00760	SNP	75	75	0.999681	10	T/C	3	TC	TC	ORF	S	TS
contig00764	INDEL	1482	1483	0.998298	7	./A	3	..	.A	3UTR	-
contig00764	INDEL	1488	1489	0.999979	7	./A	3	..	.A	3UTR	-
contig00764	INDEL	1806	1807	0.99918	14	./A	4	..	.A	3UTR	-
contig00764	INDEL	1816	1817	0.999999	16	./A	4	.A	.A	3UTR	-
contig00764	INDEL	1850	1851	0.993655	20	./A	4	.A	.A	3UTR	-
contig00764	INDEL	4187	4188	1	19	./C	1	.C	.C	3UTR	-
contig00764	INDEL	4372	4372	0.981107	18	C/.	1	C.	C.	3UTR	-
contig00764	INDEL	5217	5217	0.978802	15	A/.	1	AA	A.	3UTR	-
contig00764	SNP	1510	1510	0.999945	10	A/G	3	AA	AG	3UTR	-	TS
contig00764	SNP	1845	1845	1	20	A/G	4	AG	AA	3UTR	-	TS
contig00764	SNP	2373	2373	0.952761	11	A/G	1	AA	AG	3UTR	-	TS
contig00764	SNP	2697	2697	1	8	C/T	1	TT	CT	3UTR	-	TS
contig00764	SNP	4251	4251	0.999999	17	G/A	1	GA	GA	3UTR	-	TS
contig00764	SNP	2609	2609	0.999821	10	A/G	1	AG	AA	3UTR	-	TS
contig00764	SNP	4061	4061	0.98809	15	A/G	1	AA	AG	3UTR	-	TS
contig00764	SNP	4446	4446	0.999998	19	T/C	1	TT	TC	3UTR	-	TS
contig00764	SNP	5537	5537	0.977031	10	C/T	1	CC	CT	3UTR	-	TS
contig00764	INDEL	534	535	0.985805	31	./A	1	..	.A	ORF	-
contig00764	INDEL	1120	1121	0.924368	12	./A	1	.A	.A	ORF	-
contig00764	INDEL	1289	1290	0.99269	9	./A	1	.A	..	ORF	-
contig00764	SNP	381	381	0.998764	39	G/T	2	GG	GT	ORF	N	TV
contig00764	SNP	414	414	0.999964	42	T/C	2	TC	TT	ORF	N	TS
contig00764	SNP	233	233	0.999642	49	A/G	2	AG	AA	ORF	S	TS
contig00764	SNP	275	275	1	45	G/A	2	GG	GA	ORF	S	TS
contig00765	SNP	57	57	1	10	A/G	1	.	AG	ORF	N	TS
contig00765	SNP	664	664	1	12	C/T	1	CC	CT	ORF	S	TS
contig00766	INDEL	204	204	0.999998	14	C/.	12	CC	C.	3UTR	-
contig00766	INDEL	205	206	0.999999	14	./G	12	..	.G	3UTR	-
contig00766	INDEL	218	218	0.999976	14	T/.	12	T.	TT	3UTR	-
contig00766	SNP	48	48	1	15	A/G	5	AG	AG	3UTR	-	TS
contig00766	SNP	90	90	0.999999	15	T/C	5	TC	TC	3UTR	-	TS
contig00766	SNP	92	92	0.999999	15	T/C	5	TT	TC	3UTR	-	TS
contig00766	SNP	119	119	0.999897	14	T/C	4	TT	TC	3UTR	-	TS
contig00766	SNP	161	161	1	13	T/C	7	TC	TC	3UTR	-	TS
contig00766	SNP	194	194	0.999976	13	T/C	10	TC	TT	3UTR	-	TS
contig00766	SNP	210	210	0.999976	14	T/C	13	TC	TT	3UTR	-	TS
contig00766	SNP	216	216	0.999999	14	C/T	12	CC	CT	3UTR	-	TS
contig00766	SNP	245	245	1	14	T/A	11	TT	TA	3UTR	-	TV
contig00766	SNP	254	254	1	13	C/T	12	CT	CT	3UTR	-	TS
contig00766	SNP	260	260	1	13	G/A	10	GG	GA	3UTR	-	TS
contig00766	SNP	272	272	0.99997	13	G/A	6	GA	GG	3UTR	-	TS
contig00766	SNP	10	10	1	14	C/T	3	CT	CT	3UTR	-	TS
contig00766	SNP	55	55	1	15	T/C	5	TC	TC	3UTR	-	TS
contig00766	SNP	190	190	0.988551	13	A/G	10	AA	AG	3UTR	-	TS
contig00766	SNP	214	214	1	14	G/A	12	GG	GA	3UTR	-	TS
contig00766	SNP	229	229	1	14	G/A	13	GG	GA	3UTR	-	TS
contig00766	INDEL	325	326	1	7	./C	4	..	CC	ORF	-
contig00766	INDEL	326	327	1	7	T/.	4	TT	..	ORF	-
contig00766	SNP	297	297	0.999996	13	G/A	7	GG	GA	ORF	N	TS
contig00766	SNP	325	325	1	7	A/G	4	AA	GG	ORF	S	TS
contig00767	SNP	50	50	1	17	T/C	4	TT	TC	ORF	N	TS
contig00767	SNP	60	60	1	17	A/G	4	AA	AG	ORF	N	TS
contig00767	SNP	93	93	1	18	T/C	7	TT	TC	ORF	N	TS
contig00767	SNP	125	125	1	20	T/C	5	TT	TC	ORF	N	TS
contig00767	SNP	132	132	1	20	T/C	5	TT	TC	ORF	N	TS
contig00767	SNP	135	135	1	20	A/G	5	AA	AG	ORF	N	TS
contig00767	SNP	150	150	0.99983	20	A/G	5	AG	AA	ORF	N	TS
contig00767	SNP	55	55	1	17	A/G	4	AA	AG	ORF	S	TS
contig00767	SNP	193	193	0.998656	23	C/T	2	CC	CT	ORF	S	TS
contig00769	SNP	300	300	1	8	C/T	1	CC	CT	3UTR	-	TS
contig00770	SNP	41	41	1	87	G/T	1	GT	GG	ORF	N	TV
contig00771	INDEL	582	583	1	8	./G	8	.	.G	5UTR	-
contig00771	INDEL	583	584	1	8	T/.	9	.	T.	5UTR	-
contig00771	INDEL	672	672	1	9	G/.	4	.	G.	5UTR	-
contig00771	SNP	594	594	1	9	A/T	9	.	AT	5UTR	-	TV
contig00771	SNP	600	600	1	9	A/C	9	.	AC	5UTR	-	TV
contig00771	SNP	635	635	1	9	T/C	5	.	TC	5UTR	-	TS
contig00771	SNP	698	698	1	8	T/G	3	.	TG	5UTR	-	TV
contig00771	SNP	538	538	0.999943	10	G/A	9	.	GA	5UTR	-	TS
contig00771	SNP	553	553	1	10	G/A	9	.	GA	5UTR	-	TS
contig00771	SNP	559	559	1	9	A/G	9	.	AG	5UTR	-	TS
contig00771	SNP	580	580	0.999977	8	T/C	8	.	TC	5UTR	-	TS
contig00771	SNP	634	634	1	9	A/G	6	.	AG	5UTR	-	TS
contig00771	SNP	727	727	0.999985	8	T/C	2	.	TC	5UTR	-	TS
contig00771	INDEL	217	218	0.999718	9	./G	9	.	.G	ORF	-
contig00771	INDEL	399	399	1	7	T/.	3	.	T.	ORF	-
contig00771	INDEL	400	400	1	7	C/.	3	.	C.	ORF	-
contig00771	INDEL	463	463	0.999943	11	T/.	5	.	T.	ORF	-
contig00771	SNP	129	129	1	8	C/T	7	.	CT	ORF	N	TS
contig00771	SNP	168	168	1	9	G/A	12	.	GA	ORF	N	TS
contig00771	SNP	188	188	0.999929	9	G/A	9	.	GA	ORF	N	TS
contig00771	SNP	197	197	1	9	T/C	10	.	TC	ORF	N	TS
contig00771	SNP	242	242	1	9	G/A	6	.	GA	ORF	N	TS
contig00771	SNP	469	469	0.999907	11	C/G	6	.	CG	ORF	N	TV
contig00771	SNP	498	498	1	12	C/T	6	.	CT	ORF	N	TS
contig00771	SNP	518	518	1	12	A/G	7	.	AG	ORF	N	TS
contig00771	SNP	124	124	1	8	T/C	6	.	TC	ORF	S	TS
contig00771	SNP	127	127	1	8	A/G	7	.	AG	ORF	S	TS
contig00771	SNP	159	159	0.999822	9	G/A	11	.	GA	ORF	S	TS
contig00771	SNP	172	172	1	9	T/A	12	.	TA	ORF	S	TV
contig00771	SNP	175	175	0.999645	9	C/T	11	.	CT	ORF	S	TS
contig00771	SNP	199	199	0.999552	9	A/G	10	.	AG	ORF	S	TS
contig00771	SNP	205	205	0.999999	9	A/G	10	.	AG	ORF	S	TS
contig00771	SNP	271	271	0.999988	8	C/A	3	.	CA	ORF	S	TV
contig00771	SNP	316	316	0.999988	8	G/A	3	.	GA	ORF	S	TS
contig00771	SNP	346	346	0.994312	9	A/G	2	.	AG	ORF	S	TS
contig00771	SNP	427	427	0.999985	8	A/G	5	.	AG	ORF	S	TS
contig00771	SNP	499	499	1	12	G/A	6	.	GA	ORF	S	TS
contig00772	SNP	287	287	0.915632	5	C/A	3	CA	CC	3UTR	-	TV
contig00772	SNP	320	320	0.912552	6	A/C	3	AC	AA	3UTR	-	TV
contig00772	SNP	306	306	0.999968	6	C/T	3	TT	CT	3UTR	-	TS
contig00772	SNP	181	181	0.99998	5	A/T	3	TT	AT	ORF	-	TV
contig00772	SNP	183	183	0.99998	5	A/T	3	TT	AT	ORF	-	TV
contig00772	SNP	211	211	0.99998	5	C/T	3	TT	CT	ORF	-	TS
contig00775	SNP	9	9	1	11	A/C	3	AC	AC	3UTR	-	TV
contig00775	SNP	34	34	0.99998	13	G/A	4	GG	GA	3UTR	-	TS
contig00775	SNP	58	58	1	14	G/A	5	GA	GG	3UTR	-	TS
contig00775	SNP	73	73	1	12	G/A	8	GA	GG	ORF	N	TS
contig00775	SNP	104	104	1	12	A/C	8	AC	AA	ORF	N	TV
contig00775	SNP	109	109	1	13	G/A	7	GA	GA	ORF	N	TS
contig00775	SNP	113	113	1	13	C/G	7	CG	CG	ORF	N	TV
contig00775	SNP	123	123	1	9	T/A	7	TA	TA	ORF	N	TV
contig00775	SNP	115	115	1	13	A/G	7	AG	AG	ORF	S	TS
contig00775	SNP	137	137	0.99992	7	A/T	6	AT	AT	ORF	S	TV
contig00777	SNP	21	21	0.999963	9	T/C	4	TT	TC	3UTR	-	TS
contig00777	SNP	27	27	1	9	T/C	4	TT	TC	3UTR	-	TS
contig00777	SNP	291	291	0.999976	5	G/C	7	CC	GG	5UTR	-	TV
contig00777	SNP	292	292	0.999976	5	A/T	8	TT	AA	5UTR	-	TV
contig00777	SNP	312	312	0.999962	5	C/T	8	TT	CC	5UTR	-	TS
contig00777	SNP	342	342	0.999962	5	G/C	9	CC	GG	5UTR	-	TV
contig00777	INDEL	370	370	0.999952	5	./C	7	CC	..	5UTR	-
contig00777	INDEL	371	371	0.999976	5	./T	7	TT	..	5UTR	-
contig00777	SNP	376	376	0.999976	5	C/A	7	AA	CC	5UTR	-	TV
contig00777	SNP	380	380	0.999976	5	T/C	7	CC	TT	5UTR	-	TS
contig00777	SNP	381	381	0.999976	5	A/G	7	GG	AA	5UTR	-	TS
contig00777	SNP	358	358	0.999962	5	C/T	8	TT	CC	5UTR	-	TS
contig00777	SNP	464	464	0.915632	5	G/C	2	GC	GG	5UTR	-	TV
contig00777	SNP	488	488	0.999979	8	A/G	2	AA	AG	5UTR	-	TS
contig00777	INDEL	276	276	0.998306	6	A/.	7	..	AA	ORF	-
contig00777	SNP	60	60	0.999985	8	T/C	5	CC	TT	ORF	N	TS
contig00777	SNP	69	69	1	8	A/G	5	GG	AG	ORF	N	TS
contig00777	SNP	103	103	0.999681	10	A/G	3	AG	AG	ORF	N	TS
contig00777	SNP	154	154	1	8	T/C	5	CC	TT	ORF	N	TS
contig00777	SNP	165	165	0.999981	8	C/T	5	CT	CC	ORF	N	TS
contig00777	SNP	172	172	1	8	A/G	5	GG	AA	ORF	N	TS
contig00777	SNP	179	179	1	8	G/T	5	TT	GG	ORF	N	TV
contig00777	SNP	196	196	1	8	A/G	5	GG	AA	ORF	N	TS
contig00777	SNP	279	279	0.995672	6	A/G	7	GG	AA	ORF	N	TS
contig00777	SNP	254	254	0.999987	6	T/G	6	GG	TT	ORF	S	TV
contig00777	SNP	269	269	1	7	T/C	7	CC	TT	ORF	S	TS
contig00779	INDEL	16	17	1	8	G/.	14	G.	G.	ORF	-
contig00779	INDEL	33	33	0.999981	9	A/.	16	A.	AA	ORF	-
contig00779	INDEL	149	149	0.999969	11	C/.	7	CC	C.	ORF	-
contig00779	INDEL	150	151	0.999969	11	./G	7	..	.G	ORF	-
contig00779	SNP	13	13	0.999981	8	T/C	13	TT	TC	ORF	N	TS
contig00779	SNP	16	16	1	8	T/C	13	TC	TC	ORF	N	TS
contig00779	SNP	29	29	0.999981	8	G/A	16	GA	GG	ORF	N	TS
contig00779	SNP	32	32	0.999981	9	C/T	16	CT	CC	ORF	N	TS
contig00779	SNP	45	45	0.999981	9	C/A	17	CA	CC	ORF	N	TV
contig00779	SNP	50	50	0.999977	9	T/C	18	TT	TC	ORF	N	TS
contig00779	SNP	52	52	0.999981	9	G/A	18	GA	GG	ORF	N	TS
contig00779	SNP	56	56	0.999977	9	C/T	18	CC	CT	ORF	N	TS
contig00779	SNP	60	60	0.999981	9	A/C	18	AC	AA	ORF	N	TV
contig00779	SNP	67	67	1	9	C/T	17	CT	CT	ORF	N	TS
contig00779	SNP	68	68	1	9	C/T	16	CT	CT	ORF	N	TS
contig00779	SNP	71	71	0.999977	9	G/A	16	GG	GA	ORF	N	TS
contig00779	SNP	84	84	0.999977	9	A/G	15	AA	AG	ORF	N	TS
contig00779	SNP	97	97	1	10	A/T	14	AT	AT	ORF	N	TV
contig00779	SNP	117	117	0.999969	11	A/T	12	AA	AT	ORF	N	TV
contig00779	SNP	133	133	0.999969	11	A/G	9	AA	AG	ORF	N	TS
contig00779	SNP	39	39	1	9	A/G	17	AG	AG	ORF	S	TS
contig00779	SNP	42	42	0.999977	9	T/C	17	TT	TC	ORF	S	TS
contig00779	SNP	126	126	0.999977	11	G/A	9	GG	GA	ORF	S	TS
contig00779	SNP	139	139	0.999969	11	C/T	8	CC	CT	ORF	S	TS
contig00779	SNP	141	141	1	11	A/T	8	AT	AT	ORF	S	TV
contig00780	SNP	219	219	0.999987	6	C/G	1	CC	GG	ORF	N	TV
contig00780	SNP	151	151	0.999988	5	T/C	1	TT	CC	ORF	S	TS
contig00781	SNP	171	171	1	17	C/A	2	CA	CC	ORF	S	TV
contig00781	SNP	186	186	1	17	A/G	2	AG	AA	ORF	S	TS
contig00782	SNP	51	51	0.999989	65	T/C	2	TT	TC	ORF	N	TS
contig00782	SNP	83	83	0.976181	63	T/C	2	TC	TT	ORF	N	TS
contig00783	INDEL	20	21	0.981572	14	./T	2	.T	..	3UTR	-
contig00783	INDEL	52	53	0.996373	15	./A	2	.A	..	3UTR	-
contig00784	SNP	49	49	0.999536	35	G/A	2	GG	GA	ORF	N	TS
contig00784	SNP	88	88	0.99983	31	T/C	2	TT	TC	ORF	N	TS
contig00784	SNP	280	280	0.992227	35	T/C	2	TC	TC	ORF	N	TS
contig00784	SNP	264	264	0.997669	36	T/C	2	TC	TT	ORF	S	TS
contig00787	INDEL	323	323	0.915632	5	T/.	3	T.	TT	ORF	-
contig00787	INDEL	324	325	0.915632	5	./T	3	.T	..	ORF	-
contig00787	SNP	347	347	0.999987	6	A/T	3	TT	AA	ORF	N	TV
contig00796	INDEL	860	861	1	9	./A	2	.A	..	3UTR	-
contig00796	INDEL	1098	1099	1	12	./T	5	.T	.T	3UTR	-
contig00796	INDEL	1128	1129	0.999976	16	./T	7	.T	..	3UTR	-
contig00796	SNP	1113	1113	1	14	G/A	6	GG	GA	3UTR	-	TS
contig00796	SNP	1135	1135	1	16	G/A	7	GA	GA	3UTR	-	TS
contig00796	SNP	1163	1163	0.99973	16	A/G	6	AA	AG	3UTR	-	TS
contig00796	SNP	874	874	0.999956	12	A/G	2	AG	AA	3UTR	-	TS
contig00796	SNP	1129	1129	1	16	A/C	7	AC	AC	3UTR	-	TV
contig00796	SNP	1178	1178	1	10	A/G	5	AG	AG	3UTR	-	TS
contig00797	INDEL	4	5	0.999947	6	./A	1	.A	.A	3UTR	-
contig00798	INDEL	20	21	1	16	./A	7	.A	..	3UTR	-
contig00798	SNP	34	34	0.999835	15	G/T	8	GT	GG	3UTR	-	TV
contig00798	SNP	37	37	1	15	T/A	8	TA	TT	3UTR	-	TV
contig00798	SNP	65	65	1	14	C/T	10	CT	CT	3UTR	-	TS
contig00798	SNP	74	74	0.996975	14	A/G	8	AG	AG	3UTR	-	TS
contig00798	SNP	18	18	1	16	G/A	7	GA	GA	3UTR	-	TS
contig00798	SNP	42	42	1	16	A/G	8	AG	AA	3UTR	-	TS
contig00798	SNP	68	68	0.996975	14	A/G	10	AG	AG	3UTR	-	TS
contig00798	INDEL	101	102	1	12	./G	5	.G	..	ORF	-
contig00798	SNP	99	99	1	12	T/G	5	TG	TT	ORF	N	TV
contig00799	INDEL	301	302	0.999981	8	./C	2	.C	..	ORF	-
contig00799	SNP	286	286	0.999982	7	A/G	2	AG	AA	ORF	N	TS
contig00801	SNP	87	87	1	6	T/C	1	TT	TC	3UTR	-	TS
contig00801	SNP	151	151	1	6	T/C	1	TT	TC	3UTR	-	TS
contig00802	INDEL	407	407	0.999849	13	G/.	3	GG	G.	ORF	-
contig00802	SNP	339	339	0.99998	17	G/A	2	GA	GG	ORF	N	TS
contig00802	SNP	253	253	0.999996	20	G/A	1	GA	GA	ORF	S	TS
contig00802	SNP	373	373	0.999563	16	T/C	3	TT	TC	ORF	S	TS
contig00802	SNP	454	454	1	7	G/C	2	CC	GC	ORF	S	TV
contig00802	SNP	544	544	0.912552	6	G/A	1	GA	GG	ORF	S	TS
contig00804	SNP	1161	1161	0.909167	5	G/A	1	.	GA	5UTR	-	TS
contig00804	SNP	644	644	0.999928	8	C/T	1	.	CT	ORF	N	TS
contig00806	SNP	14	14	0.999841	8	G/A	2	GA	GA	ORF	N	TS
contig00806	SNP	64	64	0.99996	5	G/A	3	GA	GA	ORF	N	TS
contig00806	SNP	70	70	0.99996	5	A/G	2	AG	AG	ORF	N	TS
contig00807	INDEL	294	294	0.986336	17	T/.	1	T.	T.	ORF	-
contig00808	INDEL	572	572	0.915632	5	A/.	1	AA	A.	3UTR	-
contig00808	INDEL	823	823	0.999962	7	T/.	2	TT	T.	ORF	-
contig00808	INDEL	841	842	0.999981	9	./A	2	.A	..	ORF	-
contig00816	SNP	771	771	0.997435	6	G/A	1	GG	GA	3UTR	-	TS
contig00816	SNP	822	822	0.999696	8	T/C	1	TT	TC	3UTR	-	TS
contig00816	INDEL	381	382	0.988296	9	./A	1	.A	.A	ORF	-
contig00817	INDEL	274	275	0.975888	10	./A	4	.A	.A	5UTR	-
contig00817	SNP	274	274	1	10	C/G	4	CG	CG	5UTR	-	TV
contig00817	SNP	316	316	1	10	T/G	4	TG	TT	5UTR	-	TV
contig00817	SNP	337	338	0.999992	9	T/G	2	TG	GG	5UTR	-	TV
contig00817	SNP	68	68	0.999984	5	G/C	1	.	GC	ORF	N	TV
contig00817	SNP	232	232	1	9	T/A	3	TA	TT	ORF	N	TV
contig00821	INDEL	426	426	1	11	A/.	9	..	A.	5UTR	-
contig00821	INDEL	439	439	1	11	T/.	12	..	T.	5UTR	-
contig00821	INDEL	451	452	1	11	./C	13	CC	.C	5UTR	-
contig00821	SNP	422	422	0.999915	11	C/T	7	CC	CT	5UTR	-	TS
contig00821	SNP	428	428	0.999985	11	T/C	10	CC	TT	5UTR	-	TS
contig00821	SNP	443	443	0.999985	11	G/C	13	CC	GG	5UTR	-	TV
contig00821	SNP	453	453	1	11	C/A	13	AA	CA	5UTR	-	TV
contig00821	SNP	476	476	1	12	A/G	12	AA	AG	5UTR	-	TS
contig00821	SNP	478	478	1	12	T/C	11	CC	TC	5UTR	-	TS
contig00821	SNP	482	482	1	12	A/G	10	GG	AG	5UTR	-	TS
contig00821	SNP	493	493	1	12	T/G	10	GG	TG	5UTR	-	TV
contig00821	SNP	475	475	1	12	C/T	12	CC	CT	5UTR	-	TS
contig00821	SNP	489	489	1	12	A/G	10	GG	AG	5UTR	-	TS
contig00821	SNP	540	540	0.999985	12	G/A	2	AA	GG	5UTR	-	TS
contig00822	SNP	12	12	1	13	A/G	3	.	AG	5UTR	-	TS
contig00822	SNP	23	23	0.999738	13	G/A	3	.	GA	5UTR	-	TS
contig00822	SNP	45	45	1	11	C/T	3	.	CT	5UTR	-	TS
contig00822	INDEL	106	106	1	9	./C	10	.	.C	ORF	-
contig00822	INDEL	121	121	0.909347	11	G/.	12	G.	GG	ORF	-
contig00822	INDEL	122	122	0.909347	11	A/.	12	A.	AA	ORF	-
contig00822	INDEL	123	123	0.909347	11	T/.	12	T.	TT	ORF	-
contig00822	INDEL	137	138	0.999979	8	./T	14	..	.T	ORF	-
contig00822	INDEL	166	167	0.99997	8	./C	11	..	.C	ORF	-
contig00822	INDEL	168	168	0.99997	8	G/.	11	GG	G.	ORF	-
contig00822	SNP	136	136	0.999954	9	T/A	14	TT	TA	ORF	N	TV
contig00822	SNP	138	138	0.912552	7	G/T	14	GT	GG	ORF	N	TV
contig00822	SNP	179	179	0.999954	9	C/G	8	CC	CG	ORF	N	TV
contig00822	SNP	184	184	0.909667	9	A/G	8	AG	AA	ORF	N	TS
contig00822	SNP	109	109	1	10	T/C	10	.	TC	ORF	S	TS
contig00822	SNP	112	112	0.999886	11	T/C	10	TT	TC	ORF	S	TS
contig00822	SNP	145	145	0.99997	8	A/G	14	AA	AG	ORF	S	TS
contig00823	SNP	489	489	0.999457	5	T/G	1	TT	TG	ORF	N	TV
contig00824	SNP	350	350	1	7	C/T	1	CT	CC	3UTR	-	TS
contig00825	SNP	157	157	0.999976	13	C/T	3	CT	CC	ORF	N	TS
contig00825	SNP	146	146	0.999976	13	G/C	3	GC	GG	ORF	S	TV
contig00825	SNP	194	194	0.999976	14	A/G	3	AG	AA	ORF	S	TS
contig00828	INDEL	36	37	0.999151	12	./T	3	.T	.T	5UTR	-
contig00828	INDEL	169	170	0.999681	11	./A	6	.A	.A	5UTR	-
contig00828	SNP	55	55	0.998546	13	G/T	3	GT	GT	5UTR	-	TV
contig00828	SNP	62	62	0.99949	11	T/C	3	TC	TC	5UTR	-	TS
contig00828	SNP	122	122	1	12	G/A	3	GA	GA	5UTR	-	TS
contig00828	SNP	132	132	0.999127	12	G/A	3	GA	GA	5UTR	-	TS
contig00828	INDEL	264	265	0.997462	14	./T	4	.T	.T	ORF	-
contig00828	SNP	188	188	1	12	T/C	5	TC	TT	ORF	N	TS
contig00828	SNP	193	193	1	12	A/C	5	AC	AC	ORF	N	TV
contig00828	SNP	199	199	0.999046	12	G/C	5	GC	GC	ORF	N	TV
contig00828	SNP	223	223	0.999968	14	C/T	6	CC	CT	ORF	N	TS
contig00828	SNP	263	263	0.999968	14	T/C	4	TT	TC	ORF	N	TS
contig00828	SNP	277	277	0.998546	13	G/A	3	GA	GA	ORF	N	TS
contig00828	SNP	335	335	1	9	C/T	4	CT	TT	ORF	N	TS
contig00828	SNP	353	353	0.999787	9	C/T	4	CT	CT	ORF	N	TS
contig00828	SNP	359	359	0.99998	9	G/A	4	GG	GA	ORF	N	TS
[truncated: 119,791 more rows]
