# Supplementary material for: A garter snake transcriptome: pyrosequencing, de novo assembly, and sex-specific differences
Source: BMC Genomics. 2010 Dec 7;11:694. doi: 10.1186/1471-2164-11-694 (PMC3014983; doi:10.1186/1471-2164-11-694)
Supplement: Additional file 8 — Contigs of interest. A 2007 Excel file (.xlsx) containing the sequences of interest including those that are sex-specific, that have homology to the chicken Z chromosome, those in the 1st percentile of TS/TV ratios, hose in the top 99th percentile of Ka/Ks ratios, and those, in the top 99th percentile of variability (number of variants per bp). See the ReadME tab for description of columns. [file 1471-2164-11-694-S8.XLSX]

## Sheet: ReadMe
	Columns	Description
	SeqID	Unique identifier for each contig or singleton. Types: contig XXXXX = contig from Newbler Assembly; contigMIRAXXXX = contig from MIRA assembly; FXXXXXXX = Singleton
	Graph_clusterID	Unique identifier for graph-clusters. By default a graph-cluster contains multiple Newbler contigs.
	NR_hits_hyperlink	Hyperlink to the best hit in the NCBI Non-redundant protein database, cut off at e-5
	NR_hit_region	Region of the contig/singleton that matched the best hit in the Non-redundant protein database
	NR_e-value	Expectation value for the best hit in theNon-redundant protein database
	Alternative_NR_hit	Hyperlink to the second hit in the NCBI Non-redundant protein database
	UniRef_hit_hyperlink	Hyperlink to the best hit in the UniRef database
	UniRef_hit_region	Region of the contig/singleton that matched the best hit in the UniRef database
	UniRef_hit_e-value	Expectation value for the best hit in theUniRef database
	UniGene_hit_hyperlink	Hyperlink to the best hit in the UniGene (Chicken) database
	UniGene_hit_region	Region of the contig/singleton that matched the UniGene (Chicken) database
	UniGene_e-value	Expectation value for the best hit in the UniGene (Chicken) database
	Homologene_link	Hyperlink to the best hit in the Homologene Database
	KOG	KOG - Eukaryotic Orthologous Groups of proteins
	GO_terms	Gene Ontology assocations
	GO_slim	Gene Ontology assocations (higher level)
	KEGG	Kyoto Encyclopedia of Genes and Genomes (KEGG) Identfiers for reference the the pathways the proteins are predicted to be in
	InterPro	InterPro protein sequence analysis & classification
	OrfPrediction	Open Reading Frame predictions. Format is [first bp of reading frame - last bp of reading frame, reading frame from the appropriate end of the sequence]
	Expected_5'UTR_Length	Expected_5'UTR_Length
	Expected_3'UTR_Length	Expected_3'UTR_Length
	graph-cluster_contigs_sharing_variants	If sequence variants were identified through contigs that have been grouped together in to a cluster, these are the other contigs in that cluster that share the variant.
	VariantWCluster	Yes if the sequence variants were discovered in a cluster
	N.Reads	Number of reads contributing to that contigs
	Mean_read_coverage	Mean number of read coverage for each bp of the contig
	Seq_Length	Length in base pairs of the sequence
	N.variants	Number of Variants in that contig
	var_len	Number of Variants divided by the length of the contig
	INDEL	Number of INDELs (insertion or deletion) in that contig
	SNP	Number of SNPs (single nucleotide polymorphism) in that contig
	TS	Number of SNPs that are transitions in that contig
	TV	Number of SNPS that are transversions in that contig
	TsTvRatio	The ratio of Transitions to Transversions. Less than one suggests postive (divesifying) selection
	Ka_translated	The number of SNPs that occurred in a predicted ORF that changed the amino acid sequence
	Ks_translated	The number of SNPs that occurred in a predicted ORF that did not changed the amino acid sequence
	KaKsRatio_translated	The ratio of Ka to Ks in the translated region
	ORF_length	The length of the predicted open reading frame
	Ka_untranslated	The number of SNPs that occurred in a predicted untranslated region that changed the amino acid sequence assuming the same open reading frame for the whole sequence - this measure is not relevent for most analyses
	Ks_untranslated	The number of SNPs that occurred in a predicted untranslated region that did not changed the amino acid sequence assuming the same open reading frame for the whole sequence - this measure is not relevent for most analyses
	UTR_length	The length of the predicted untranslated region
	Sex_of_origin	The sex of origin of the reads contributing to those contigs
	sex.specific	If the sequence was identified as being sex-specific (see text for the strict criteria), then the sex it originated from is listed
	sex_chromosome	If the sequnece has a homologous region on the chicken Z or W, or the human X or Y.

## Sheet: TopTsTv.KaKs.varlen.sex
SeqID	Graph_clusterID	NR_hits_hyperlink	NR_hit_region	NR_e-value	Alternative_NR_hit	UniRef_hit_hyperlink	UniRef_hit_region	UniRef_hit_e-value	UniGene_hit_hyperlink	UniGene_hit_region	UniGene_e-value	Homologene_link	KOG	GO_terms	GO_slim	KEGG	InterPro	OrfPrediction	Expected_5'UTR_Length	Expected_3'UTR_Length	graph-cluster_contigs_sharing_variants	VariantWCluster	N.Reads	Mean_read_coverage	N.variants	Seq_Length	var_len	INDEL	SNP	TS	TV	TsTvRatio	Ka_translated	Ks_translated	KaKsRatio	ORF_length	Ka_untranslated	Ks_untranslated	UTR_length	Sex_of_origin	sex.specific	sex_chromosome
contig56465		(XP_002190821.1, [367-2], 1e-64)	[367-2]	1e-64		(UniRef100_UPI000194E26D, [367-2], 1e-64)	[367-2]	1e-64	(gnl|UG|Gga#S21386058, [367-2], 2e-78)	[367-2]	2e-78	32581	R:FOG: WD40 repeat					[367-2,-2]	0	0			2	2		368														male	Male	chicken_Z
contig59125		(XP_001925581.1, [13-432], 2e-62)	[13-432]	2e-62		(UniRef100_UPI0000DC0565, [10-432], 1e-63)	[10-432]	1e-63	(gnl|UG|Gga#S21399205, [10-432], 5e-67)	[10-432]	5e-67	9202		C:cytoplasm	C:cytoplasm			[10-432,+1]	0	0			7	4.8	2	433	0.00461894	0	2	2	0	3	1	0	2	423	0	0	10	male	Male
contig25998		(XP_002186856.1, [27-497], 9e-65)	[27-497]	9e-65		(UniRef100_UPI0000ECAC3A, [34-495], 4e-67)	[34-495]	4e-67	(gnl|UG|Gga#S35714708, [34-513], 2e-83)	[34-513]	2e-83	12424	A:RNA pseudouridylate synthases	F:RNA binding P:pseudouridine synthesis F:pseudouridine synthase activity	F:RNA binding P:nucleobase, nucleoside, nucleotide and nucleic acid metabolic process F:catalytic activity	EC:5.4.99.12		[34-567,+1]	0	67			8	5.2	1	568	0.00176056	0	1	1	0	2	1	0	2	534	0	0	34	male	Male
contig27602		(XP_001366005.1, [378-1], 2e-70)	[378-1]	2e-70		(UniRef100_UPI0000F2EA86, [606-1], 2e-42)	[606-1]	2e-42	(gnl|UG|Gga#S35711302, [300-1], 2e-79)	[300-1]	2e-79	18346	S:Uncharacterized conserved protein	C:integral to membrane	C:cell			[333-1,-3]	0	0			11	4.1	1	635	0.0015748	0	1	1	0	2	1	0	2	333	0	0	302	male	Male
contig16375		(XP_002189023.1, [772-284], 7e-77)	[772-284]	7e-77		(UniRef100_UPI000194D564, [775-287], 9e-77)	[775-287]	9e-77	(gnl|UG|Gga#S32072529, [775-287], 8e-94)	[775-287]	8e-94	50955	X:Unnamed protein	C:integral to membrane	C:cell			[775-287,-1]	0	281			13	5.9	1	775	0.00129032	0	1	1	0	2	1	0	2	489	0	0	286	male	Male
contig24507		(XP_582116.4, [1546-329], 1e-125)	[1546-329]	1e-125		(UniRef100_UPI0000EBDB6D, [1547-330], 1e-125)	[1547-330]	1e-125				10915		C:integral to membrane C:membrane	C:integral to membrane C:membrane			[1529-258,-3]	0	287			24	4	2	1981	0.00100959	1	1	0	1	0.5	1	0	2	1272	0	0	709	male	Male
contig22221		(NP_001025740.1, [1041-331], 1e-77)	[1041-331]	1e-77		(UniRef100_UPI0000ECB05F, [1042-269], 1e-105)	[1042-269]	1e-105	(gnl|UG|Gga#S22196627, [1042-269], 1e-127)	[1042-269]	1e-127	45429		F:binding	F:binding			[958-251,-1]	0	262			11	3.6	1	1042	0.000959693	0	1	1	0	2	1	0	2	708	0	0	334	male	Male
contig07072		(NP_001033308.2, [1114-2], 1e-110)	[1114-2]	1e-110		(UniRef100_Q32LN4, [952-2], 1e-127)	[952-2]	1e-127	(gnl|UG|Gga#S19650219, [874-563], 2e-55)	[874-563]	2e-55	71837	A:U4/U6.U5 snRNP associated protein	P:cellular process C:soluble fraction F:DNA binding	P:biological_process C:cell F:DNA binding			[901-2,-1]	0	0			17	5.4	1	1114	0.000897666	0	1	1	0	2	1	0	2	900	0	0	214	male	Male
contig28804		(NP_001094684.1, [915-370], 1e-62)	[915-370]	1e-62		(UniRef100_UPI00004F1788, [915-370], 1e-62)	[915-370]	1e-62	(gnl|UG|Gga#S26467618, [696-376], 2e-26)	[696-376]	2e-26	4476	R:FOG: 7 transmembrane receptor	P:G-protein coupled receptor protein signaling pathway C:integral to plasma membrane F:G-protein coupled receptor activity	P:signal transduction C:plasma membrane F:receptor activity			[915-370,-1]	88	0			26	8.2	5	1005	0.00497512	0	5	4	1	2.5	2	1	1.5	546	2	0	459	male	Male
contig78250		(XP_851279.1, [2-1369], 1e-131)	[2-1369]	1e-131		(UniRef100_C1FY48, [2-1369], 1e-134)	[2-1369]	1e-134	(gnl|UG|Gga#S7087683, [473-868], 6e-20)	[473-868]	6e-20	77423	PT:Voltage-gated Ca2+ channels, alpha1 subunits	C:flagellum P:developmental process P:ciliary or flagellar motility F:protein binding P:ion transport P:fertilization C:membrane P:sperm motility F:ion channel activity	C:cell P:biological_process F:protein binding P:ion transport P:reproduction F:ion channel activity			[23-1369,+2]	0	0			62	17	8	1370	0.00583942	0	8	4	4	1	4	4	1	1347	0	0	23	male	Male
contig70533		(XP_421204.2, [186-1202], 4e-69)	[186-1202]	4e-69		(UniRef100_UPI0000E80654, [186-1202], 4e-69)	[186-1202]	4e-69	(gnl|UG|Gga#S21396740, [792-1070], 1e-58)	[792-1070]	1e-58	12390		F:protein binding	F:protein binding		IPR003016:2-oxo acid dehydrogenase, lipoyl-binding site	[96-1208,+3]	0	0			52	13.9	5	1209	0.00413565	3	2	2	0	3	1	1	1	1113	0	0	96	male	Male
contig76523		(XP_002193931.1, [3-701], 5e-84)	[3-701]	5e-84		(UniRef100_UPI000194D06E, [3-701], 5e-84)	[3-701]	5e-84	(gnl|UG|Gga#S22197542, [183-650], 2e-80)	[183-650]	2e-80	12433		F:ubiquitin-protein ligase activity P:ubiquitin-dependent protein catabolic process P:protein modification process	F:catalytic activity P:protein metabolic process P:catabolic process P:protein modification process	EC:6.3.2.19		[33-701,+3]	0	0			17	8.9	2	701	0.00285307	0	2	2	0	3	1	1	1	669	0	0	32	male	Male
contig74300		(BAF49516.1, [76-678], 1e-102)	[76-678]	1e-102		(UniRef100_A4GZ84, [76-705], 1e-122)	[76-705]	1e-122	(gnl|UG|Gga#S14749980, [433-606], 2e-38)	[433-606]	2e-38			F:hormone activity	F:receptor binding		IPR001941:Pro-opiomelanocortin/corticotropin, ACTH IPR013531:Pro-opiomelanocortin/corticotropin, ACTH, central region IPR013593:Pro-opiomelanocortin N-terminal IPR013533:Pro-opiomelanocortin/corticotropin, ACTH, C-terminal	[76-783,+1]	73	0			19	6.5	2	791	0.00252845	0	2	2	0	3	1	1	1	708	0	0	83	male	Male
contig26588		(XP_544050.2, [212-1606], 4e-72)	[212-1606]	4e-72		(UniRef100_UPI000179CF4D, [188-1606], 1e-74)	[188-1606]	1e-74	(gnl|UG|Gga#S19628613, [776-1060], 2e-15)	[776-1060]	2e-15	77327	R:Uncharacterized conserved protein, contains BTB/POZ domain	F:protein binding	F:protein binding			[17-1225,+2]	158	0			22	5	2	1639	0.00122026	0	2	1	1	1	1	1	1	1209	0	0	430	male	Male
contig28597		(XP_001380989.1, [644-63], 4e-82)	[644-63]	4e-82		(UniRef100_UPI0000ECB8FA, [836-63], 1e-100)	[836-63]	1e-100	(gnl|UG|Gga#S35715974, [557-225], 1e-53)	[557-225]	1e-53	115748	T:Protein phosphatase 1, regulatory subunit, and related proteins	C:cytoplasm F:aminoacyl-tRNA ligase activity F:protein binding F:ATP binding P:tRNA aminoacylation for protein translation	C:cytoplasm F:catalytic activity F:protein binding F:nucleotide binding P:nucleobase, nucleoside, nucleotide and nucleic acid metabolic process P:translation P:amino acid and derivative metabolic process			[872-24,-1]	333	0			31	8.2	6	1187	0.00505476	1	5	5	0	6	1	3	0.5	849	0	1	338	male	Male
contig35372		(XP_420712.2, [527-6], 1e-51)	[527-6]	1e-51		(UniRef100_UPI0000E8044C, [527-6], 1e-51)	[527-6]	1e-51	(gnl|UG|Gga#S21397395, [431-6], 3e-50)	[431-6]	3e-50	17057		P:developmental process	P:biological_process			[518-3,-1]	0	0			5	3.4	1	530	0.00188679	0	1	1	0	2	0	1	0.5	516	0	0	14	male	Male
contig17539		(NP_001025900.1, [765-1], 3e-89)	[765-1]	3e-89		(UniRef100_Q5F3H9, [765-1], 4e-89)	[765-1]	4e-89	(gnl|UG|Gga#S23830888, [579-1], 1e-126)	[579-1]	1e-126	37636	L:Origin recognition complex, subunit 5 L:Origin recognition complex, subunit 5	F:identical protein binding P:DNA replication initiation F:DNA replication origin binding C:nucleoplasm F:nucleotide binding	F:protein binding P:DNA metabolic process P:biosynthetic process F:DNA binding C:nucleoplasm F:nucleotide binding			[552-1,-1]	0	0			11	4.5	1	765	0.00130719	0	1	1	0	2	0	1	0.5	552	0	0	213	male	Male
contig30855		(XP_002189451.1, [3-1169], 1e-145)	[3-1169]	1e-145		(UniRef100_UPI000194C26B, [3-1169], 1e-145)	[3-1169]	1e-145	(gnl|UG|Gga#S21398824, [180-650], 1e-152)	[180-650]	1e-152		Z:Kinesin (KAR3 subfamily)	P:mitotic sister chromatid segregation F:motor activity C:kinesin complex F:nucleotide binding	P:organelle organization and biogenesis P:cell cycle F:motor activity C:cytoskeleton C:protein complex F:nucleotide binding			[213-1169,+3]	0	91			21	5.8	2	1260	0.0015873	0	2	2	0	3	0	2	0.333333	957	0	0	303	male	Male
contig37503		(XP_001370928.1, [85-1017], 6e-93)	[85-1017]	6e-93		(UniRef100_UPI0000F2C533, [85-1017], 7e-93)	[85-1017]	7e-93	(gnl|UG|Gga#S21385438, [244-624], 3e-99)	[244-624]	3e-99	69415	B:HORMA domain B:HORMA domain	C:nucleus	C:nucleus		IPR003006:Immunoglobulin/major histocompatibility complex, conserved site	[115-1020,+1]	0	0			19	5.4	7	1021	0.00685602	1	6	4	2	1.66667	0	6	0.142857	906	0	0	115	male	Male
contig06452		(XP_002199762.1, [1167-382], 3e-93)	[1167-382]	3e-93		(UniRef100_UPI000194BF15, [1170-382], 1e-113)	[1170-382]	1e-113	(gnl|UG|Gga#S21400424, [651-382], 1e-149)	[651-382]	1e-149		ZUD:Intermediate filament-like protein, sorting nexins, and related proteins containing PX (PhoX) domain(s) ZUD:Intermediate filament-like protein, sorting nexins, and related proteins containing PX (PhoX) domain(s)	P:early endosome to late endosome transport F:binding	P:transport F:binding		IPR001683:Phox-like	[1170-400,-1]	172	136			10	3		1344														male	Male
contig10223		(NP_001001866.1, [484-2], 2e-72)	[484-2]	2e-72		(UniRef100_Q6PWT7, [484-2], 2e-72)	[484-2]	2e-72	(gnl|UG|Gga#S6698348, [484-2], 2e-85)	[484-2]	2e-85	3762	P:Copper chaperone for superoxide dismutase	C:cytoplasm C:soluble fraction P:positive regulation of oxidoreductase activity F:superoxide dismutase copper chaperone activity P:superoxide metabolic process F:enzyme binding C:nucleus F:zinc ion binding P:intracellular copper ion transport F:copper ion transmembrane transporter activity	C:cytoplasm C:cell P:biological_process F:binding P:metabolic process F:protein binding C:nucleus P:ion transport F:transporter activity			[484-2,-1]	0	0			3	2		484														male	Male
contig13353		(XP_414774.2, [381-1], 1e-59)	[381-1]	1e-59		(UniRef100_UPI0000ECA94E, [381-1], 1e-59)	[381-1]	1e-59	(gnl|UG|Gga#S21393226, [381-1], 2e-73)	[381-1]	2e-73	8338	U:Membrane coat complex Retromer, subunit VPS5/SNX1, Sorting nexins, and related PX domain-containing proteins	P:protein transport F:phosphoinositide binding F:protein binding P:cell communication	P:protein transport F:lipid binding F:protein binding P:cell communication			[391-2,-2]	0	0			3	2.8		392														male	Male
contig15251		(XP_001506506.1, [368-3], 1e-50)	[368-3]	1e-50		(UniRef100_UPI000155C763, [368-3], 1e-50)	[368-3]	1e-50	(gnl|UG|Gga#S32072527, [359-6], 1e-60)	[359-6]	1e-60	4684	W:Olfactomedin and related extracellular matrix glycoproteins	C:extracellular space F:protein binding P:cell adhesion	C:extracellular space F:protein binding P:biological_process			[368-3,-3]	0	0			3	2.8		370														male	Male
contig15838	cluster02271	(XP_854812.1, [605-189], 1e-67)	[605-189]	1e-67		(UniRef100_UPI0000EB316E, [605-189], 1e-67)	[605-189]	1e-67	(gnl|UG|Gga#S21399452, [605-165], 1e-81)	[605-165]	1e-81	74720	S:Defense-related protein containing SCP domain	C:extracellular region C:Golgi membrane	C:extracellular region C:Golgi apparatus		IPR002413:Ves allergen IPR001283:Allergen V5/Tpx-1 related IPR014044:SCP-like extracellular IPR018244:Allergen V5/Tpx-1 related, conserved site	[605-189,-3]	0	189			5	2.2		607														male	Male
contig16059		(XP_417547.2, [491-3], 1e-81)	[491-3]	1e-81		(UniRef100_UPI0000E814A7, [491-3], 1e-81)	[491-3]	1e-81	(gnl|UG|Gga#S21391455, [491-3], 1e-99)	[491-3]	1e-99	12192	X:Unnamed protein	C:synaptic vesicle C:cell junction F:identical protein binding P:transport F:transporter activity	C:cytoplasmic membrane-bounded vesicle C:plasma membrane F:protein binding P:transport F:transporter activity			[491-3,-2]	0	0			16	11.5		492														male	Male
contig21079	cluster02524	(XP_001372094.1, [432-1], 9e-82)	[432-1]	9e-82		(UniRef100_UPI0000F2C82D, [432-1], 9e-82)	[432-1]	9e-82				32791	R:Zn finger protein	C:nuclear envelope C:cytoplasm F:zinc ion binding F:protein binding	C:nuclear envelope C:cytoplasm F:binding F:protein binding			[432-1,-2]	0	0			6	3.3		433														male	Male
contig26005		(XP_414734.2, [236-514], 1e-74)	[236-514]	1e-74		(UniRef100_UPI0000E80F81, [66-515], 1e-78)	[66-515]	1e-78	(gnl|UG|Gga#S21393275, [66-515], 4e-97)	[66-515]	4e-97	3836	L:Structure-specific endonuclease ERCC1-XPF, catalytic component XPF/ERCC4 L:Structure-specific endonuclease ERCC1-XPF, catalytic component XPF/ERCC4	P:nucleotide-excision repair, DNA damage removal F:protein N-terminus binding F:damaged DNA binding P:nucleotide-excision repair, DNA incision, 3'-to lesion F:protein C-terminus binding P:UV protection P:double-strand break repair via homologous recombination F:endodeoxyribonuclease activity F:magnesium ion binding P:negative regulation of telomere maintenance C:nuclear chromosome, telomeric regi…	P:response to stress P:catabolic process P:DNA metabolic process F:protein binding F:DNA binding P:response to abiotic stimulus F:nuclease activity F:binding P:regulation of biological process P:organelle organization and biogenesis C:nuclear chromosome C:nucleoplasm C:nucleus C:protein complex			[57-515,+3]	0	0			6	3.8		515														male	Male
contig26023		(XP_426135.2, [691-104], 5e-54)	[691-104]	5e-54		(UniRef100_UPI0000E800C1, [691-104], 5e-54)	[691-104]	5e-54	(gnl|UG|Gga#S22197956, [238-104], 2e-16)	[238-104]	2e-16	46559						[655-80,-2]	0	83			8	2.8		692														male	Male
contig26303		(XP_001088592.1, [295-2], 1e-60)	[295-2]	1e-60		(UniRef100_UPI00006D7AC6, [295-2], 6e-62)	[295-2]	6e-62				13076						[990-247,-1]	26	0			12	4.3		1023														male	Male
contig27081		(XP_420377.2, [425-3], 1e-68)	[425-3]	1e-68		(UniRef100_UPI00003AD612, [425-3], 2e-68)	[425-3]	2e-68	(gnl|UG|Gga#S21397818, [425-3], 4e-84)	[425-3]	4e-84	4132	E:Tryptophan 2,3-dioxygenase E:Tryptophan 2,3-dioxygenase	C:cytosol C:soluble fraction P:tryptophan catabolic process to kynurenine P:oxidation reduction F:oxygen binding P:NAD metabolic process F:tryptophan 2,3-dioxygenase activity F:heme binding F:amino acid binding P:tryptophan catabolic process to acetyl-CoA	C:cytosol C:cell P:catabolic process P:amino acid and derivative metabolic process P:metabolic process F:oxygen binding P:nucleobase, nucleoside, nucleotide and nucleic acid metabolic process F:catalytic activity F:binding	EC:1.13.11.11		[425-3,-1]	0	0			3	2.7		425														male	Male
contig28093		(NP_990292.1, [1-507], 3e-72)	[1-507]	3e-72		(UniRef100_UPI0000ECA46C, [1-507], 3e-72)	[1-507]	3e-72	(gnl|UG|Gga#S19182954, [1-507], 2e-88)	[1-507]	2e-88	55473	C:NADP/FAD dependent oxidoreductase	F:cAMP-dependent protein kinase regulator activity C:cortical cytoskeleton P:regulation of cell proliferation F:zinc ion binding P:regulation of heart contraction P:retinoic acid receptor signaling pathway P:defense response to Gram-negative bacterium P:G-protein signaling, coupled to cGMP nucleotide second messenger P:endothelial cell proliferation F:nitric-oxide synthase activity F:heme binding…	F:enzyme regulator activity C:cytoskeleton C:cytoplasm P:cell proliferation P:regulation of biological process F:binding P:signal transduction P:response to stress P:response to biotic stimulus F:catalytic activity F:electron carrier activity F:calcium ion binding P:catabolic process P:amino acid and derivative metabolic process P:transport P:cell-cell signaling C:peroxisome C:cytosol F:nucleotid…	EC:1.14.13.39		[67-507,+1]	0	0			4	4		507														male	Male
contig28169		(NP_008551.1, [3-512], 3e-85)	[3-512]	3e-85		(UniRef100_Q9XKW7, [3-512], 4e-85)	[3-512]	4e-85	(gnl|UG|Gga#S46900094, [12-512], 2e-93)	[12-512]	2e-93		C:Cytochrome c oxidase, subunit I C:Cytochrome oxidase I - like protein	P:aerobic respiration C:mitochondrial inner membrane F:copper ion binding F:electron carrier activity F:heme binding P:transport C:integral to membrane P:electron transport chain F:cytochrome-c oxidase activity	P:generation of precursor metabolites and energy C:mitochondrion F:binding F:electron carrier activity P:transport C:cell F:catalytic activity F:transporter activity	EC:1.9.3.1		[260-502,+2]	0	0			2	2		514														male	Male
contig28255		(NP_001020069.1, [388-62], 7e-64)	[388-62]	7e-64		(UniRef100_Q5RE77, [388-62], 7e-64)	[388-62]	7e-64	(gnl|UG|Gga#S6999773, [388-62], 2e-79)	[388-62]	2e-79	5441	K:Putative RNA polymerase II regulator K:Putative RNA polymerase II regulator	C:nucleus P:regulation of transcription, DNA-dependent	C:nucleus P:regulation of biological process P:transcription			[360-1,-3]	0	0			6	4.5		389														male	Male
contig29175		(XP_001374721.1, [541-2], 1e-91)	[541-2]	1e-91		(UniRef100_UPI0000F2E3D2, [541-2], 1e-91)	[541-2]	1e-91	(gnl|UG|Gga#S21401902, [541-2], 1e-111)	[541-2]	1e-111	11786	S:Uncharacterized conserved protein	F:binding	F:binding			[469-2,-3]	0	0			4	2.6		543														male	Male
contig29770		(XP_548032.1, [276-1], 2e-50)	[276-1]	2e-50		(UniRef100_UPI00004A4F9A, [426-1], 7e-55)	[426-1]	7e-55	(gnl|UG|Gga#S21392117, [366-1], 6e-59)	[366-1]	6e-59	5221	J:Glycyl-tRNA synthetase and related class II tRNA synthetase	P:DNA repair F:DNA-directed DNA polymerase activity P:glycyl-tRNA aminoacylation P:DNA-dependent DNA replication F:identical protein binding F:ATP binding C:mitochondrial chromosome F:single-stranded DNA binding F:glycine-tRNA ligase activity	P:response to stress P:DNA metabolic process F:transferase activity P:nucleobase, nucleoside, nucleotide and nucleic acid metabolic process P:translation P:amino acid and derivative metabolic process P:biosynthetic process F:protein binding F:nucleotide binding C:mitochondrion C:cytoplasmic chromosome F:DNA binding F:catalytic activity	EC:2.7.7.7 EC:6.1.1.14		[384-1,-2]	0	0			4	2.1		427														male	Male
contig29951		(XP_001507715.1, [537-196], 2e-54)	[537-196]	2e-54		(UniRef100_UPI000155C0FD, [537-196], 2e-54)	[537-196]	2e-54	(gnl|UG|Gga#S19551243, [537-340], 6e-37)	[537-340]	6e-37	7517	T:Fibroblast/platelet-derived growth factor receptor and related receptor tyrosine kinases	P:enteric nervous system development F:calcium ion binding C:integral to membrane P:homophilic cell adhesion P:posterior midgut development P:MAPKKK cascade P:ureteric bud development P:neuron maturation P:embryonic epithelial tube formation P:transmembrane receptor protein tyrosine kinase signaling pathway F:ATP binding F:protein binding P:neural crest cell migration F:transmembrane receptor pro…	P:multicellular organismal development F:calcium ion binding C:cell P:biological_process P:signal transduction P:cell differentiation P:anatomical structure morphogenesis P:embryonic development F:nucleotide binding F:protein binding F:protein kinase activity F:receptor activity C:Golgi apparatus C:plasma membrane P:protein modification process	EC:2.7.10.1		[507-193,-1]	0	187			5	2.6		537														male	Male
contig30853	cluster02857	(XP_001372587.1, [636-283], 7e-57)	[636-283]	7e-57		(UniRef100_UPI00005E7619, [636-283], 7e-57)	[636-283]	7e-57	(gnl|UG|Gga#S21387078, [636-343], 2e-54)	[636-343]	2e-54	9897		P:proteolysis	P:protein metabolic process			[636-283,-3]	0	283			14	4.3		638														male	Male
contig31400		(NP_957303.1, [347-1138], 1e-178)	[347-1138]	1e-178		(UniRef100_UPI0000D8EAC2, [362-1138], 1e-180)	[362-1138]	1e-180	(gnl|UG|Gga#S22197563, [344-1138], 0.0)	[344-1138]	0	11322	I:Acyl-CoA synthetase	P:fatty acid metabolic process C:cytoplasm F:acetoacetate-CoA ligase activity	P:lipid metabolic process C:cytoplasm F:catalytic activity	EC:6.2.1.16		[248-1138,+2]	0	0			9	2.8		1140														male	Male
contig33888		(XP_419582.2, [93-458], 5e-71)	[93-458]	5e-71		(UniRef100_UPI00006106A1, [1-459], 4e-75)	[1-459]	4e-75	(gnl|UG|Gga#S21398853, [1-459], 5e-92)	[1-459]	5e-92	11583		C:integral to membrane	C:cell			[1-459,+1]	0	0			3	2.2		460														male	Male
contig34040		(XP_001506903.1, [677-3], 1e-90)	[677-3]	1e-90		(UniRef100_UPI00015548EF, [677-3], 5e-91)	[677-3]	5e-91	(gnl|UG|Gga#S21391482, [1108-683], 0.0)	[1108-683]	0			C:extracellular region	C:extracellular region			[836-3,-1]	328	0			11	2.7		1325														male	Male
contig34270		(XP_001918306.1, [928-2], 2e-86)	[928-2]	2e-86		(UniRef100_UPI000179677D, [1003-2], 1e-90)	[1003-2]	1e-90						F:neurotransmitter receptor activity C:integral to membrane C:membrane P:ion transport P:transport F:extracellular ligand-gated ion channel activity P:intracellular signaling cascade F:calcium ion binding C:postsynaptic membrane F:binding	F:neurotransmitter receptor activity C:integral to membrane C:membrane P:ion transport P:transport F:extracellular ligand-gated ion channel activity P:intracellular signaling cascade F:calcium ion binding C:postsynaptic membrane F:binding			[955-2,-2]	0	0			7	2.5		1007														male	Male
contig34866		(XP_001232417.1, [12-500], 6e-73)	[12-500]	6e-73		(UniRef100_UPI0000ECB825, [12-500], 4e-78)	[12-500]	4e-78	(gnl|UG|Gga#S32213914, [3-494], 9e-62)	[3-494]	9e-62	11166	PT:Non voltage-gated ion channels (DEG/ENaC family)	F:sodium ion transmembrane transporter activity F:sodium channel activity C:integral to plasma membrane F:sodium ion binding P:sodium ion transport	F:transporter activity F:ion channel activity C:plasma membrane F:binding P:ion transport			[6-560,+3]	0	282			5	1.7		899														male	Male
contig35092		(XP_425255.2, [3-467], 6e-68)	[3-467]	6e-68		(UniRef100_UPI0000E81032, [3-467], 7e-68)	[3-467]	7e-68	(gnl|UG|Gga#S21392986, [3-467], 3e-83)	[3-467]	3e-83	10944		C:integral to plasma membrane P:cell adhesion F:protein binding	C:plasma membrane P:biological_process F:protein binding			[30-470,+3]	0	41			6	3.8		511														male	Male
contig35207		(XP_001377559.1, [2-970], 1e-59)	[2-970]	1e-59		(UniRef100_UPI0000F2BC7B, [2-970], 1e-59)	[2-970]	1e-59				52161		C:integral to membrane C:membrane	C:integral to membrane C:membrane			[41-970,+2]	0	0			7	2.5		970														male	Male
contig35267		(XP_426450.2, [741-328], 1e-62)	[741-328]	1e-62		(UniRef100_UPI0000E806A6, [741-328], 1e-62)	[741-328]	1e-62				45486	R:DHHC-type Zn-finger proteins	F:acyltransferase activity C:integral to membrane F:zinc ion binding	F:transferase activity C:cell F:binding			[735-328,-2]	0	328			6	3.1		742														male	Male
contig35897		(XP_002197318.1, [485-3], 4e-72)	[485-3]	4e-72		(UniRef100_UPI000194EBFE, [485-3], 4e-72)	[485-3]	4e-72	(gnl|UG|Gga#S21401756, [485-3], 2e-82)	[485-3]	2e-82	103607	E:Amino acid transporters	F:cystine:glutamate antiporter activity P:amino acid transport C:integral to membrane	F:transporter activity P:transport C:cell			[431-9,-3]	0	0			3	3		487														male	Male
contig36253		(NP_001073183.1, [3-452], 1e-66)	[3-452]	1e-66		(UniRef100_UPI0000ECAFFF, [3-485], 4e-71)	[3-485]	4e-71	(gnl|UG|Gga#S23830867, [3-485], 3e-87)	[3-485]	3e-87	4887	G:Alpha-mannosidase G:Alpha-mannosidase	F:alpha-mannosidase activity F:carbohydrate binding F:protein binding P:mannose metabolic process F:zinc ion binding C:endoplasmic reticulum	F:hydrolase activity F:carbohydrate binding F:protein binding P:carbohydrate metabolic process F:binding C:endoplasmic reticulum	EC:3.2.1.24		[12-485,+3]	0	0			2	2		487														male	Male
contig36939		(XP_544207.2, [384-1], 4e-59)	[384-1]	4e-59		(UniRef100_UPI00005A00AB, [384-1], 4e-59)	[384-1]	4e-59	(gnl|UG|Gga#S35715040, [246-79], 3e-18)	[246-79]	3e-18	72239	K:Transcription factor MEIS1 and related HOX domain proteins	C:nucleolus F:sequence-specific DNA binding P:muscle development F:transcription factor activity P:regulation of transcription, DNA-dependent	C:nucleolus F:DNA binding P:multicellular organismal development F:transcription factor activity P:regulation of biological process P:transcription			[438-1,-1]	0	0			7	5.5		438														male	Male
contig36964		(XP_001096928.1, [586-2], 7e-94)	[586-2]	7e-94		(UniRef100_UPI0000D99F13, [586-2], 9e-94)	[586-2]	9e-94	(gnl|UG|Gga#S35716033, [562-2], 1e-68)	[562-2]	1e-68	47595	T:Olfactory receptor	F:olfactory receptor activity C:plasma membrane P:detection of chemical stimulus involved in sensory perception of smell P:G-protein coupled receptor protein signaling pathway C:integral to membrane	F:receptor activity C:plasma membrane P:biological_process P:signal transduction C:cell			[556-2,-3]	0	0			4	1.7		792														male	Male
contig36983		(XP_002196182.1, [480-148], 2e-67)	[480-148]	2e-67		(UniRef100_UPI000194DF90, [480-148], 2e-67)	[480-148]	2e-67	(gnl|UG|Gga#S21390601, [480-148], 4e-83)	[480-148]	4e-83	4631	U:Mitochondrial import inner membrane translocase, subunit TIM44 U:Mitochondrial import inner membrane translocase, subunit TIM44	F:P-P-bond-hydrolysis-driven protein transmembrane transporter activity C:mitochondrial inner membrane presequence translocase complex P:protein targeting to mitochondrion F:ATP binding P:intracellular protein transport across a membrane C:mitochondrial matrix	F:protein binding F:transporter activity C:protein complex C:mitochondrion P:mitochondrion organization and biogenesis P:protein transport F:nucleotide binding			[377-3,-1]	0	0			2	2		482														male	Male
contig37412		(NP_999837.1, [913-2], 1e-163)	[913-2]	1e-163		(UniRef100_UPI0000ECC451, [913-2], 1e-163)	[913-2]	1e-163	(gnl|UG|Gga#S20129582, [913-2], 0.0)	[913-2]	0	74967	S:FOG: Cadherin repeats	C:membrane P:homophilic cell adhesion	C:cell P:biological_process			[913-2,-1]	0	0			10	3.4		913														male	Male
contig37570		(NP_861523.2, [35-487], 1e-51)	[35-487]	1e-51		(UniRef100_P59894, [35-487], 1e-51)	[35-487]	1e-51				65610		F:binding P:intracellular signaling cascade C:membrane	F:binding P:signal transduction C:cell			[20-493,+2]	0	0			2	2		495														male	Male
contig38008		(XP_001379169.1, [885-532], 7e-51)	[885-532]	7e-51		(UniRef100_UPI0001C9D042, [921-538], 7e-51)	[921-538]	7e-51	(gnl|UG|Gga#S21393805, [888-541], 9e-61)	[888-541]	9e-61	88815		C:integral to membrane P:cell adhesion P:tissue regeneration F:protein binding P:nervous system development	C:cell P:biological_process P:response to external stimulus P:anatomical structure morphogenesis P:response to stress P:multicellular organismal development P:growth F:protein binding			[277-675,+1]	0	514			5	2		922														male	Male
contig38464		(XP_001234945.1, [8-442], 2e-62)	[8-442]	2e-62		(UniRef100_UPI0000E814E6, [8-442], 2e-62)	[8-442]	2e-62	(gnl|UG|Gga#S7086849, [26-442], 1e-75)	[26-442]	1e-75	99855	E:Arginase family protein	F:agmatinase activity F:manganese ion binding P:spermidine biosynthetic process P:putrescine biosynthetic process C:mitochondrion	F:hydrolase activity F:binding P:biosynthetic process P:amino acid and derivative metabolic process C:mitochondrion	EC:3.5.3.11		[481-8,-2]	0	34			3	3		482														male	Male
contig38759		(NP_001086121.1, [4-387], 6e-59)	[4-387]	6e-59		(UniRef100_Q6GM63, [4-387], 6e-59)	[4-387]	6e-59				3769	O:Prenyl protein protease O:Prenyl protein protease	C:endoplasmic reticulum membrane C:integral to plasma membrane F:metalloendopeptidase activity P:proteolysis	C:endoplasmic reticulum C:plasma membrane F:peptidase activity P:protein metabolic process	EC:3.4.24.0		[5-421,+2]	0	0			2	2		421														male	Male
contig38824		(XP_426065.2, [346-2], 2e-51)	[346-2]	2e-51		(UniRef100_UPI0000E7FE71, [346-2], 2e-51)	[346-2]	2e-51	(gnl|UG|Gga#S34124195, [346-224], 3e-19)	[346-224]	3e-19	36487	T:Cell polarity protein PAR6	P:cell cycle C:tight junction P:protein complex assembly F:protein binding P:cell division	P:cell cycle C:plasma membrane P:cellular component organization and biogenesis F:protein binding P:biological_process			[340-2,-3]	0	0			2	2		348														male	Male
contig55166		(XP_002194840.1, [3-377], 1e-53)	[3-377]	1e-53		(UniRef100_UPI000194B850, [3-377], 1e-53)	[3-377]	1e-53				37281	P:Sodium sulfate symporter and related arsenite permeases P:Sodium sulfate symporter and related arsenite permeases	F:L-tyrosine transmembrane transporter activity P:melanocyte differentiation C:integral to membrane C:melanosome membrane F:arsenite transmembrane transporter activity P:melanin biosynthetic process P:spermatid development F:citrate transmembrane transporter activity P:cell proliferation P:citrate transport P:eye pigment biosynthetic process	F:transporter activity P:cell differentiation C:cell C:cytoplasmic membrane-bounded vesicle P:biosynthetic process P:secondary metabolic process P:reproduction P:cell proliferation P:transport			[90-377,+3]	0	0			3	3		378														male	Male
contig55175		(XP_858396.1, [3-410], 3e-75)	[3-410]	3e-75		(UniRef100_UPI00005A468A, [3-410], 3e-75)	[3-410]	3e-75	(gnl|UG|Gga#S19183612, [3-410], 4e-92)	[3-410]	4e-92	36183	T:Mab-21-like cell fate specification proteins T:Mab-21-like cell fate specification proteins	P:positive regulation of cell proliferation P:embryonic body morphogenesis P:nervous system development P:camera-type eye development C:nucleus P:regulation of transcription, DNA-dependent	P:regulation of biological process P:cell proliferation P:anatomical structure morphogenesis P:embryonic development P:multicellular organismal development C:nucleus P:transcription			[54-410,+3]	0	0			4	2.9		412														male	Male
contig55274		(XP_002196263.1, [1-375], 5e-61)	[1-375]	5e-61		(UniRef100_UPI000194D6A1, [1-375], 5e-61)	[1-375]	5e-61	(gnl|UG|Gga#S22197540, [58-375], 6e-74)	[58-375]	6e-74	6264	U:Late Golgi protein sorting complex, subunit Vps53 U:Late Golgi protein sorting complex, subunit Vps53	P:protein transport C:Golgi apparatus C:endosome membrane	P:protein transport C:Golgi apparatus C:endosome			[1-444,+1]	0	0			3	2.8		444														male	Male
contig55538		(XP_002197801.1, [351-1], 2e-70)	[351-1]	2e-70		(UniRef100_UPI000194BD2C, [456-1], 1e-74)	[456-1]	1e-74	(gnl|UG|Gga#S21399600, [456-1], 1e-90)	[456-1]	1e-90	41457	R:Synaptic vesicle transporter SVOP and related transporters (major facilitator superfamily)	P:ion transport C:integral to membrane F:transporter activity	P:ion transport C:cell F:transporter activity			[444-1,-2]	0	0			5	3.3		457														male	Male
contig59130		(XP_002196263.1, [308-3], 7e-50)	[308-3]	7e-50		(UniRef100_UPI000194D6A1, [308-3], 7e-50)	[308-3]	7e-50	(gnl|UG|Gga#S22197540, [308-3], 6e-62)	[308-3]	6e-62	6264	U:Late Golgi protein sorting complex, subunit Vps53	P:protein transport C:Golgi apparatus C:endosome membrane	P:protein transport C:Golgi apparatus C:endosome			[16-309,+1]	0	0			2	2		309														male	Male
contig59790		(XP_001489978.2, [2-274], 2e-50)	[2-274]	2e-50		(UniRef100_UPI00017F03A8, [2-274], 2e-50)	[2-274]	2e-50	(gnl|UG|Gga#S19182974, [2-274], 6e-62)	[2-274]	6e-62	2393	K:TBX2 and related T-box transcription factors	P:mesoderm development P:vasculogenesis P:positive regulation of transcription from RNA polymerase II promoter F:sequence-specific DNA binding F:protein binding F:transcription factor activity P:neural plate morphogenesis P:signal transduction P:determination of anterior/posterior axis, embryo P:positive regulation of cell proliferation P:notochord development P:somitogenesis C:cytoplasm C:nucleu…	P:multicellular organismal development P:anatomical structure morphogenesis P:cell differentiation P:regulation of biological process P:transcription F:DNA binding F:protein binding F:transcription factor activity P:embryonic development P:signal transduction P:cell proliferation C:cytoplasm C:nucleus			[2-274,+2]	0	0			3	2.6		275														male	Male
contig60961		(AAI43385.1, [363-1], 1e-65)	[363-1]	1e-65		(UniRef100_UPI0000E233D8, [363-1], 1e-65)	[363-1]	1e-65	(gnl|UG|Gga#S21392749, [294-1], 6e-63)	[294-1]	6e-63	109886		C:integral to membrane	C:cell			[363-1,-1]	0	0			3	2.5		363														male	Male
contig61114		(XP_415819.2, [3-347], 1e-64)	[3-347]	1e-64		(UniRef100_UPI0000E81376, [3-347], 1e-64)	[3-347]	1e-64	(gnl|UG|Gga#S21391923, [3-347], 2e-80)	[3-347]	2e-80	34730	S:Uncharacterized conserved protein	F:malate dehydrogenase (acceptor) activity C:extracellular region P:tricarboxylic acid cycle	F:catalytic activity C:extracellular region P:generation of precursor metabolites and energy P:catabolic process	EC:1.1.99.16		[51-386,+3]	0	0			2	2		416														male	Male
contig62295		(XP_426941.1, [351-91], 8e-52)	[351-91]	8e-52		(UniRef100_UPI0000449DFA, [351-91], 9e-52)	[351-91]	9e-52	(gnl|UG|Gga#S35715914, [291-91], 3e-38)	[291-91]	3e-38	27358	PT:Ca2+/Na+ exchanger NCX1 and related proteins	F:metal ion binding F:cation binding C:integral to membrane P:metal ion transport F:antiporter activity P:cell communication	F:binding C:cell P:ion transport F:transporter activity P:cell communication			[327-46,-1]	0	0			3	2.8		357														male	Male
contig62332		(XP_002199019.1, [1-324], 9e-50)	[1-324]	9e-50		(UniRef100_UPI000194C59B, [1-324], 9e-50)	[1-324]	9e-50	(gnl|UG|Gga#S35715928, [1-324], 3e-61)	[1-324]	3e-61	114645		C:integral to membrane	C:cell			[13-324,+1]	0	0			5	4		326														male	Male
contig64104		(XP_002199110.1, [373-2], 1e-63)	[373-2]	1e-63		(UniRef100_UPI000194EB8D, [373-2], 1e-63)	[373-2]	1e-63	(gnl|UG|Gga#S21396560, [373-2], 2e-77)	[373-2]	2e-77	1053	Z:Dyneins, heavy chain	F:microtubule motor activity C:microtubule F:ATPase activity, coupled P:mitotic spindle organization and biogenesis P:proteolysis F:cysteine-type endopeptidase activity C:cytoplasmic dynein complex F:ATP binding P:microtubule-based movement F:protein binding C:Golgi apparatus	F:motor activity C:cytoskeleton F:hydrolase activity P:cytoskeleton organization and biogenesis P:cell cycle P:protein metabolic process F:peptidase activity C:protein complex F:nucleotide binding P:transport F:protein binding C:Golgi apparatus	EC:3.4.22.0		[325-2,-2]	0	0			3	2.5		374														male	Male
contig64952		(XP_425985.2, [1-252], 3e-54)	[1-252]	3e-54		(UniRef100_UPI0000ECCCDC, [1-252], 3e-54)	[1-252]	3e-54	(gnl|UG|Gga#S21395896, [1-252], 2e-58)	[1-252]	2e-58	1320	T:Adenylate cyclase-coupled calcitonin receptor	P:osteoclast differentiation F:calcitonin receptor activity P:activation of phospholipase C activity P:elevation of cytosolic calcium ion concentration C:acrosome C:cell soma P:negative regulation of ossification P:regulation of mRNA stability C:microtubule-based flagellum part P:regulation of bone resorption P:response to glucocorticoid stimulus F:calcitonin binding C:axon P:G-protein signaling,…	P:cell differentiation P:multicellular organismal development F:receptor activity P:signal transduction P:cellular homeostasis C:cytoplasmic membrane-bounded vesicle C:cell P:regulation of biological process P:nucleobase, nucleoside, nucleotide and nucleic acid metabolic process C:organelle C:intracellular P:response to endogenous stimulus F:binding C:plasma membrane			[10-300,+1]	0	0			3	2.7		341														male	Male
contig73001	cluster03208	(XP_417443.2, [631-2], 2e-53)	[631-2]	2e-53		(UniRef100_UPI0000E82163, [631-2], 2e-53)	[631-2]	2e-53	(gnl|UG|Gga#S21391615, [202-2], 2e-60)	[202-2]	2e-60	12324	S:Uncharacterized conserved protein	F:protein binding	P:response to stress P:response to abiotic stimulus F:protein binding			[580-2,-3]	0	0			16	4.5		639														male	Male
contig80007		(XP_002197594.1, [27-641], 8e-72)	[27-641]	8e-72		(UniRef100_UPI000194C00F, [27-641], 9e-72)	[27-641]	9e-72	(gnl|UG|Gga#S21400460, [24-641], 2e-79)	[24-641]	2e-79	18309	L:DNA replication licensing factor, MCM6 component					[45-653,+3]	0	0			7	3.9		654														male	Male
contigMIRA_c12465		(XP_001511323.1, [432-199], 5e-51)	[432-199]	5e-51		(UniRef100_UPI000155C7C0, [432-199], 5e-51)	[432-199]	5e-51	(gnl|UG|Gga#S35714118, [200-433], 7e-40)	[200-433]	7e-40	9024		C:cilium	C:cilium			[442-2,-1]	0	0			2	1.2		448														male	Male
contigMIRA_c13013		(XP_415846.2, [15-443], 5e-69)	[15-443]	5e-69		(UniRef100_UPI0000ECA60B, [39-443], 1e-66)	[39-443]	1e-66	(gnl|UG|Gga#S21391895, [15-443], 1e-84)	[15-443]	1e-84	42965	S:Uncharacterized conserved protein	P:regulation of chromosome organization P:centromeric heterochromatin formation P:mitosis P:positive regulation of cytokinesis P:metabolic process C:condensed chromosome kinetochore F:carbon-sulfur lyase activity C:spindle midzone C:nucleus	P:regulation of biological process P:organelle organization P:cell cycle P:metabolic process C:chromosome C:protein complex F:catalytic activity C:cytoskeleton C:nucleus			[3-443,+3]	0	0			2	1.2		445														male	Male
contigMIRA_c4102		(NP_989637.1, [3-506], 2e-81)	[3-506]	2e-81		(UniRef100_Q90WK1, [3-506], 2e-81)	[3-506]	2e-81	(gnl|UG|Gga#S33768549, [3-380], 2e-81)	[3-380]	2e-81	32055		P:alveolus development P:angiogenesis F:platelet-derived growth factor receptor binding P:regulation of peptidyl-tyrosine phosphorylation C:membrane F:growth factor activity P:transforming growth factor beta receptor signaling pathway C:platelet dense granule lumen P:response to organic substance P:response to retinoic acid C:extracellular space C:microvillus P:regulation of smooth muscle cell mi…	P:multicellular organismal development P:anatomical structure morphogenesis F:receptor binding P:regulation of biological process P:protein modification process C:cell P:signal transduction C:cytoplasmic membrane-bounded vesicle P:biological_process P:response to external stimulus C:extracellular space F:protein binding P:cytoskeleton organization P:response to stress P:cellular component organiz…		IPR000072:Platelet-derived growth factor (PDGF) IPR006782:Platelet-derived growth factor, N-terminal	[3-512,+3]	0	170			2	1.4		676														male	Male
contigMIRA_c4116		(XP_427620.2, [386-3], 5e-58)	[386-3]	5e-58		(UniRef100_UPI0000E81B38, [386-3], 6e-58)	[386-3]	6e-58	(gnl|UG|Gga#S21388344, [386-3], 1e-71)	[386-3]	1e-71	1078	T:Cadherin EGF LAG seven-pass G-type receptor T:Cadherin EGF LAG seven-pass G-type receptor R:Protocadherin	P:regulation of cell-cell adhesion P:Wnt receptor signaling pathway P:neural plate anterioposterior pattern formation P:spermatogenesis F:protein binding C:cytoplasm P:dendrite morphogenesis C:membrane P:regulation of gene-specific transcription	P:regulation of biological process P:signal transduction P:anatomical structure morphogenesis P:embryonic development P:reproduction F:protein binding C:cytoplasm P:cellular component organization P:cell differentiation P:multicellular organismal development C:cell P:transcription			[27-290,+3]	0	0			2	1.6		388														male	Male
contigMIRA_c4953		(XP_001602899.1, [477-253], 1e-74)	[477-253]	1e-74		(UniRef100_UPI00015B54A4, [477-253], 2e-74)	[477-253]	2e-74	(gnl|UG|Gga#S21394623, [459-253], 1e-108)	[459-253]	1e-108	21053	R:Zn finger protein	P:response to stimulus P:ubiquitin-dependent protein catabolic process P:proteasomal protein catabolic process F:zinc ion binding P:R7 cell fate commitment P:regulation of R7 cell differentiation F:protein self-association F:ubiquitin-protein ligase activity P:visual perception P:protein ubiquitination C:ubiquitin ligase complex C:cytoplasm C:nucleus	P:biological_process P:protein metabolic process P:catabolic process F:binding P:anatomical structure morphogenesis P:cell differentiation P:multicellular organismal development P:regulation of biological process F:protein binding F:catalytic activity P:protein modification process C:intracellular C:protein complex C:cytoplasm C:nucleus	EC:6.3.2.19		[1-375,+1]	0	79			2	1.4		586														male	Male
contigMIRA_c7725		(XP_532822.2, [475-684], 5e-52)	[475-684]	5e-52		(UniRef100_B9VTT2, [475-684], 2e-72)	[475-684]	2e-72	(gnl|UG|Gga#S21397415, [683-477], 9e-67)	[683-477]	9e-67	4442	T:Tumour suppressor protein p122-RhoGAP/DLC1 T:Tumour suppressor protein p122-RhoGAP/DLC1	C:focal adhesion P:heart morphogenesis P:negative regulation of cell migration P:regulation of cell shape C:actin filament P:hindbrain morphogenesis P:cellular response to insulin stimulus P:activation of caspase activity P:activation of phospholipase C activity F:Rac GTPase activator activity P:negative regulation of Rho protein signal transduction P:forebrain development P:positive regulation o…	C:plasma membrane P:anatomical structure morphogenesis P:multicellular organismal development P:regulation of biological process P:cellular component organization C:cytoskeleton P:response to endogenous stimulus P:signal transduction P:cell death F:enzyme regulator activity P:protein modification process P:biological_process F:protein binding C:cytosol P:cell proliferation P:embryonic development…			[379-684,+1]	0	0			2	1.3		684														male	Male
contigMIRA_c8143		(XP_417859.1, [209-583], 7e-53)	[209-583]	7e-53		(UniRef100_UPI0000ECA203, [209-583], 8e-53)	[209-583]	8e-53	(gnl|UG|Gga#S21391043, [209-583], 5e-66)	[209-583]	5e-66	32202	S:Uncharacterized conserved protein	C:cytoplasm P:nuclear-transcribed mRNA catabolic process, nonsense-mediated decay P:deadenylation-dependent decapping of nuclear-transcribed mRNA F:protein binding F:hydrolase activity C:nucleus	C:cytoplasm P:nucleobase, nucleoside, nucleotide and nucleic acid metabolic process P:catabolic process F:protein binding F:hydrolase activity C:nucleus			[107-583,+2]	59	0			2	1.2		583														male	Male
contigMIRA_c8531		(XP_864100.1, [272-120], 2e-53)	[272-120]	2e-53		(UniRef100_UPI00005A4905, [272-120], 2e-53)	[272-120]	2e-53	(gnl|UG|Gga#S21387105, [272-120], 2e-89)	[272-120]	2e-89	13775	O:E3 ubiquitin protein ligase	P:modification-dependent protein catabolic process C:intracellular F:acid-amino acid ligase activity P:protein modification process	P:protein metabolic process P:catabolic process C:intracellular F:catalytic activity P:protein modification process	EC:6.3.2.0		[460-2,-2]	0	0			2	1.3		491														male	Male
contigMIRA_c4162		(CAG09584.1, [203-3], 2e-55)	[203-3]	2e-55		(UniRef100_UPI00017B2B8A, [203-3], 2e-55)	[203-3]	2e-55	(gnl|UG|Gga#S19183093, [200-3], 4e-24)	[200-3]	4e-24	19625	R:FOG: Zn-finger	F:binding	F:binding			[293-3,-2]	0	0			2	1.5		555														female	Female	chicken_Z
contig41240		(XP_420293.1, [680-333], 1e-51)	[680-333]	1e-51		(UniRef100_UPI0000448019, [680-333], 1e-51)	[680-333]	1e-51	(gnl|UG|Gga#S21397938, [680-345], 3e-70)	[680-345]	3e-70	3806	K:Transcription factor Caudal, contains HOX domain	P:embryonic foregut morphogenesis P:retinoic acid receptor signaling pathway P:hindbrain-spinal cord boundary formation P:hemopoiesis P:pancreas development P:placenta development P:negative regulation of transcription from RNA polymerase II promoter F:sequence-specific DNA binding F:transcription factor activity P:blood vessel development P:somitogenesis P:pronephros development C:nucleus	P:anatomical structure morphogenesis P:embryonic development P:signal transduction P:multicellular organismal development P:regulation of biological process P:transcription F:DNA binding F:transcription factor activity C:nucleus			[463-104,-3]	0	285			8	5.1	1	681	0.00146843	0	1	0	1	0.5	1	0	2	360	0	0	321	female	Female	human_X
contig40995		(XP_002189029.1, [507-4], 1e-68)	[507-4]	1e-68		(UniRef100_UPI000194D959, [506-3], 2e-68)	[506-3]	2e-68	(gnl|UG|Gga#S18605647, [503-297], 1e-44)	[503-297]	1e-44	5362	KC:Zn2+-binding dehydrogenase (nuclear receptor binding factor-1)	P:fatty acid biosynthetic process F:trans-2-enoyl-CoA reductase (NADPH) activity P:oxidation reduction F:zinc ion binding C:mitochondrion	P:biosynthetic process P:lipid metabolic process F:catalytic activity P:metabolic process F:binding C:mitochondrion	EC:1.3.1.38		[476-3,-1]	0	0			6	5.4	1	506	0.00197628	0	1	1	0	2	1	0	2	474	0	0	32	female	Female
contig40555		(AAV90789.1, [1284-457], 0.0)	[1284-457]	0		(UniRef100_Q5MPJ3, [701-3], 0.0)	[701-3]	0	(gnl|UG|Gga#S26468477, [701-3], 0.0)	[701-3]	0		VL:V(D)J recombination activating protein	F:zinc ion binding F:nucleic acid binding C:intracellular F:protein binding	F:binding F:nucleic acid binding C:intracellular F:protein binding			[680-3,-1]	0	0			15	5.4	2	1286	0.00155521	1	1	0	1	0.5	1	0	2	678	0	0	608	female	Female
contig43014		(XP_001381717.1, [8-610], 2e-97)	[8-610]	2e-97		(UniRef100_UPI0000F2B94C, [8-610], 3e-97)	[8-610]	3e-97	(gnl|UG|Gga#S22197965, [29-613], 1e-116)	[29-613]	1e-116	22840	T:Ras GTPase effector RASSF2	P:signal transduction P:negative regulation of cell cycle C:nucleus F:protein binding	P:signal transduction P:regulation of biological process P:cell cycle C:nucleus F:protein binding			[53-610,+2]	0	115			11	7	1	725	0.00137931	0	1	1	0	2	1	0	2	558	0	0	167	female	Female
contig41066		(XP_001368213.1, [885-1], 1e-98)	[885-1]	1e-98		(UniRef100_UPI0000F2DB2F, [887-297], 1e-115)	[887-297]	1e-115	(gnl|UG|Gga#S21393214, [743-297], 1e-121)	[743-297]	1e-121	18213		F:binding	F:binding			[782-273,-1]	0	0			7	2.9	1	890	0.0011236	0	1	1	0	2	1	0	2	510	0	0	380	female	Female
contig40981		(XP_002198099.1, [1079-138], 1e-147)	[1079-138]	1e-147		(UniRef100_UPI0000ECD6B4, [1079-141], 1e-152)	[1079-141]	1e-152	(gnl|UG|Gga#S35717224, [1043-141], 1e-178)	[1043-141]	1e-178	65344	R:Ficolin and related extracellular proteins	C:extracellular region P:signal transduction F:receptor binding	C:extracellular region P:signal transduction F:receptor binding			[1055-135,-3]	0	126			16	6.6	4	1117	0.00358102	0	4	4	0	5	1	2	0.666667	921	0	0	196	female	Female
contig19801		(NP_001120000.1, [1-483], 3e-87)	[1-483]	3e-87		(UniRef100_B0BM36, [1-483], 3e-87)	[1-483]	3e-87	(gnl|UG|Gga#S33763926, [1-504], 1e-106)	[1-504]	1e-106	2255	C:Succinate dehydrogenase, Fe-S protein subunit C:Succinate dehydrogenase, Fe-S protein subunit	C:mitochondrial inner membrane F:electron carrier activity F:iron ion binding F:protein binding P:transport P:tricarboxylic acid cycle F:2 iron, 2 sulfur cluster binding F:4 iron, 4 sulfur cluster binding F:succinate dehydrogenase (ubiquinone) activity P:electron transport chain F:3 iron, 4 sulfur cluster binding	C:mitochondrion F:electron carrier activity F:binding F:protein binding P:transport P:generation of precursor metabolites and energy P:catabolic process F:catalytic activity	EC:1.3.5.1		[46-489,+1]	0	148			6	3.1		637														female	Female
contig21047		(AAI33313.1, [546-106], 3e-58)	[546-106]	3e-58		(UniRef100_A2VDM6, [546-106], 3e-58)	[546-106]	3e-58	(gnl|UG|Gga#S15649444, [330-61], 9e-45)	[330-61]	9e-45	6131	TI:Predicted mitochondrial cholesterol transporter TI:Predicted mitochondrial cholesterol transporter	C:integral to membrane P:positive regulation of apoptosis	C:cell P:regulation of biological process P:cell death		IPR007277:Transmembrane adaptor Erv26	[389-3,-1]	0	106			4	2.1		602														female	Female
contig40419		(NP_001012599.1, [2-457], 2e-74)	[2-457]	2e-74		(UniRef100_Q5F3T9, [2-457], 2e-74)	[2-457]	2e-74	(gnl|UG|Gga#S23830998, [2-457], 6e-91)	[2-457]	6e-91	2520	GT:UDP-glucose/GDP-mannose dehydrogenase GT:UDP-glucose/GDP-mannose dehydrogenase	F:NAD binding P:UDP-glucuronate biosynthetic process F:electron carrier activity F:UDP-glucose 6-dehydrogenase activity P:gastrulation with mouth forming second P:oxidation reduction P:UDP-glucose metabolic process P:glycosaminoglycan biosynthetic process	F:binding P:biosynthetic process F:electron carrier activity F:catalytic activity P:anatomical structure morphogenesis P:embryonic development P:metabolic process P:nucleobase, nucleoside, nucleotide and nucleic acid metabolic process P:carbohydrate metabolic process	EC:1.1.1.22		[68-457,+2]	0	0			5	4.1		458														female	Female
contig40646		(XP_425079.2, [3-455], 1e-68)	[3-455]	1e-68		(UniRef100_UPI0000E80CC5, [3-455], 1e-68)	[3-455]	1e-68				2016	L:Mitochondrial DNA polymerase gamma, catalytic subunit	C:mitochondrial inner membrane F:DNA-directed DNA polymerase activity C:gamma DNA polymerase complex C:mitochondrial nucleoid P:mitochondrial DNA replication F:DNA binding F:protease binding P:base-excision repair, gap-filling F:magnesium ion binding P:aging F:exonuclease activity	C:mitochondrion F:transferase activity C:protein complex P:DNA metabolic process P:mitochondrion organization and biogenesis P:biosynthetic process F:DNA binding F:protein binding P:response to stress F:binding P:biological_process F:nuclease activity	EC:2.7.7.7		[48-455,+3]	0	0			2	2		457														female	Female
contig41091		(1N83, [429-1], 1e-69)	[429-1]	1e-69		(UniRef100_UPI0001554899, [397-113], 2e-46)	[397-113]	2e-46	(gnl|UG|Gga#S21394524, [397-113], 3e-71)	[397-113]	3e-71	56594	K:Steroid hormone nuclear receptor	P:cerebellar Purkinje cell differentiation F:zinc ion binding P:regulation of macrophage activation P:positive regulation of transcription from RNA polymerase II promoter F:sequence-specific DNA binding F:protein binding F:transcription factor activity P:signal transduction F:steroid hormone receptor activity P:nitric oxide biosynthetic process P:cGMP metabolic process C:nucleus	P:anatomical structure morphogenesis P:cell differentiation P:multicellular organismal development F:binding P:regulation of biological process P:transcription F:DNA binding F:protein binding F:transcription factor activity P:signal transduction F:receptor activity P:biosynthetic process P:nucleobase, nucleoside, nucleotide and nucleic acid metabolic process C:nucleus			[358-95,-1]	28	0			4	3.1		481														female	Female
contig41188		(XP_001235155.1, [660-1], 1e-117)	[660-1]	1e-117		(UniRef100_UPI000060F6D9, [660-1], 1e-118)	[660-1]	1e-118	(gnl|UG|Gga#S35714252, [660-1], 1e-144)	[660-1]	1e-144	17040	PT:Ca2+-permeable cation channel OSM-9 and related channels (OTRPC family)	F:receptor activity F:calcium channel activity P:calcium ion transport F:calcium ion binding C:integral to membrane P:response to temperature stimulus	F:receptor activity F:ion channel activity P:ion transport F:calcium ion binding C:cell P:response to abiotic stimulus			[681-1,-2]	0	0			4	1.5		814														female	Female
contig42081		(NP_001096495.1, [463-2], 2e-77)	[463-2]	2e-77		(UniRef100_UPI000069F2AB, [463-2], 2e-77)	[463-2]	2e-77	(gnl|UG|Gga#S19183435, [463-2], 3e-82)	[463-2]	3e-82	5422	C:Pyruvate carboxylase	P:oxaloacetate metabolic process F:pyruvate carboxylase activity P:lipid biosynthetic process C:soluble fraction C:mitochondrial inner membrane F:manganese ion binding F:biotin binding F:ATP binding F:carboxylic acid binding P:gluconeogenesis C:mitochondrial matrix	P:metabolic process F:catalytic activity P:biosynthetic process C:cell C:mitochondrion F:binding F:nucleotide binding P:carbohydrate metabolic process	EC:6.4.1.1		[463-2,-3]	0	0			2	2		465														female	Female
contig42082		(XP_426452.2, [374-3], 1e-149)	[374-3]	1e-149		(UniRef100_UPI0000ECBD9B, [800-3], 1e-154)	[800-3]	1e-154	(gnl|UG|Gga#S21392913, [395-3], 1e-97)	[395-3]	1e-97	83509		C:extracellular region	C:extracellular region			[848-3,-3]	0	0			6	2.2		982														female	Female
contig42364		(XP_416408.2, [473-3], 4e-56)	[473-3]	4e-56		(UniRef100_UPI0000E7F93C, [515-3], 4e-61)	[515-3]	4e-61	(gnl|UG|Gga#S21401687, [515-3], 3e-75)	[515-3]	3e-75	65333	E:H+/oligopeptide symporter	C:membrane P:oligopeptide transport F:transporter activity	C:cell P:transport F:transporter activity			[503-3,-3]	0	0			4	3.3		517														female	Female
contig42878		(XP_415104.2, [2-439], 4e-73)	[2-439]	4e-73		(UniRef100_UPI0000E810B7, [2-439], 5e-73)	[2-439]	5e-73	(gnl|UG|Gga#S21392833, [2-439], 2e-89)	[2-439]	2e-89	6641	AJ:DEAH-box RNA helicase	F:nucleic acid binding F:ATP binding F:protein binding F:ATP-dependent helicase activity	F:nucleic acid binding F:nucleotide binding F:protein binding F:hydrolase activity			[14-439,+2]	0	0			3	1.9		439														female	Female
contig43326		(XP_001516547.1, [439-200], 9e-72)	[439-200]	9e-72		(UniRef100_UPI000155C028, [439-200], 3e-71)	[439-200]	3e-71	(gnl|UG|Gga#S22196955, [439-200], 2e-52)	[439-200]	2e-52	3280	J:Phenylalanyl-tRNA synthetase, beta subunit	C:cytoplasm C:soluble fraction F:phenylalanine-tRNA ligase activity F:ATP binding P:phenylalanyl-tRNA aminoacylation	C:cytoplasm C:cell F:catalytic activity F:nucleotide binding P:nucleobase, nucleoside, nucleotide and nucleic acid metabolic process P:translation P:amino acid and derivative metabolic process	EC:6.1.1.20		[412-140,-3]	0	0			3	2		441														female	Female
contig43962		(XP_001501726.1, [375-1], 6e-50)	[375-1]	6e-50		(UniRef100_UPI000155E880, [459-1], 6e-55)	[459-1]	6e-55	(gnl|UG|Gga#S21396989, [456-160], 1e-58)	[456-160]	1e-58	40812	S:FOG: RCC1 domain	C:cytoplasm F:Ran guanyl-nucleotide exchange factor activity F:protein binding P:signal transduction P:negative regulation of protein secretion C:nucleus	C:cytoplasm F:enzyme regulator activity F:protein binding P:signal transduction P:regulation of biological process P:protein transport C:nucleus			[498-1,-2]	0	0			5	4.2		499														female	Female
contig44725		(NP_001026088.1, [32-787], 1e-118)	[32-787]	1e-118		(UniRef100_UPI0000ECA14B, [3-788], 1e-123)	[3-788]	1e-123	(gnl|UG|Gga#S22196816, [3-788], 1e-149)	[3-788]	1e-149	38203	U:Vesicle coat complex AP-1/AP-2/AP-4, beta subunit	C:soluble fraction F:protein binding F:protein transporter activity P:vesicle-mediated transport P:intracellular protein transport C:clathrin adaptor complex C:trans-Golgi network	C:cell F:protein binding F:transporter activity P:transport P:protein transport C:cytoplasm C:protein complex C:Golgi apparatus			[6-788,+3]	0	0			9	4		789														female	Female
contig45590		(XP_002189909.1, [470-96], 4e-58)	[470-96]	4e-58		(UniRef100_UPI000194E28E, [470-96], 4e-58)	[470-96]	4e-58	(gnl|UG|Gga#S21402057, [470-96], 3e-71)	[470-96]	3e-71	41279	GE:Glucose-6-phosphate/phosphate and phosphoenolpyruvate/phosphate antiporter	C:integral to membrane	C:cell		IPR018486:Hemopexin/matrixin, conserved site	[425-75,-1]	0	0			3	2.8		470														female	Female
contig46049		(XP_002192938.1, [412-17], 7e-68)	[412-17]	7e-68		(UniRef100_UPI000194E5B4, [412-17], 8e-68)	[412-17]	8e-68	(gnl|UG|Gga#S18613663, [412-17], 3e-83)	[412-17]	3e-83	31118	L:DNA repair and recombination protein RAD52/RAD22 L:DNA repair and recombination protein RAD52/RAD22	C:nucleoplasm F:DNA binding P:mitotic recombination P:double-strand break repair via homologous recombination F:protein binding P:meiotic recombination	C:nucleoplasm F:DNA binding P:DNA metabolic process P:response to stress F:protein binding P:cell cycle			[373-2,-3]	0	0			3	2.3		414														female	Female
contig47605		(XP_416536.2, [358-5], 2e-50)	[358-5]	2e-50		(UniRef100_UPI0000E7F9C7, [358-5], 2e-50)	[358-5]	2e-50	(gnl|UG|Gga#S21401470, [358-5], 6e-62)	[358-5]	6e-62	5673	J:Mitochondrial tryptophanyl-tRNA synthetase J:Mitochondrial tryptophanyl-tRNA synthetase	P:vasculogenesis F:tryptophan-tRNA ligase activity P:tryptophanyl-tRNA aminoacylation F:ATP binding C:mitochondrial matrix	P:anatomical structure morphogenesis P:cell differentiation P:multicellular organismal development F:catalytic activity P:nucleobase, nucleoside, nucleotide and nucleic acid metabolic process P:translation P:amino acid and derivative metabolic process F:nucleotide binding C:mitochondrion	EC:6.1.1.2		[292-2,-3]	0	0			2	2		360														female	Female
contig47771		(AAI59097.1, [9-470], 7e-55)	[9-470]	7e-55		(UniRef100_UPI000069E83F, [9-470], 7e-55)	[9-470]	7e-55				9128	T:Putative receptor CCR1 T:Putative receptor CCR1	F:protein binding C:membrane	F:protein binding C:cell			[54-524,+3]	0	0			2	2		525														female	Female
contig48179		(XP_416966.1, [1-456], 4e-81)	[1-456]	4e-81		(UniRef100_UPI00004475B5, [1-456], 5e-81)	[1-456]	5e-81	(gnl|UG|Gga#S21400929, [1-456], 6e-99)	[1-456]	6e-99	3519	TW:Integrin beta subunit (N-terminal portion of extracellular region)	P:cell adhesion	P:biological_process			[1-456,+1]	0	0			2	2		457														female	Female
contig49632		(XP_002191844.1, [505-2], 2e-78)	[505-2]	2e-78		(UniRef100_UPI000194D667, [505-2], 2e-78)	[505-2]	2e-78	(gnl|UG|Gga#S22196801, [505-2], 3e-94)	[505-2]	3e-94	36477	S:FOG: RCC1 domain	P:biological_process C:cellular_component	P:biological_process C:cellular_component			[505-2,-2]	0	0			3	2.6		506														female	Female
contig50516		(XP_002189820.1, [3-398], 7e-58)	[3-398]	7e-58		(UniRef100_UPI000194E9F1, [3-398], 7e-58)	[3-398]	7e-58	(gnl|UG|Gga#S21396330, [3-395], 2e-64)	[3-395]	2e-64	23109	G:Chondroitin synthase 1	C:Golgi cisterna membrane P:chondroitin sulfate proteoglycan biosynthetic process, polysaccharide chain biosynthetic process F:metal ion binding C:integral to Golgi membrane P:dermatan sulfate proteoglycan biosynthetic process, polysaccharide chain biosynthetic process F:glucuronylgalactosylproteoglycan 4-beta-N-acetylgalactosaminyltransferase activity F:protein binding	C:Golgi apparatus P:biosynthetic process P:protein metabolic process P:carbohydrate metabolic process F:binding F:transferase activity F:protein binding	EC:2.4.1.174		[6-398,+3]	0	0			3	3		398														female	Female
contig50724		(CAF98640.1, [422-111], 3e-54)	[422-111]	3e-54		(UniRef100_Q4SL42, [422-111], 3e-54)	[422-111]	3e-54	(gnl|UG|Gga#S21396239, [389-108], 1e-66)	[389-108]	1e-66	66746		F:zinc ion binding F:nucleic acid binding	F:binding F:nucleic acid binding			[339-1,-3]	0	111			2	2		446														female	Female
contig50769		(XP_414365.2, [469-2], 6e-75)	[469-2]	6e-75		(UniRef100_UPI0000ECAD96, [469-2], 7e-75)	[469-2]	7e-75	(gnl|UG|Gga#S21393766, [469-2], 1e-91)	[469-2]	1e-91	38298	I:Lysophospholipase	F:acylglycerol lipase activity F:lysophospholipase activity P:inflammatory response C:synapse P:lipid metabolic process	F:hydrolase activity P:response to external stimulus P:response to stress C:cellular_component P:lipid metabolic process	EC:3.1.1.23 EC:3.1.1.5	IPR018271:Ribosomal protein S14, conserved site	[418-2,-1]	0	0			3	2.2		493														female	Female
contig51098		(ABR18727.1, [492-1], 2e-84)	[492-1]	2e-84		(UniRef100_B1NF25, [492-1], 2e-84)	[492-1]	2e-84	(gnl|UG|Gga#S22196436, [177-1], 3e-75)	[177-1]	3e-75	7782	T:TANK binding protein kinase TBK1	F:IkappaB kinase activity C:cytosol F:identical protein binding F:ATP binding F:transcription activator activity P:activation of NF-kappaB transcription factor P:B cell homeostasis P:protein amino acid phosphorylation	F:protein kinase activity C:cytosol F:protein binding F:nucleotide binding F:transcription regulator activity P:regulation of biological process P:transcription P:biological_process P:protein modification process	EC:2.7.11.10		[492-1,-1]	0	0			3	2.9		492														female	Female
contig51244		(XP_001233203.1, [8-481], 2e-51)	[8-481]	2e-51		(UniRef100_UPI0000E7F8A1, [8-481], 2e-51)	[8-481]	2e-51	(gnl|UG|Gga#S35717674, [8-481], 9e-64)	[8-481]	9e-64	12781	X:Apolipoprotein L	P:lipoprotein metabolic process P:regulation of endothelial cell differentiation F:lipid binding P:multicellular organismal development P:lipid transport P:response to hypoxia C:extracellular region C:membrane P:endothelial cell activation	P:metabolic process P:cell differentiation P:regulation of biological process F:lipid binding P:multicellular organismal development P:transport P:response to stress C:extracellular region C:cell P:biological_process			[50-484,+2]	0	0			2	2		484														female	Female
contig51292		(NP_001106424.1, [419-3], 3e-55)	[419-3]	3e-55		(UniRef100_A8E4X4, [419-3], 4e-55)	[419-3]	4e-55	(gnl|UG|Gga#S21391925, [419-3], 1e-67)	[419-3]	1e-67	41963	MO:GPI transamidase complex, GPI17/PIG-S component, involved in glycosylphosphatidylinositol anchor biosynthesis MO:GPI transamidase complex, GPI17/PIG-S component, involved in glycosylphosphatidylinositol anchor biosynthesis	C:endoplasmic reticulum membrane F:GPI-anchor transamidase activity F:protein binding C:integral to membrane P:attachment of GPI anchor to protein	C:endoplasmic reticulum F:hydrolase activity F:protein binding C:cell P:biosynthetic process P:protein modification process P:lipid metabolic process			[492-1,-3]	0	0			2	2		503														female	Female
contig52210		(EAW67109.1, [2-487], 3e-57)	[2-487]	3e-57		(UniRef100_UPI0000DBEF44, [2-487], 4e-57)	[2-487]	4e-57	(gnl|UG|Gga#S21400690, [2-487], 4e-66)	[2-487]	4e-66	30952	TBLD:Protein kinase ATM/Tel1, involved in telomere length regulation and DNA repair	P:protein amino acid phosphorylation C:nucleoplasm F:1-phosphatidylinositol-3-kinase activity P:meiotic recombination P:lipoprotein catabolic process P:heart development P:somitogenesis P:positive regulation of neuron apoptosis P:mitotic cell cycle spindle assembly checkpoint F:protein N-terminus binding P:DNA damage response, signal transduction resulting in induction of apoptosis P:negative reg…	P:protein modification process C:nucleoplasm F:kinase activity P:DNA metabolic process P:cell cycle P:metabolic process P:multicellular organismal development P:embryonic development P:regulation of biological process P:cell death F:protein binding P:signal transduction P:response to stress C:cytoskeleton F:protein kinase activity C:organelle C:cytoplasm F:DNA binding P:reproduction P:response to…	EC:2.7.1.137 EC:2.7.11.0		[53-487,+2]	0	0			2	2		487														female	Female
contig52844		(NP_658988.2, [491-153], 2e-54)	[491-153]	2e-54		(UniRef100_UPI0000E248E1, [491-153], 3e-54)	[491-153]	3e-54	(gnl|UG|Gga#S21393173, [428-156], 5e-46)	[428-156]	5e-46	16989						[3-491,+3]	0	0			2	2		492														female	Female
contig53172		(2WAX, [1-375], 2e-68)	[1-375]	2e-68		(UniRef100_UPI0001554F83, [1-375], 3e-68)	[1-375]	3e-68	(gnl|UG|Gga#S21390956, [1-372], 8e-83)	[1-372]	8e-83	3238	A:ATP-dependent RNA helicase	F:RNA binding F:ATP binding C:stress granule F:protein binding F:ATP-dependent helicase activity F:RNA helicase activity	F:RNA binding F:nucleotide binding C:cytoplasm F:protein binding F:hydrolase activity F:catalytic activity			[28-375,+1]	0	64			4	3.2		439														female	Female
contigMIRA_c3864		(XP_539861.2, [2-700], 1e-76)	[2-700]	1e-76		(UniRef100_UPI00005A2FB6, [2-700], 1e-76)	[2-700]	1e-76	(gnl|UG|Gga#S21401478, [266-700], 1e-126)	[266-700]	1e-126	56812	PT:Ca2+-permeable cation channel OSM-9 and related channels (OTRPC family) PT:Ca2+-permeable cation channel OSM-9 and related channels (OTRPC family)	F:calmodulin binding F:calcium ion binding F:calcium channel activity F:receptor activity P:cellular calcium ion homeostasis F:calcium activated cation channel activity P:protein tetramerization P:calcium ion transport C:apical plasma membrane C:integral to plasma membrane	F:protein binding F:calcium ion binding F:ion channel activity F:receptor activity P:cellular homeostasis P:cellular component organization P:ion transport C:plasma membrane			[11-715,+2]	0	0			2	1.3		715														female	Female
contigMIRA_c4195		(XP_001369265.1, [716-222], 1e-100)	[716-222]	1e-100		(UniRef100_UPI0000F2DF4D, [716-222], 1e-100)	[716-222]	1e-100	(gnl|UG|Gga#S23007829, [716-222], 1e-115)	[716-222]	1e-115	68208	R:Multifunctional pyrimidine synthesis protein CAD (includes carbamoyl-phophate synthetase, aspartate transcarbamylase, and glutamine amidotransferase) R:Multifunctional pyrimidine synthesis protein CAD (includes carbamoyl-phophate synthetase, aspartate transcarbamylase, and glutamine amidotransferase)	P:response to amine stimulus P:response to lipopolysaccharide P:glutamine metabolic process P:glycogen catabolic process P:urea cycle P:response to oleic acid P:response to glucagon stimulus C:mitochondrial inner membrane F:phospholipid binding P:triglyceride catabolic process C:mitochondrial nucleoid P:response to glucocorticoid stimulus C:protein complex P:response to starvation P:response to d…	P:biological_process P:response to biotic stimulus P:cellular amino acid and derivative metabolic process P:generation of precursor metabolites and energy P:carbohydrate metabolic process P:catabolic process P:metabolic process P:response to endogenous stimulus C:mitochondrion F:lipid binding P:lipid metabolic process C:protein complex P:response to external stimulus P:response to stress P:anatom…	EC:6.3.4.16	IPR011761:ATP-grasp fold IPR005479:Carbamoyl phosphate synthetase, large subunit, ATP-binding IPR013816:ATP-grasp fold, subdomain 2 IPR005483:Carbamoyl phosphate synthase, large subunit	[533-222,-1]	0	0			2	1.3		716														female	Female
contigMIRA_c6890		(NP_001095420.1, [475-8], 2e-75)	[475-8]	2e-75		(UniRef100_UPI0000EB28C1, [475-8], 5e-76)	[475-8]	5e-76	(gnl|UG|Gga#S22196816, [364-5], 5e-67)	[364-5]	5e-67	38203	U:Vesicle coat complex AP-1/AP-2/AP-4, beta subunit U:Vesicle coat complex AP-1/AP-2/AP-4, beta subunit	F:protein binding F:protein transporter activity P:vesicle-mediated transport P:intracellular protein transport C:clathrin adaptor complex C:trans-Golgi network	F:protein binding F:transporter activity P:transport P:protein transport C:cytoplasm C:protein complex C:Golgi apparatus			[475-2,-2]	227	0			2	1.2		704														female	Female
contig22650		(XP_413971.2, [1591-2], 0.0)	[1591-2]	0		(UniRef100_UPI0000E81969, [1591-2], 0.0)	[1591-2]	0	(gnl|UG|Gga#S21394251, [1591-827], 0.0)	[1591-827]	0	20539		P:signal transduction F:receptor activity P:negative regulation of cell cycle F:protein binding	P:signal transduction F:receptor activity P:regulation of biological process P:cell cycle F:protein binding			[1591-731,-2]	0	0			15	3.8	2	1592	0.00125628	0	2	2	0	3	0	0		861	0	2	731	female		chicken_Z
contig12715		(XP_002186852.1, [2-415], 7e-61)	[2-415]	7e-61		(UniRef100_UPI0000ECBFF2, [2-418], 1e-62)	[2-418]	1e-62	(gnl|UG|Gga#S21386985, [2-418], 3e-67)	[2-418]	3e-67	10053		F:DNA binding C:nucleus F:zinc ion binding P:regulation of transcription, DNA-dependent	F:DNA binding C:nucleus F:binding P:regulation of biological process P:transcription			[2-421,+2]	0	0			2	2		422														male		chicken_Z
contig45152		(XP_424786.2, [480-1], 5e-74)	[480-1]	5e-74		(UniRef100_UPI0000E818C8, [480-1], 5e-74)	[480-1]	5e-74	(gnl|UG|Gga#S21390257, [2-271], 5e-76)	[2-271]	5e-76	11621	X:Unnamed protein	C:nucleus F:NAD+ ADP-ribosyltransferase activity	C:nucleus F:transferase activity	EC:2.4.2.30		[471-1,-3]	0	0			2	2		482														female		chicken_Z
contig54637		(XP_002186808.1, [1-438], 5e-71)	[1-438]	5e-71		(UniRef100_UPI000194E292, [1-438], 6e-71)	[1-438]	6e-71	(gnl|UG|Gga#S23831035, [1-438], 1e-61)	[1-438]	1e-61	4938		F:cysteine-type endopeptidase activity F:signal transducer activity P:positive regulation of T cell cytokine production P:regulation of T cell receptor signaling pathway P:response to fungus P:nuclear export F:protein self-association P:B-1 B cell differentiation P:positive regulation of interleukin-2 production C:cytosol P:anti-apoptosis P:positive regulation of I-kappaB kinase/NF-kappaB cascade…	F:peptidase activity F:signal transducer activity P:regulation of biological process P:signal transduction P:response to biotic stimulus P:transport F:protein binding P:cell differentiation P:multicellular organismal development C:cytosol P:cell death P:cellular component organization and biogenesis F:enzyme regulator activity F:catalytic activity P:protein metabolic process P:catabolic process P…	EC:3.4.22.0 EC:6.3.2.19		[1-441,+1]	0	0			2	2		441														female		chicken_Z
contig56640		(XP_001368370.1, [1-381], 2e-55)	[1-381]	2e-55		(UniRef100_UPI0000F2D9E2, [1-381], 2e-55)	[1-381]	2e-55	(gnl|UG|Gga#S19182955, [145-345], 2e-63)	[145-345]	2e-63	223	T:Membrane protein Patched/PTCH	F:patched binding F:zinc ion binding P:negative regulation of epithelial cell proliferation P:dorsal/ventral pattern formation P:neural tube formation P:epidermis development P:keratinocyte proliferation P:mammary gland development P:organ morphogenesis P:regulation of smoothened signaling pathway F:cholesterol binding P:response to organic cyclic substance P:response to retinoic acid P:response …	F:receptor binding F:binding P:regulation of biological process P:cell proliferation P:multicellular organismal development P:anatomical structure morphogenesis P:embryonic development P:signal transduction F:lipid binding P:biological_process P:response to external stimulus P:response to endogenous stimulus F:receptor activity P:protein modification process F:carbohydrate binding C:extracellular…			[16-408,+1]	0	0			3	2.2		409														male		chicken_Z
contig57815		(XP_424719.2, [386-3], 3e-78)	[386-3]	3e-78		(UniRef100_UPI0000E81996, [386-3], 3e-78)	[386-3]	3e-78	(gnl|UG|Gga#S21390351, [386-3], 9e-96)	[386-3]	9e-96	23771	T:Proteins containing Ca2+-binding EGF-like domains	C:basolateral plasma membrane P:cell adhesion C:integral to membrane P:phagocytosis C:membrane F:protein binding C:plasma membrane	C:basolateral plasma membrane P:cell adhesion C:integral to membrane P:phagocytosis C:membrane F:protein binding C:plasma membrane			[364-2,-3]	0	0			3	2		387														male		chicken_Z
contigMIRA_c5545		(XP_424731.2, [375-112], 9e-62)	[375-112]	9e-62		(UniRef100_UPI0000E818CB, [375-112], 1e-61)	[375-112]	1e-61	(gnl|UG|Gga#S21390328, [375-112], 8e-78)	[375-112]	8e-78	18139	E:Amino acid transporter protein	F:sodium ion binding C:integral to membrane P:amino acid transport P:sodium ion transport	F:binding C:cell P:transport P:ion transport			[432-22,-3]	0	0			2	1.5		446														male		chicken_Z
contigMIRA_c8130		(XP_425221.2, [56-316], 8e-74)	[56-316]	8e-74		(UniRef100_UPI0000E81876, [56-316], 9e-74)	[56-316]	9e-74	(gnl|UG|Gga#S21399291, [212-295], 1e-07)	[212-295]	1e-07	16947		F:protein binding	F:protein binding			[62-472,+2]	0	0			2	1.4		545														male		chicken_Z
contig75497	cluster00906																	[3-218,+3]					9	6.7	18	219	0.0821918	1	17	4	13	0.357143	17	0	18	216	0	0	3	female+male
contig67899	cluster05305																	[174-1,-3]					13	8.5	15	176	0.0852273	2	13	11	2	4	13	0	14	174	0	0	2	female+male
contig01104	cluster03418																	[1-174,+1]					44	30.9	13	188	0.0691489	1	12	5	7	0.75	12	0	13	174	0	0	14	female+male
contig06870	cluster00197																	[375-163,-3]					12	3.6	13	377	0.0344828	2	11	8	3	2.25	11	0	12	213	0	0	164	female+male
contig77472	cluster03706	(XP_588760.3, [390-971], 1e-173)	[390-971]	1e-173		(UniRef100_UPI0000EBCB91, [390-971], 1e-174)	[390-971]	1e-174	(gnl|UG|Gga#S7015525, [190-146], 1e-06)	[190-146]	1e-06	41510	J:KRR1-interacting protein involved in 40S ribosome biogenesis J:KRR1-interacting protein involved in 40S ribosome biogenesis					[327-1142,+3]	0	55			102	19.6	21	1758	0.0119454	4	17	11	6	1.71429	10	0	11	816	4	3	942	female+male
contig00828	cluster02307	(XP_001790486.1, [433-173], 1e-10)	[433-173]	1e-10		(UniRef100_UPI00017C3A6F, [433-173], 2e-10)	[433-173]	2e-10						F:RNA binding P:RNA-dependent DNA replication F:RNA-directed DNA polymerase activity	F:RNA binding P:RNA-dependent DNA replication F:RNA-directed DNA polymerase activity		IPR018087:Glycoside hydrolase, family 5, conserved site	[178-435,+1]	0	35			24	10.8	17	435	0.0390805	3	14	11	3	3	10	0	11	258	3	1	177	female+male
contig68319		(XP_002187389.1, [615-2594], 0.0)	[615-2594]	0		(UniRef100_UPI0000610E4B, [615-3809], 0.0)	[615-3809]	0	(gnl|UG|Gga#S21397523, [1170-1841], 0.0)	[1170-1841]	0	34521	O:Ubiquitin carboxyl-terminal hydrolase	F:protein binding F:ubiquitin thiolesterase activity	F:protein binding F:peptidase activity	EC:3.1.2.15	IPR001394:Peptidase C19, ubiquitin carboxyl-terminal hydrolase 2	[615-3908,+3]	612	894			141	10.9	11	4665	0.00235798	1	10	9	1	5	10	0	11	3294	0	0	1371	female+male
contig02370		(XP_001233225.1, [96-2012], 1e-156)	[96-2012]	1e-156		(UniRef100_UPI000194DF83, [336-2144], 1e-170)	[336-2144]	1e-170	(gnl|UG|Gga#S35713413, [1122-1985], 1e-127)	[1122-1985]	1e-127	34582	K:Transcription initiation factor TFIIIB, Bdp1 subunit K:Transcription initiation factor TFIIIB, Bdp1 subunit U:Ypt/Rab GTPase activating protein	P:regulation of transcription, DNA-dependent P:transcription P:regulation of transcription C:nucleus F:DNA binding	P:regulation of transcription, DNA-dependent P:transcription P:regulation of transcription C:nucleus F:DNA binding		IPR001005:SANT, DNA-binding IPR014778:Myb, DNA-binding IPR009057:Homeodomain-like	[96-2249,+3]	93	2973			199	13.7	30	5375	0.0055814	6	24	22	2	7.66667	10	0	11	2154	5	9	3221	female+male
contig17286	cluster00241	(XP_855026.1, [727-386], 8e-37)	[727-386]	8e-37		(UniRef100_UPI00005A3840, [727-386], 9e-37)	[727-386]	9e-37	(gnl|UG|Gga#S21398893, [604-446], 3e-19)	[604-446]	3e-19	23485	R:FOG: Zn-finger	C:intracellular F:protein binding P:transcription F:zinc ion binding	C:intracellular F:protein binding P:transcription F:binding			[332-727,+2]	0	305			21	8.1	9	729	0.0123457	0	9	6	3	1.75	9	0	10	396	0	0	333	female+male
contig05969		(NP_001004370.1, [2114-762], 0.0)	[2114-762]	0		(UniRef100_Q6XL41, [2114-762], 0.0)	[2114-762]	0	(gnl|UG|Gga#S18598017, [2114-777], 0.0)	[2114-777]	0	32310	UR:Ammonium transporter RHBG UR:Ammonium transporter RHBG	P:amine transport C:integral to plasma membrane C:apical plasma membrane P:epithelial cell differentiation P:ammonium transport P:cellular ion homeostasis F:ammonium transmembrane transporter activity F:ankyrin binding	P:transport C:plasma membrane P:anatomical structure morphogenesis P:cell differentiation P:ion transport P:cellular homeostasis F:transporter activity F:cytoskeletal protein binding			[2114-750,-1]	22	762			160	26.6	28	2180	0.012844	9	19	13	6	2	9	0	10	1365	6	3	815	female+male
contig08769	cluster01300	(NP_001026141.1, [130-2], 2e-28)	[130-2]	2e-28		(UniRef100_UPI0000ECCBA6, [130-2], 2e-30)	[130-2]	2e-30	(gnl|UG|Gga#S23830794, [130-2], 2e-37)	[130-2]	2e-37		O:E3 ubiquitin ligase, Cullin 2 component O:E3 ubiquitin ligase, Cullin 2 component	P:cell cycle arrest P:ubiquitin-dependent protein catabolic process C:cullin-RING ubiquitin ligase complex F:ubiquitin protein ligase binding P:negative regulation of cell proliferation P:induction of apoptosis by intracellular signals P:G1/S transition of mitotic cell cycle	P:cell cycle P:protein metabolic process P:catabolic process C:intracellular C:protein complex F:protein binding P:regulation of biological process P:cell proliferation P:cell death			[1-219,+1]	0	0			29	17	15	219	0.0684932	6	9	7	2	2.66667	9	0	10	219	0	0	0	female+male
contig77979	cluster01771	(XP_001521023.1, [2-346], 8e-40)	[2-346]	8e-40		(UniRef100_UPI000155636E, [2-466], 1e-44)	[2-466]	1e-44				104872		C:centrosome F:gamma-tubulin binding	C:microtubule organizing center F:cytoskeletal protein binding			[538-2,-1]	0	71			53	20.6	11	538	0.0204461	2	9	7	2	2.66667	9	0	10	537	0	0	1	female+male
contig00342	cluster04944																	[2-181,+2]					13	5.2	13	200	0.065	4	9	8	1	4.5	9	0	10	180	0	0	20	female+male
contig13160		(XP_866308.1, [1211-366], 1e-146)	[1211-366]	1e-146		(UniRef100_UPI00004C1B0F, [1212-367], 1e-146)	[1212-367]	1e-146	(gnl|UG|Gga#S21400989, [942-511], 1e-106)	[942-511]	1e-106	31038	TZR:FOG: LIM domain	C:cytoplasm P:cell differentiation P:organ morphogenesis P:muscle development P:cell growth C:nucleus F:zinc ion binding	C:cytoplasm P:cell differentiation P:anatomical structure morphogenesis P:multicellular organismal development P:cell growth C:nucleus F:binding			[223-1212,+1]	0	366			60	15.8	16	1213	0.0131904	2	14	14	0	15	9	0	10	990	4	0	223	female+male
contig10048		(XP_001381763.1, [924-244], 0.0)	[924-244]	0		(UniRef100_UPI0000F2B431, [1547-93], 0.0)	[1547-93]	0	(gnl|UG|Gga#S35714150, [1547-72], 0.0)	[1547-72]	0	12003	S:Uncharacterized conserved protein	F:binding	F:binding			[45-1553,+3]	0	94			71	15.4	20	1553	0.0128783	1	19	17	2	6	18	1	9.5	1509	0	0	44	female+male
contig70178	cluster04540																	[2-91,+2]					17	12.2	15	111	0.135135	6	9	5	4	1.2	8	0	9	90	1	0	21	female+male
contig75311	cluster02757																	[22-135,+1]					13	8.6	12	137	0.0875912	3	9	3	6	0.571429	8	0	9	114	0	1	23	female+male
contig78978	cluster01000																	[1-120,+1]					10	6	10	122	0.0819672	2	8	6	2	2.33333	8	0	9	120	0	0	2	female+male
contig76955																		[604-257,-2]					5	2.5	9	605	0.014876	1	8	4	4	1	8	0	9	348	0	0	257	female+male
contig06544		(AAF76899.1, [1033-2], 0.0)	[1033-2]	0		(UniRef100_Q9I8I7, [1033-2], 0.0)	[1033-2]	0	(gnl|UG|Gga#S19183723, [1051-5], 0.0)	[1051-5]	0	20432	C:Creatine kinases	F:creatine kinase activity P:creatine metabolic process P:phosphocreatine biosynthetic process F:ATP binding C:cytosol	F:kinase activity P:amino acid and derivative metabolic process P:biosynthetic process F:nucleotide binding C:cytosol	EC:2.7.3.2		[2-1042,+2]	90	0			84	23.1	11	1125	0.00977778	2	9	5	4	1.2	8	0	9	1041	0	1	84	female+male
contig76256	cluster01905																	[278-484,+2]					18	9.8	35	484	0.072314	7	28	20	8	2.33333	8	0	9	207	14	5	277	female+male
contig76265		(NP_001006361.1, [3-1484], 1e-159)	[3-1484]	1e-159		(UniRef100_Q5ZJ76, [3-1484], 1e-159)	[3-1484]	1e-159	(gnl|UG|Gga#S22196779, [195-752], 1e-155)	[195-752]	1e-155	3242	X:Unnamed protein	P:sensory perception of sound P:inner ear development	P:biological_process P:multicellular organismal development			[189-1502,+3]	0	287			72	15.1	9	1792	0.00502232	1	8	8	0	9	8	0	9	1314	0	0	478	female+male
contig68521	cluster03032	(XP_417817.2, [7018-4586], 0.0)	[7018-4586]	0		(UniRef100_UPI0000E8258D, [7497-4456], 0.0)	[7497-4456]	0	(gnl|UG|Gga#S21391112, [6756-5167], 0.0)	[6756-5167]	0	113798	Z:Dystonin, GAS (Growth-arrest-specific protein), and related proteins	P:cell motility P:cell cycle arrest F:microtubule binding P:Wnt receptor signaling pathway C:microtubule cytoskeleton F:calcium ion binding F:hydrolase activity, hydrolyzing O-glycosyl compounds P:establishment and/or maintenance of cell polarity P:carbohydrate metabolic process C:cell cortex F:actin binding C:actin cytoskeleton P:posttranslational protein targeting to membrane P:mesoderm formati…	P:biological_process P:cell cycle F:cytoskeletal protein binding P:signal transduction C:cytoskeleton F:calcium ion binding F:hydrolase activity P:anatomical structure morphogenesis P:cellular component organization and biogenesis P:carbohydrate metabolic process C:cytoplasm F:actin binding P:protein transport P:embryonic development	EC:3.2.1.0	IPR001101:Plectin repeat	[2645-3,-3]	0	0			261	12.5	18	7720	0.00233161	5	13	13	0	14	8	0	9	2643	4	1	5077	female+male
contig80387	cluster01103	(XP_416008.2, [488-141], 2e-41)	[488-141]	2e-41		(UniRef100_UPI0000E7F81B, [490-2], 3e-50)	[490-2]	3e-50	(gnl|UG|Gga#S21402136, [490-164], 8e-48)	[490-164]	8e-48	45968						[493-2,-1]	0	0			59	23	21	493	0.0425963	4	17	9	8	1.11111	16	1	8.5	492	0	0	1	female+male
contig81103	cluster05107																	[1-147,+1]					21	9.6	13	148	0.0878378	6	7	4	3	1.25	7	0	8	147	0	0	1	female+male
contig74001	cluster05655																	[105-1,-2]					18	14.1	9	106	0.0849057	2	7	1	6	0.285714	7	0	8	105	0	0	1	female+male
contig80605	cluster06835																	[286-146,-1]					17	12.2	24	286	0.0839161	7	17	11	6	1.71429	7	0	8	141	6	4	145	female+male
contig20968	cluster01536																	[2-118,+2]					8	7.3	9	118	0.0762712	2	7	2	5	0.5	7	0	8	117	0	0	1	female+male
contig12880		(A7X4M7.1, [30-269], 2e-32)	[30-269]	2e-32		(UniRef100_A7X4M7, [30-269], 2e-32)	[30-269]	2e-32	(gnl|UG|Gga#S21391584, [111-260], 4e-09)	[111-260]	4e-09		W:Adhesion-type protein	C:extracellular region P:defense response to bacterium F:protease inhibitor activity	C:extracellular region P:response to stress P:response to biotic stimulus F:enzyme regulator activity			[475-170,-1]	27	209			14	9.2	9	478	0.0188285	2	7	2	5	0.5	7	0	8	306	0	0	172	female+male
contig80131	cluster04925	(XP_423726.2, [3-299], 8e-36)	[3-299]	8e-36		(UniRef100_UPI0000E8184D, [3-299], 8e-36)	[3-299]	8e-36	(gnl|UG|Gga#S21387582, [129-263], 6e-38)	[129-263]	6e-38	35210	K:Hsp27-ERE-TATA-binding protein/Scaffold attachment factor (SAF-B)	F:protein binding P:establishment and/or maintenance of chromatin architecture C:nucleus F:double-stranded DNA binding	F:protein binding P:organelle organization and biogenesis C:nucleus F:DNA binding			[494-177,-1]	0	0			12	4.3	7	494	0.01417	0	7	2	5	0.5	7	0	8	318	0	0	176	female+male
contig68722	cluster04656	(XP_001928396.1, [282-551], 8e-17)	[282-551]	8e-17		(UniRef100_UPI00017EFEA1, [283-552], 2e-16)	[283-552]	2e-16	(gnl|UG|Gga#S21386872, [292-459], 6e-19)	[292-459]	6e-19		R:FOG: Zn-finger	F:binding	F:binding		IPR013087:Zinc finger, C2H2-type/integrase, DNA-binding IPR007087:Zinc finger, C2H2-type	[2-256,+2]	0	0			12	5.3	17	599	0.0283806	2	15	5	10	0.545455	7	0	8	255	7	1	344	female+male
contig71836	cluster06682	(XP_002091652.1, [329-3], 7e-12)	[329-3]	7e-12		(UniRef100_UPI0000DBF876, [314-3], 5e-13)	[314-3]	5e-13						P:defense response to bacterium	P:response to stress P:response to biotic stimulus			[329-3,-3]	0	0			13	8	21	334	0.0628743	5	16	6	10	0.636364	15	1	8	327	0	0	7	female+male
contig81640	cluster04967																	[161-21,-3]					13	7.8	10	163	0.0613497	2	8	4	4	1	7	0	8	141	1	0	22	female+male
contig82013	cluster02304																	[59-166,+2]					19	14.5	8	166	0.0481928	0	8	4	4	1	7	0	8	108	1	0	58	female+male
contig78979	cluster03560																	[624-487,-2]					25	6.6	23	625	0.0368	5	18	9	9	1	7	0	8	138	10	1	487	female+male
contig69351	cluster04964	(XP_414196.2, [1392-268], 1e-165)	[1392-268]	1e-165		(UniRef100_UPI0000E80DC8, [1392-268], 1e-166)	[1392-268]	1e-166	(gnl|UG|Gga#S21393982, [1155-268], 0.0)	[1155-268]	0	9635	X:Unnamed protein	P:chromatin modification F:DNA binding F:protein binding P:multicellular organismal development P:cell cycle C:nucleus P:regulation of transcription, DNA-dependent	P:organelle organization and biogenesis F:DNA binding F:protein binding P:multicellular organismal development P:cell cycle C:nucleus P:regulation of biological process P:transcription			[1194-253,-3]	0	157			34	7	10	1394	0.0071736	0	10	5	5	1	7	0	8	942	1	0	452	female+male
contig68175	cluster04967																	[1-114,+1]					7	4.5	8	143	0.0559441	1	7	4	3	1.25	7	0	8	114	0	0	29	female+male
contig80054	cluster05914																	[2-193,+2]					8	5.5	9	194	0.0463918	2	7	4	3	1.25	7	0	8	192	0	0	2	female+male
contig74064	cluster05922																	[247-2,-2]					12	4.6	9	392	0.0229592	2	7	4	3	1.25	7	0	8	246	0	0	146	female+male
contig76060	cluster03452																	[215-382,+2]					23	5.4	17	556	0.0305755	7	10	6	4	1.4	7	0	8	168	3	0	388	female+male
contig08369	cluster04621																	[120-1,-3]					14	9.3	31	416	0.0745192	3	28	17	11	1.5	7	0	8	120	12	9	296	female+male
contig68405	cluster01128																	[200-15,-3]					12	7.1	14	235	0.0595745	3	11	8	3	2.25	7	0	8	186	3	1	49	female+male
contig74385	cluster03359																	[124-5,-3]					17	10.6	17	228	0.0745614	1	16	13	3	3.5	7	0	8	120	8	1	108	female+male
contig02794	cluster04656																	[10-213,+1]					13	7.4	7	214	0.0327103	0	7	6	1	3.5	7	0	8	204	0	0	10	female+male
contig10610	cluster05512	(NP_001025965.1, [1-777], 4e-94)	[1-777]	4e-94		(UniRef100_Q5ZIU7, [1-777], 5e-94)	[1-777]	5e-94	(gnl|UG|Gga#S22196650, [1-780], 1e-115)	[1-780]	1e-115	41173	R:N-methyltransferase R:N-methyltransferase					[88-777,+1]	0	1014			110	15	7	1791	0.00390843	0	7	6	1	3.5	7	0	8	690	0	0	1101	female+male
contig77522		(XP_002197085.1, [3957-667], 0.0)	[3957-667]	0		(UniRef100_UPI000194B9EC, [3957-667], 0.0)	[3957-667]	0	(gnl|UG|Gga#S35717555, [2727-1678], 0.0)	[2727-1678]	0		R:Predicted helicase	P:chromatin modification P:regulation of transcription from RNA polymerase II promoter F:zinc ion binding F:ATP-dependent DNA helicase activity P:chromatin assembly or disassembly F:DNA binding F:ATP binding C:chromatin F:transcription factor binding F:chromatin binding P:osmosensory signaling pathway C:nucleus	P:organelle organization and biogenesis P:regulation of biological process P:transcription F:binding F:hydrolase activity F:DNA binding F:nucleotide binding C:chromosome F:protein binding F:chromatin binding P:signal transduction P:response to stress P:response to abiotic stimulus C:nucleus		IPR009463:Protein of unknown function DUF1087 IPR009462:Protein of unknown function DUF1086 IPR000330:SNF2-related IPR002464:DNA/RNA helicase, ATP-dependent, DEAH-box type, conserved site IPR001650:DNA/RNA helicase, C-terminal IPR014021:Helicase, superfamily 1/2, ATP-binding domain IPR012957:CHD, C-terminal 2	[3951-667,-3]	0	667			167	15.5	15	3959	0.00378884	4	11	10	1	5.5	7	0	8	3285	2	1	674	female+male
contig05570		(NP_001080737.1, [293-1702], 0.0)	[293-1702]	0		(UniRef100_UPI00004D2FEE, [293-1702], 0.0)	[293-1702]	0	(gnl|UG|Gga#S14810355, [428-1033], 0.0)	[428-1033]	0	10011	V:Lipocalin-interacting membrane receptor (LIMR) V:Lipocalin-interacting membrane receptor (LIMR)	C:integral to membrane F:receptor activity P:endocytosis C:plasma membrane	C:cell F:receptor activity P:transport P:cellular component organization and biogenesis C:plasma membrane			[269-1726,+2]	272	401			48	9	7	2124	0.00329567	0	7	7	0	8	7	0	8	1458	0	0	666	female+male
contig75169	cluster02701																	[241-29,-2]					25	15.3	18	242	0.0743802	1	17	11	6	1.71429	14	1	7.5	213	2	0	29	female+male
contig39629																		[378-1,-2]					14	8.6	21	628	0.0334395	6	15	2	13	0.214286	13	1	7	378	1	0	250	female+male
contig81607	cluster03953																	[107-3,-2]					9	6.5	6	108	0.0555556	0	6	1	5	0.333333	6	0	7	105	0	0	3	female+male
contig76740	cluster06635																	[269-3,-1]					20	11.2	8	269	0.0297398	2	6	2	4	0.6	6	0	7	267	0	0	2	female+male
contig69194	cluster00428	(NP_989479.1, [1547-1284], 8e-34)	[1547-1284]	8e-34	MG, (XP_002199620.1, [2202], 4e29)	(UniRef100_Q98953, [1548-1285], 1e-33)	[1548-1285]	1e-33	(gnl|UG|Gga#S6959145, [1515-1285], 4e-39)	[1515-1285]	4e-39	7925	T:S100 EF-hand calcium-binding protein	P:positive regulation of fibroblast proliferation C:ruffle F:zinc ion binding P:cell cycle F:calcium ion binding F:S100 beta binding P:axonogenesis F:calcium-dependent protein binding P:signal transduction F:protein homodimerization activity C:nuclear envelope C:cytoplasm F:growth factor activity F:ion transmembrane transporter activity	P:regulation of biological process P:cell proliferation C:cell F:binding P:cell cycle F:calcium ion binding F:protein binding P:anatomical structure morphogenesis P:cellular component organization and biogenesis P:cell differentiation P:multicellular organismal development P:signal transduction C:nuclear envelope C:cytoplasm F:receptor binding F:transporter activity			[1627-1295,-3]	79	1272			58	10.7	14	1629	0.00859423	6	8	3	5	0.666667	6	0	7	333	1	1	1296	female+male
contig76576																		[217-561,+1]					17	5.7	16	1174	0.0136286	6	10	4	6	0.714286	6	0	7	345	3	1	829	female+male
contig78950	cluster02508																	[363-52,-3]					16	7.7	16	365	0.0438356	7	9	4	5	0.833333	6	0	7	312	3	0	53	female+male
contig74130	cluster03745																	[1-108,+1]					9	7.4	8	108	0.0740741	2	6	3	3	1	6	0	7	108	0	0	0	female+male
contig80250	cluster00199																	[205-41,-3]					19	13.2	14	207	0.0676329	6	8	4	4	1	6	0	7	165	0	2	42	female+male
contig78353	cluster04939																	[1-123,+1]					7	6	8	125	0.064	2	6	3	3	1	6	0	7	123	0	0	2	female+male
contig75585	cluster01432																	[2-130,+2]					99	72.6	8	131	0.0610687	2	6	3	3	1	6	0	7	129	0	0	2	female+male
contig67924	cluster00607																	[3-167,+3]					6	4.6	8	180	0.0444444	2	6	3	3	1	6	0	7	165	0	0	15	female+male
contig75068																		[225-350,+3]					9	5	18	709	0.0253879	5	13	7	6	1.14286	6	0	7	126	3	3	583	female+male
contig00649	cluster04811																	[520-633,+1]					12	4.1	14	695	0.0201439	3	11	6	5	1.16667	6	0	7	114	3	1	581	female+male
contig75894	cluster06082																	[356-249,-2]					18	7.5	15	357	0.0420168	6	9	5	4	1.2	6	0	7	108	2	1	249	female+male
contig80303	cluster05622																	[430-600,+1]					27	10.3	28	600	0.0466667	1	27	15	12	1.23077	6	0	7	171	15	6	429	female+male
contig20851	cluster03609																	[443-204,-3]					16	6.1	10	472	0.0211864	3	7	4	3	1.25	6	0	7	240	0	1	232	female+male
contig80468	cluster02399	(XP_001366449.1, [329-925], 1e-60)	[329-925]	1e-60		(UniRef100_UPI0000F2E28C, [328-924], 2e-60)	[328-924]	2e-60	(gnl|UG|Gga#S21401808, [457-681], 4e-52)	[457-681]	4e-52	4007		P:endosome to lysosome transport C:Golgi apparatus C:nucleus F:DNA binding	P:transport C:Golgi apparatus C:nucleus F:DNA binding			[160-924,+1]	8	0			55	19.8	7	926	0.0075594	0	7	4	3	1.25	6	0	7	765	1	0	161	female+male
contig08830	cluster01084	(XP_418270.2, [1803-1465], 9e-13)	[1803-1465]	9e-13		(UniRef100_UPI0000EC9FD5, [1805-1467], 1e-12)	[1805-1467]	1e-12	(gnl|UG|Gga#S21390461, [1805-1536], 1e-16)	[1805-1536]	1e-16			C:intracellular part	C:intracellular			[1141-167,-3]	0	1255			62	9.7	12	1806	0.00664452	0	12	7	5	1.33333	6	0	7	975	5	1	831	female+male
contig34348		(XP_002191618.1, [3-1793], 0.0)	[3-1793]	0		(UniRef100_UPI000194E0F5, [3-1793], 0.0)	[3-1793]	0	(gnl|UG|Gga#S23830922, [3-1262], 0.0)	[3-1262]	0	12572		C:integral to membrane C:endoplasmic reticulum	C:cell C:endoplasmic reticulum			[213-1814,+3]	0	1453			60	7.1	9	3339	0.00269542	1	8	5	3	1.5	6	0	7	1602	1	0	1737	female+male
contig00406	cluster06082	(XP_001332552.2, [2-163], 6e-11)	[2-163]	6e-11		(UniRef100_UPI0001760C76, [2-163], 8e-11)	[2-163]	8e-11										[165-1,-1]	0	0			9	5.1	12	165	0.0727273	6	6	4	2	1.66667	6	0	7	165	0	0	0	female+male
contig76534	cluster06624																	[3-146,+3]					5	3.7	6	202	0.029703	0	6	4	2	1.66667	6	0	7	144	0	0	58	female+male
contig81392	cluster05531	(XP_002190277.1, [150-278], 3e-06)	[150-278]	3e-06		(UniRef100_UPI000194C866, [150-278], 3e-06)	[150-278]	3e-06	(gnl|UG|Gga#S7024208, [198-278], 2e-08)	[198-278]	2e-08		R:Lipocalin domain protein	P:transport P:heart development P:reproductive structure development P:eye development P:organ morphogenesis P:regulation of cellular process F:binding P:embryonic morphogenesis	P:transport P:multicellular organismal development P:reproduction P:anatomical structure morphogenesis P:regulation of biological process F:binding P:embryonic development			[278-36,-2]	120	0			51	25.3	7	279	0.0250896	1	6	4	2	1.66667	6	0	7	243	0	0	36	female+male
contig47711		(XP_001492560.1, [207-545], 8e-43)	[207-545]	8e-43		(UniRef100_D2H8I3, [208-546], 1e-43)	[208-546]	1e-43	(gnl|UG|Gga#S21397411, [211-546], 4e-49)	[211-546]	4e-49	71711	Q:PQQ (pyrrolo-quinoline quinone) repeat protein Q:PQQ (pyrrolo-quinoline quinone) repeat protein	F:L-aminoadipate-semialdehyde dehydrogenase activity F:acyl carrier activity P:oxidation reduction F:ATP binding P:fatty acid metabolic process F:cofactor binding F:phosphopantetheine binding F:acid-thiol ligase activity	F:catalytic activity F:transporter activity P:metabolic process F:nucleotide binding P:lipid metabolic process F:binding	EC:1.2.1.31 EC:6.2.1.0		[388-2,-1]	0	0			8	5.4	12	547	0.0219378	6	6	4	2	1.66667	6	0	7	387	0	0	160	female+male
contig77525	cluster06176	(ABX60140.1, [1-456], 5e-83)	[1-456]	5e-83		(UniRef100_A9QXJ8, [1-456], 5e-83)	[1-456]	5e-83	(gnl|UG|Gga#S19183225, [1-456], 2e-75)	[1-456]	2e-75		C:Mitochondrial fatty acid anion carrier protein/Uncoupling protein	F:binding C:mitochondrial inner membrane P:mitochondrial transport P:proton transport C:integral to membrane F:transporter activity	F:binding C:mitochondrion P:transport P:ion transport C:cell F:transporter activity			[456-1,-3]	0	0			90	40.6	9	458	0.0196507	3	6	4	2	1.66667	6	0	7	456	0	0	2	female+male
contig68618	cluster01346	(NP_001006462.1, [427-2], 2e-44)	[427-2]	2e-44		(UniRef100_UPI0000ECC674, [427-2], 6e-45)	[427-2]	6e-45	(gnl|UG|Gga#S22197935, [325-2], 5e-49)	[325-2]	5e-49	38234	M:Mitochondrial inner membrane protein (mitofilin)	C:mitochondrial inner membrane F:protein binding	C:mitochondrion F:protein binding			[571-2,-1]	166	0			179	34.5	10	595	0.0168067	4	6	4	2	1.66667	6	0	7	570	0	0	25	female+male
contig18190	cluster00187	(BAH47550.1, [88-366], 4e-38)	[88-366]	4e-38		(UniRef100_C0STK8, [88-366], 5e-38)	[88-366]	5e-38	(gnl|UG|Gga#S21385927, [61-336], 4e-11)	[61-336]	4e-11			C:extracellular region F:phospholipase A2 inhibitor activity P:regulation of phospholipase A2 activity	C:extracellular region F:enzyme regulator activity P:biological_process			[88-366,+1]	85	0			99	72.4	6	366	0.0163934	0	6	4	2	1.66667	6	0	7	279	0	0	87	female+male
contig08868	cluster06774																	[169-447,+1]					24	12.2	23	582	0.0395189	2	21	14	7	1.875	13	1	7	279	5	1	303	female+male
contig01841	cluster01872																	[1-75,+1]					11	8.8	14	200	0.07	0	14	10	4	2.2	6	0	7	75	6	2	125	female+male
contig78534	cluster00928	(XP_002198052.1, [17-631], 1e-107)	[17-631]	1e-107		(UniRef100_UPI00001771D4, [17-631], 1e-107)	[17-631]	1e-107	(gnl|UG|Gga#S33770637, [14-622], 1e-128)	[14-622]	1e-128	84734	R:HMG box-containing protein	P:negative regulation of myeloid cell differentiation F:DNA bending activity C:chromosome C:nucleus P:negative regulation of B cell differentiation	P:cell differentiation P:regulation of biological process P:multicellular organismal development F:DNA binding C:chromosome C:nucleus			[886-176,-3]	14	1152			55	9.5	12	1785	0.00672269	3	9	7	2	2.66667	6	0	7	711	3	0	1074	female+male
contig76240	cluster03452																	[193-459,+1]					26	14.3	19	460	0.0413043	2	17	13	4	2.8	6	0	7	267	11	0	193	female+male
contig74157	cluster00657																	[1-114,+1]					7	7	8	115	0.0695652	2	6	5	1	3	6	0	7	114	0	0	1	male
contig81119	cluster01453																	[2-184,+2]					49	27.1	13	210	0.0619048	7	6	5	1	3	6	0	7	183	0	0	27	female+male
contig78377	cluster03359																	[132-1,-1]					16	10.3	8	132	0.0606061	2	6	5	1	3	6	0	7	132	0	0	0	female+male
contig26794	cluster00074																	[3-140,+3]					8	5.7	9	221	0.040724	3	6	5	1	3	6	0	7	138	0	0	83	female+male
contig02088	cluster03619																	[2-220,+2]					10	5.5	6	222	0.027027	0	6	5	1	3	6	0	7	219	0	0	3	female+male
contig03186		(AAK14815.1, [880-5], 2e-63)	[880-5]	2e-63		(UniRef100_Q8T5G5, [880-5], 3e-63)	[880-5]	3e-63					R:FOG: Reverse transcriptase	F:RNA binding P:RNA-dependent DNA replication F:DNA binding F:RNA-directed DNA polymerase activity	F:RNA binding P:RNA-dependent DNA replication F:DNA binding F:RNA-directed DNA polymerase activity			[877-2,-1]	0	0			13	4.7	7	991	0.00706357	1	6	5	1	3	6	0	7	876	0	0	115	female+male
contig80756	cluster05820	(XP_002189950.1, [1-1242], 1e-149)	[1-1242]	1e-149		(UniRef100_UPI0000ECCA8A, [1-1242], 1e-149)	[1-1242]	1e-149	(gnl|UG|Gga#S35716404, [643-1242], 1e-177)	[643-1242]	1e-177	111628	Q:Cytochrome P450 CYP2 subfamily	F:monooxygenase activity F:iron ion binding	F:catalytic activity F:binding			[1-1242,+1]	0	0			66	17.9	8	1243	0.00643604	2	6	5	1	3	6	0	7	1242	0	0	1	female+male
contig13095	cluster06805	(NP_001026575.1, [545-318], 1e-17)	[545-318]	1e-17		(UniRef100_Q5F3V8, [545-318], 1e-17)	[545-318]	1e-17	(gnl|UG|Gga#S23831017, [428-318], 2e-16)	[428-318]	2e-16							[1-831,+1]	0	0			13	3.6	6	952	0.00630252	0	6	5	1	3	6	0	7	831	0	0	121	female+male
contig76520	cluster04294	(NP_001079935.1, [197-1693], 1e-131)	[197-1693]	1e-131		(UniRef100_Q91618, [197-1693], 1e-131)	[197-1693]	1e-131	(gnl|UG|Gga#S23831124, [515-763], 8e-29)	[515-763]	8e-29		D:Cyclin-dependent kinase WEE1	P:primary metabolic process P:regulation of mitosis C:membrane fraction F:protein binding F:kinase activity C:nucleoplasm P:regulation of cyclin-dependent protein kinase activity P:developmental process C:membrane C:Golgi apparatus C:endoplasmic reticulum	P:primary metabolic process P:regulation of biological process P:cell cycle P:metabolic process C:cell F:protein binding F:kinase activity C:nucleoplasm P:biological_process C:Golgi apparatus C:endoplasmic reticulum			[197-1696,+2]	194	0			52	11	7	1697	0.00412493	1	6	5	1	3	6	0	7	1500	0	0	197	female+male
contig05962		(Q8JHZ8.2, [2477-60], 0.0)	[2477-60]	0		(UniRef100_Q8JHZ8, [2477-60], 0.0)	[2477-60]	0	(gnl|UG|Gga#S22197197, [1595-60], 0.0)	[1595-60]	0	8453		F:molecular_function P:biological_process	F:molecular_function P:biological_process			[2507-24,-2]	47	0			54	8.5	6	2526	0.0023753	0	6	5	1	3	6	0	7	2484	0	0	42	female+male
contig78825	cluster06400																	[166-321,+1]					31	9.5	17	405	0.0419753	2	15	12	3	3.25	6	0	7	156	4	5	249	female+male
contig81243	cluster00933																	[142-44,-2]					27	10.8	8	143	0.0559441	1	7	6	1	3.5	6	0	7	99	1	0	44	female+male
contig69578																		[1-132,+1]					10	5.7	9	232	0.0387931	2	7	6	1	3.5	6	0	7	132	1	0	100	female+male
contig77740		(XP_001510012.1, [188-1183], 1e-165)	[188-1183]	1e-165		(UniRef100_UPI0001554CF0, [188-1183], 1e-165)	[188-1183]	1e-165	(gnl|UG|Gga#S19183677, [626-1192], 0.0)	[626-1192]	0	2904	J:Translation initiation factor 2, beta subunit (eIF-2beta) J:Translation initiation factor 2, beta subunit (eIF-2beta)	P:translational initiation F:RNA binding F:protein binding C:eukaryotic translation initiation factor 2 complex F:translation initiation factor activity C:cytosol F:zinc ion binding	P:cellular component organization and biogenesis P:translation F:RNA binding F:protein binding C:cytoplasm C:protein complex F:translation factor activity, nucleic acid binding C:cytosol F:binding			[188-1183,+2]	185	488			132	24.9	12	1671	0.00718133	5	7	6	1	3.5	6	0	7	996	1	0	675	female+male
contig78279	cluster05933	(XP_421345.1, [2-907], 6e-85)	[2-907]	6e-85		(UniRef100_UPI00004484CA, [2-907], 6e-85)	[2-907]	6e-85	(gnl|UG|Gga#S21396586, [2-907], 1e-104)	[2-907]	1e-104	20103	V:Serpin	P:inflammatory response F:DNA binding F:protein binding F:endopeptidase inhibitor activity C:nucleus	P:response to external stimulus P:response to stress F:DNA binding F:protein binding F:enzyme regulator activity C:nucleus			[269-919,+2]	0	401			47	12.3	7	1323	0.00529101	0	7	6	1	3.5	6	0	7	651	0	1	672	female+male
contig06426		(XP_002196319.1, [511-2466], 0.0)	[511-2466]	0		(UniRef100_UPI0000ECD188, [511-2466], 0.0)	[511-2466]	0	(gnl|UG|Gga#S21402008, [511-1983], 0.0)	[511-1983]	0		R:FOG: TPR repeat P:TPR-containing nuclear phosphoprotein that regulates K(+) uptake K:RNA polymerase III transcription factor TFIIIC	C:integral to membrane F:binding	C:cell F:binding			[754-2469,+1]	58	0			102	15.1	8	2570	0.00311284	1	7	6	1	3.5	6	0	7	1716	0	1	854	female+male
contig76481	cluster00602																	[134-253,+2]					16	8	18	439	0.0410023	5	13	11	2	4	6	0	7	120	1	4	319	female+male
contig70895	cluster06391	(CAH65154.1, [2-376], 3e-44)	[2-376]	3e-44		(UniRef100_Q5F3Y0, [2-376], 4e-44)	[2-376]	4e-44	(gnl|UG|Gga#S23831039, [2-214], 2e-54)	[2-214]	2e-54	1750	R:FOG: 7 transmembrane receptor	P:chemotaxis P:apoptosis F:signal transducer activity P:muscle contraction F:actin binding P:cytoskeleton organization and biogenesis P:signal transduction P:cell motility F:myosin binding C:actin cytoskeleton F:calmodulin binding P:cellular defense response	P:behavior P:response to external stimulus P:cell death F:signal transducer activity P:biological_process F:actin binding P:cytoskeleton organization and biogenesis P:signal transduction F:cytoskeletal protein binding C:cytoskeleton F:protein binding P:response to stress		IPR006018:Caldesmon/lymphocyte specific protein IPR002211:Lymphocyte-specific protein	[8-394,+2]	0	1169			56	10.1	10	1557	0.00642261	2	8	7	1	4	6	0	7	387	2	0	1170	female+male
contig06225	cluster05472	(XP_001516079.1, [450-52], 3e-65)	[450-52]	3e-65		(UniRef100_UPI0000EDCC17, [450-52], 3e-65)	[450-52]	3e-65	(gnl|UG|Gga#S21274458, [450-49], 1e-72)	[450-49]	1e-72	56228	G:Phosphoglycerate mutase	P:response to mercury ion F:2,3-bisphosphoglycerate-dependent phosphoglycerate mutase activity C:cytosol P:striated muscle contraction C:soluble fraction P:spermatogenesis P:glycolysis P:gluconeogenesis F:bisphosphoglycerate mutase activity F:cofactor binding C:nucleus F:bisphosphoglycerate phosphatase activity	P:biological_process F:catalytic activity C:cytosol C:cell P:reproduction P:generation of precursor metabolites and energy P:carbohydrate metabolic process P:catabolic process P:biosynthetic process F:binding C:nucleus F:hydrolase activity	EC:5.4.2.4 EC:3.1.3.13		[1-450,+1]	0	52			59	23	8	450	0.0177778	2	6	6	0	7	6	0	7	450	0	0	0	female+male
contig81646	cluster00959	(NP_990497.1, [6-299], 9e-37)	[6-299]	9e-37		(UniRef100_P24479, [6-299], 9e-37)	[6-299]	9e-37	(gnl|UG|Gga#S29402266, [6-299], 2e-46)	[6-299]	2e-46	55916	T:S100 EF-hand calcium-binding protein	C:ruffle P:negative regulation of DNA replication F:calcium ion binding F:S100 beta binding P:spermatogenesis P:negative regulation of cell proliferation F:calcium-dependent protein binding P:signal transduction F:protein homodimerization activity C:cytoplasm C:nucleus	C:cell P:regulation of biological process P:DNA metabolic process P:biosynthetic process F:calcium ion binding F:protein binding P:reproduction P:cell proliferation P:signal transduction C:cytoplasm C:nucleus			[362-3,-1]	0	75			35	27.4	6	374	0.0160428	0	6	6	0	7	6	0	7	360	0	0	14	female+male
contig79354	cluster01351	(XP_002198443.1, [242-3], 2e-12)	[242-3]	2e-12		(UniRef100_UPI00004BFB55, [263-3], 7e-13)	[263-3]	7e-13	(gnl|UG|Gga#S31100476, [242-3], 1e-15)	[242-3]	1e-15		X:Unnamed protein	P:opsonization P:inflammatory response P:negative regulation of lipid metabolic process F:low-density lipoprotein binding F:Gram-positive bacterial cell surface binding F:choline binding	P:transport P:cellular component organization and biogenesis P:response to external stimulus P:response to stress P:regulation of biological process P:lipid metabolic process F:protein binding F:binding			[384-1,-3]	121	0			32	14.8	6	386	0.015544	0	6	6	0	7	6	0	7	384	0	0	2	female+male
contig05675		(AAW79023.1, [921-199], 3e-85)	[921-199]	3e-85		(UniRef100_Q5EHX4, [921-199], 4e-85)	[921-199]	4e-85	(gnl|UG|Gga#S21394706, [789-223], 3e-71)	[789-223]	3e-71		J:Mitochondrial/chloroplast ribosomal protein L4/L29 J:Mitochondrial/chloroplast ribosomal protein L4/L29	C:mitochondrial ribosome F:structural constituent of ribosome P:translation	C:ribosome C:mitochondrion F:structural molecule activity P:translation	EC:3.6.5.3		[921-199,-1]	13	199			39	13.4	6	936	0.00641026	0	6	6	0	7	6	0	7	723	0	0	213	female+male
contig08052	cluster00351	(XP_002190389.1, [2-1654], 0.0)	[2-1654]	0		(UniRef100_UPI0000ECAC74, [2-1654], 0.0)	[2-1654]	0	(gnl|UG|Gga#S23830933, [254-817], 1e-167)	[254-817]	1e-167		R:RNA-binding protein RBM5 and related proteins, contain G-patch and RRM domains	F:RNA binding P:RNA processing C:nucleus F:DNA binding	F:RNA binding P:nucleobase, nucleoside, nucleotide and nucleic acid metabolic process C:nucleus F:DNA binding			[11-1657,+2]	0	0			47	10.1	10	1659	0.00602773	4	6	6	0	7	6	0	7	1647	0	0	12	female+male
contig10547	cluster05505	(XP_001513203.1, [15-2036], 0.0)	[15-2036]	0		(UniRef100_UPI000155D24C, [15-2033], 0.0)	[15-2033]	0	(gnl|UG|Gga#S35716758, [15-2033], 0.0)	[15-2033]	0	55765	T:Rho-associated, coiled-coil containing protein kinase	F:small GTPase regulator activity F:zinc ion binding F:protein serine/threonine kinase activity P:actin cytoskeleton reorganization F:identical protein binding C:leading edge F:ATP binding C:intercellular junction F:magnesium ion binding F:diacylglycerol binding P:intracellular signaling cascade C:cytoplasm P:protein amino acid phosphorylation	F:enzyme regulator activity F:binding F:protein kinase activity P:cytoskeleton organization and biogenesis F:protein binding C:cell F:nucleotide binding C:plasma membrane F:lipid binding P:signal transduction C:cytoplasm P:protein modification process	EC:2.7.11.0		[30-2036,+3]	0	0			115	20.9	9	2038	0.00441609	3	6	6	0	7	6	0	7	2007	0	0	31	female+male
contig76008		(XP_416972.1, [89-2041], 0.0)	[89-2041]	0		(UniRef100_UPI0000ECD605, [86-2041], 0.0)	[86-2041]	0	(gnl|UG|Gga#S21400921, [836-2056], 0.0)	[836-2056]	0	21004	U:Endosomal membrane proteins, EMP70	C:integral to plasma membrane C:endosome membrane P:transport	C:plasma membrane C:endosome P:transport			[89-2041,+2]	86	979			135	17.9	7	3020	0.00231788	1	6	6	0	7	6	0	7	1953	0	0	1067	female+male
contig74327	cluster05338	(XP_414009.2, [343-17], 3e-35)	[343-17]	3e-35		(UniRef100_UPI0000ECADD7, [400-17], 6e-45)	[400-17]	6e-45	(gnl|UG|Gga#S21394209, [331-17], 3e-44)	[331-17]	3e-44	12957		F:catalytic activity C:microtubule cytoskeleton	F:catalytic activity C:cytoskeleton			[11-400,+2]	0	0			21	10.7	10	400	0.025	3	7	7	0	8	6	0	7	390	0	0	10	female+male
contig20776																		[427-137,-1]					16	5.3	13	1222	0.0106383	6	7	7	0	8	6	0	7	291	1	0	931	female+male
contig13360		(XP_418663.2, [1557-349], 1e-174)	[1557-349]	1e-174		(UniRef100_UPI0000E7FD40, [1557-349], 1e-174)	[1557-349]	1e-174	(gnl|UG|Gga#S21400017, [1557-349], 0.0)	[1557-349]	0	30608	I:Short-chain acyl-CoA dehydrogenase	F:FAD binding P:oxidation reduction F:isovaleryl-CoA dehydrogenase activity F:electron carrier activity	F:nucleotide binding P:metabolic process F:catalytic activity F:electron carrier activity	EC:1.3.99.10		[1287-337,-2]	0	349			56	13.5	10	1567	0.00638162	3	7	7	0	8	6	0	7	951	1	0	616	female+male
contig68191	cluster04255																	[265-110,-1]					14	8.9	26	265	0.0981132	7	19	12	7	1.625	12	1	6.5	156	4	2	109	female+male
contig79778	cluster01000																	[388-164,-1]					30	16.3	31	388	0.0798969	6	25	12	13	0.928571	12	1	6.5	225	7	3	163	female+male
contig80385	cluster00444																	[9-368,+3]					22	12.8	17	439	0.0387244	4	13	6	7	0.875	12	1	6.5	360	0	0	79	female+male
contig10074																		[1441-872,-1]					31	7.8	23	1441	0.0159611	4	19	11	8	1.33333	12	1	6.5	570	3	2	871	female+male
contig79223	cluster05288	(XP_001519533.1, [1230-295], 1e-65)	[1230-295]	1e-65		(UniRef100_UPI00015561E0, [1230-295], 1e-65)	[1230-295]	1e-65	(gnl|UG|Gga#S35717561, [942-415], 5e-78)	[942-415]	5e-78	37248	O:Alpha-macroglobulin	C:extracellular space F:serine-type endopeptidase inhibitor activity F:endopeptidase inhibitor activity F:protein binding C:extracellular region	C:extracellular space F:serine-type endopeptidase inhibitor activity F:endopeptidase inhibitor activity F:protein binding C:extracellular region		IPR002890:Alpha-2-macroglobulin, N-terminal	[1170-241,-2]	0	0			58	15.1	28	1234	0.0226904	7	21	17	4	3.6	12	1	6.5	930	6	2	304	female+male
contig13382		(XP_420699.2, [2343-364], 0.0)	[2343-364]	0		(UniRef100_UPI0000ECC5E5, [2343-364], 0.0)	[2343-364]	0	(gnl|UG|Gga#S21397409, [2343-889], 0.0)	[2343-889]	0	45709	X:Unnamed protein	F:protein C-terminus binding P:centriole-centriole cohesion	F:protein binding P:cytoskeleton organization and biogenesis			[2343-361,-2]	113	0			121	18.7	26	2458	0.0105777	4	22	17	5	3	18	2	6.33333	1983	2	0	475	female+male
contig14417	cluster00325	(XP_418897.2, [84-671], 2e-88)	[84-671]	2e-88		(UniRef100_UPI0000E7FDFC, [84-665], 2e-94)	[84-665]	2e-94	(gnl|UG|Gga#S21399691, [108-665], 1e-115)	[108-665]	1e-115	9622	R:FOG: Kazal-type serine protease inhibitor domain	P:blood vessel maturation F:serine-type endopeptidase inhibitor activity C:plasma membrane F:protein binding C:anchored to membrane F:metalloendopeptidase inhibitor activity C:peripheral to membrane of membrane fraction P:extracellular matrix organization and biogenesis P:negative regulation of cell cycle	P:multicellular organismal development F:enzyme regulator activity C:plasma membrane F:protein binding C:cell P:cellular component organization and biogenesis P:regulation of biological process P:cell cycle			[30-665,+3]	39	0			36	16.1	14	667	0.0209895	9	5	0	5	0.166667	5	0	6	636	0	0	31	female+male
contig04118	cluster01206	(XP_002199482.1, [533-438], 3e-09)	[533-438]	3e-09		(UniRef100_UPI000194BCFB, [533-438], 3e-09)	[533-438]	3e-09	(gnl|UG|Gga#S21399586, [533-426], 2e-13)	[533-426]	2e-13		V:Serpin					[305-490,+2]	0	438			24	10.5	18	533	0.0337711	5	13	3	10	0.363636	5	0	6	186	7	1	347	female+male
contig70186	cluster04286																	[3-110,+3]					5	4	7	112	0.0625	2	5	1	4	0.4	5	0	6	108	0	0	4	female+male
contig68180	cluster02063																	[1-162,+1]					20	14.6	7	163	0.0429448	2	5	1	4	0.4	5	0	6	162	0	0	1	female+male
contig46143																		[1-348,+1]					7	4.9	5	558	0.00896057	0	5	1	4	0.4	5	0	6	348	0	0	210	female+male
contig71980	cluster05539																	[1-123,+1]					6	5.2	9	123	0.0731707	4	5	2	3	0.75	5	0	6	123	0	0	0	female+male
contig78161	cluster02084																	[164-3,-1]					21	11.9	6	164	0.0365854	1	5	2	3	0.75	5	0	6	162	0	0	2	female+male
contig75291	cluster04939																	[3-95,+3]					12	10.4	5	139	0.0359712	0	5	2	3	0.75	5	0	6	93	0	0	46	female+male
contig15875	cluster00935																	[2-211,+2]					6	5.4	7	213	0.0328638	2	5	2	3	0.75	5	0	6	210	0	0	3	female+male
contig38119																		[3-167,+3]					11	7.8	5	167	0.0299401	0	5	2	3	0.75	5	0	6	165	0	0	2	female+male
contig80582	cluster04669																	[296-144,-3]					10	4.2	7	298	0.0234899	2	5	2	3	0.75	5	0	6	153	0	0	145	female+male
contig75764	cluster03786																	[289-83,-2]					8	3.4	5	293	0.0170648	0	5	2	3	0.75	5	0	6	207	0	0	86	female+male
contig42595		(ACN24616.1, [926-3], 1e-58)	[926-3]	1e-58		(UniRef100_UPI0000ECBB42, [932-3], 6e-62)	[932-3]	6e-62	(gnl|UG|Gga#S6927790, [488-3], 4e-67)	[488-3]	4e-67		L:Structure-specific endonuclease ERCC1-XPF, catalytic component XPF/ERCC4	P:DNA metabolic process F:helicase activity F:nucleic acid binding P:response to DNA damage stimulus F:nucleotide binding	P:DNA metabolic process F:catalytic activity F:nucleic acid binding P:response to stress F:nucleotide binding			[923-3,-1]	0	0			15	5.7	9	1022	0.00880626	4	5	2	3	0.75	5	0	6	921	0	0	101	female+male
contig50660																		[333-695,+3]					10	6	7	696	0.0100575	0	7	3	4	0.8	5	0	6	363	2	0	333	female+male
contig26338		(XP_001921706.1, [568-963], 5e-24)	[568-963]	5e-24		(UniRef100_UPI000069E380, [518-967], 1e-59)	[518-967]	1e-59				102743		F:DNA-directed DNA polymerase activity F:nucleotide binding F:3'-5' exonuclease activity F:DNA binding	F:DNA-directed DNA polymerase activity F:nucleotide binding F:3'-5' exonuclease activity F:DNA binding			[539-1057,+2]	0	0			9	3.6	6	1058	0.00567108	0	6	3	3	1	5	0	6	519	1	0	539	female+male
contig81351	cluster06669																	[3-101,+3]					21	16.1	7	103	0.0679612	2	5	3	2	1.33333	5	0	6	99	0	0	4	female+male
contig81528	cluster04509																	[115-2,-2]					8	6	7	116	0.0603448	2	5	3	2	1.33333	5	0	6	114	0	0	2	female+male
contig82101	cluster03721																	[158-3,-1]					111	85.2	9	158	0.056962	4	5	3	2	1.33333	5	0	6	156	0	0	2	female+male
contig79397	cluster03903	(NP_001026766.1, [248-69], 5e-34)	[248-69]	5e-34		(UniRef100_UPI0000ECB597, [248-69], 5e-34)	[248-69]	5e-34	(gnl|UG|Gga#S22197665, [248-66], 2e-43)	[248-66]	2e-43	23363	R:FOG: Zn-finger	F:DNA binding C:nucleus F:zinc ion binding P:regulation of transcription, DNA-dependent	F:DNA binding C:nucleus F:binding P:regulation of biological process P:transcription			[3-248,+3]	0	69			56	37.8	7	250	0.028	2	5	3	2	1.33333	5	0	6	246	0	0	4	female+male
contig02373	cluster03557	(XP_419952.1, [514-377], 9e-14)	[514-377]	9e-14		(UniRef100_UPI0000447E97, [514-377], 1e-13)	[514-377]	1e-13	(gnl|UG|Gga#S21398373, [514-401], 1e-17)	[514-401]	1e-17			P:protein folding C:endoplasmic reticulum lumen C:ER-Golgi intermediate compartment P:cell redox homeostasis F:protein binding C:melanosome F:calcium ion binding F:protein disulfide isomerase activity C:endoplasmic reticulum	P:protein metabolic process C:endoplasmic reticulum C:cytoplasm P:regulation of biological process P:cellular homeostasis F:protein binding C:cytoplasmic membrane-bounded vesicle F:calcium ion binding F:catalytic activity	EC:5.3.4.1		[115-420,+1]	0	377			48	16.5	13	516	0.0251938	8	5	3	2	1.33333	5	0	6	306	0	0	210	female+male
contig76058	cluster04904	(XP_001342782.2, [15-272], 8e-11)	[15-272]	8e-11		(UniRef100_UPI00017602A7, [15-272], 9e-11)	[15-272]	9e-11										[3-293,+3]	0	0			9	2.7	6	295	0.020339	1	5	3	2	1.33333	5	0	6	291	0	0	4	female+male
contig78466	cluster06180	(AAL54910.1, [198-1], 5e-21)	[198-1]	5e-21		(UniRef100_Q8UW13, [198-1], 5e-21)	[198-1]	5e-21										[1-396,+1]	196	0			96	35.6	6	396	0.0151515	1	5	3	2	1.33333	5	0	6	396	0	0	0	female+male
contig01046	cluster05452	(BAB13407.1, [273-542], 2e-41)	[273-542]	2e-41		(UniRef100_UPI0000F2C6CD, [249-542], 5e-41)	[249-542]	5e-41	(gnl|UG|Gga#S23750336, [318-542], 4e-44)	[318-542]	4e-44	10664	X:Unnamed protein	C:integral to plasma membrane P:sensory perception of sound P:regulation of bone mineralization P:phosphate transport F:inorganic diphosphate transmembrane transporter activity F:inorganic phosphate transmembrane transporter activity C:outer membrane P:locomotory behavior	C:plasma membrane P:biological_process P:regulation of biological process P:multicellular organismal development P:ion transport F:transporter activity C:cell P:behavior			[542-213,-1]	156	0			37	14.6	6	542	0.0110701	1	5	3	2	1.33333	5	0	6	330	0	0	212	female+male
contig03614	cluster06502	(NP_219482.1, [717-148], 8e-88)	[717-148]	8e-88		(UniRef100_Q969S3, [717-148], 8e-88)	[717-148]	8e-88	(gnl|UG|Gga#S19183246, [717-589], 2e-93)	[717-589]	2e-93	74377	R:C2H2-type Zn-finger protein	F:nucleic acid binding C:cytoplasm C:nucleus F:zinc ion binding	F:nucleic acid binding C:cytoplasm C:nucleus F:binding			[609-148,-2]	0	148			62	24.6	6	718	0.00835655	1	5	3	2	1.33333	5	0	6	462	0	0	256	female+male
contig77994	cluster05195	(XP_001373436.1, [1167-46], 1e-126)	[1167-46]	1e-126		(UniRef100_UPI0000F2B618, [1167-46], 1e-126)	[1167-46]	1e-126	(gnl|UG|Gga#S38795474, [714-220], 2e-62)	[714-220]	2e-62	23071	D:Germ-line stem cell division protein Hiwi/Piwi; negative developmental regulator	C:cytoplasm P:meiotic prophase I P:spermatogenesis F:protein binding	C:cytoplasm P:cell cycle P:reproduction F:protein binding			[1158-16,-2]	0	0			70	20.3	7	1189	0.0058873	2	5	3	2	1.33333	5	0	6	1143	0	0	46	female+male
contig06645		(NP_001086201.1, [1003-2], 1e-135)	[1003-2]	1e-135		(UniRef100_UPI0000ECC874, [901-2], 1e-135)	[901-2]	1e-135	(gnl|UG|Gga#S21399004, [793-80], 1e-158)	[793-80]	1e-158	4343	H:Molybdenum cofactor biosynthesis pathway protein H:Molybdenum cofactor biosynthesis pathway protein	F:iron ion binding P:Mo-molybdopterin cofactor biosynthetic process F:4 iron, 4 sulfur cluster binding C:molybdopterin synthase complex F:catalytic activity	F:binding P:biosynthetic process C:cell C:protein complex F:catalytic activity			[985-2,-2]	11	0			49	19.3	5	1019	0.00490677	0	5	3	2	1.33333	5	0	6	984	0	0	35	female+male
contig69737	cluster00866	(NP_990225.1, [2412-1], 0.0)	[2412-1]	0		(UniRef100_UPI0000ECCC3D, [2499-1], 0.0)	[2499-1]	0	(gnl|UG|Gga#S7087895, [2166-1], 0.0)	[2166-1]	0	55496	Q:Multidrug/pheromone exporter, ABC superfamily	C:cell surface F:ATPase activity, coupled to transmembrane movement of substances C:membrane fraction P:response to drug F:protein binding P:transport F:ATP binding C:integral to membrane	C:cell F:hydrolase activity F:transporter activity P:biological_process F:protein binding P:transport F:nucleotide binding			[2499-1,-2]	64	0			103	13.1	6	2575	0.0023301	1	5	3	2	1.33333	5	0	6	2499	0	0	76	female+male
contig71161	cluster03179	(XP_417207.1, [1167-904], 2e-40)	[1167-904]	2e-40		(UniRef100_UPI0000ECD818, [1167-904], 2e-40)	[1167-904]	2e-40	(gnl|UG|Gga#S21400639, [1167-895], 6e-53)	[1167-895]	6e-53	1373	O:Cysteine proteinase Cathepsin L	F:chloride ion binding C:lysosome F:cysteine-type endopeptidase activity P:proteolysis P:immune response	F:binding C:lysosome F:peptidase activity P:protein metabolic process P:biological_process	EC:3.4.22.0		[772-1167,+1]	0	904			24	6.1	11	1167	0.00942588	0	11	7	4	1.6	5	0	6	396	4	1	771	female+male
contig82134	cluster05083																	[1-102,+1]					15	8.9	7	103	0.0679612	1	6	4	2	1.66667	5	0	6	102	0	0	1	female+male
contig79567	cluster03452																	[221-12,-2]					46	28.5	13	222	0.0585586	7	6	4	2	1.66667	5	0	6	210	0	0	12	female+male
contig05153		(DAA01823.1, [891-328], 6e-66)	[891-328]	6e-66		(UniRef100_UPI000060F1BA, [894-328], 2e-66)	[894-328]	2e-66	(gnl|UG|Gga#S22197814, [858-529], 1e-34)	[858-529]	1e-34			C:cytoplasm C:nucleus	C:cytoplasm C:nucleus			[891-328,-3]	69	328			30	12.2	7	962	0.00727651	1	6	4	2	1.66667	5	0	6	564	0	0	398	female+male
contig16814		(XP_517317.2, [2-853], 1e-120)	[2-853]	1e-120		(UniRef100_UPI0000E2046A, [2-853], 1e-120)	[2-853]	1e-120	(gnl|UG|Gga#S21393591, [2-853], 1e-130)	[2-853]	1e-130	68636	R:P-type ATPase	C:integral to membrane F:ATPase activity, coupled to transmembrane movement of ions, phosphorylative mechanism P:ATP biosynthetic process F:ATP binding P:phospholipid transport F:magnesium ion binding F:phospholipid-translocating ATPase activity P:cation transport	C:cell F:hydrolase activity F:transporter activity P:nucleobase, nucleoside, nucleotide and nucleic acid metabolic process F:nucleotide binding P:transport F:binding P:ion transport	EC:3.6.3.1		[11-853,+2]	0	0			16	6.9	6	854	0.00702576	0	6	4	2	1.66667	5	0	6	843	0	0	11	female+male
contig18440		(Q6T6T4.1, [130-396], 1e-08)	[130-396]	1e-08		(UniRef100_Q6T6T4, [92-400], 5e-10)	[92-400]	5e-10						F:cysteine protease inhibitor activity F:endopeptidase inhibitor activity C:extracellular region	F:cysteine protease inhibitor activity F:endopeptidase inhibitor activity C:extracellular region			[41-412,+2]	40	0			10	6.5	11	462	0.0238095	4	7	5	2	2	5	0	6	372	0	0	90	female+male
contig04678	cluster02703																	[232-2,-3]					7	4.5	7	372	0.0188172	0	7	5	2	2	5	0	6	231	2	0	141	female+male
contig09715		(NP_001007474.1, [521-165], 5e-55)	[521-165]	5e-55		(UniRef100_O13113, [521-165], 6e-55)	[521-165]	6e-55	(gnl|UG|Gga#S33761612, [539-162], 5e-68)	[539-162]	5e-68	1027	DO:Defender against cell death protein/oligosaccharyltransferase, epsilon subunit DO:Defender against cell death protein/oligosaccharyltransferase, epsilon subunit	C:oligosaccharyl transferase complex P:protein amino acid N-linked glycosylation via asparagine C:integral to membrane P:anti-apoptosis P:blastocyst development F:dolichyl-diphosphooligosaccharide-protein glycotransferase activity	C:endoplasmic reticulum C:protein complex P:biosynthetic process P:protein modification process C:cell P:regulation of biological process P:cell death P:embryonic development F:transferase activity	EC:2.4.1.119	IPR008162:Inorganic pyrophosphatase	[579-205,-3]	55	165			34	20.6	8	581	0.0137694	1	7	5	2	2	5	0	6	375	1	1	206	female+male
contig03275	cluster05222																	[361-173,-1]					33	16.5	10	361	0.0277008	2	8	6	2	2.33333	5	0	6	189	1	1	172	female+male
contig80501	cluster01503																	[120-1,-2]					31	19	7	121	0.0578512	2	5	4	1	2.5	5	0	6	120	0	0	1	female+male
contig81647	cluster00559																	[2-109,+2]					8	7.4	6	109	0.0550459	1	5	4	1	2.5	5	0	6	108	0	0	1	female+male
contig12659		(AAG37291.1, [4-150], 7e-30)	[4-150]	7e-30		(UniRef100_Q0PXX3, [4-150], 5e-31)	[4-150]	5e-31	(gnl|UG|Gga#S19646478, [4-150], 1e-39)	[4-150]	1e-39	105543	OR:Ubiquitin and ubiquitin-like proteins O:Ubiquitin-like protein, regulator of apoptosis	P:viral genome replication P:translation F:transcription regulator activity F:RNA binding C:ribosome F:RNA-directed RNA polymerase activity C:integral to membrane P:viral protein processing F:structural constituent of ribosome F:ribonuclease T2 activity P:proteolysis F:ATP binding P:transcription, RNA-dependent P:protein ubiquitination F:protein binding F:helicase activity F:serine-type endopepti…	P:reproduction P:viral reproduction P:translation F:transcription regulator activity F:RNA binding C:ribosome F:transferase activity C:cell P:protein modification process F:structural molecule activity F:nuclease activity P:protein metabolic process F:nucleotide binding P:transcription F:protein binding F:catalytic activity F:peptidase activity C:nucleus P:regulation of biological process	EC:3.6.5.3 EC:2.7.7.48 EC:3.1.27.1 EC:3.4.21.0		[248-3,-2]	1	0			16	7.3	8	378	0.021164	3	5	4	1	2.5	5	0	6	246	0	0	132	female+male
contig11635	cluster04144																	[290-69,-3]					5	4.2	6	292	0.0205479	1	5	4	1	2.5	5	0	6	222	0	0	70	female+male
contig63200																		[135-1,-2]					10	4.6	5	292	0.0171233	0	5	4	1	2.5	5	0	6	135	0	0	157	female+male
contig69130	cluster06591	(XP_001367672.1, [287-3], 4e-11)	[287-3]	4e-11		(UniRef100_UPI0000F2C755, [287-3], 4e-11)	[287-3]	4e-11					R:intercellular adhesion molecule 5, telencephalin	F:integrin binding P:leukocyte adhesion P:regulation of cell adhesion C:integral to membrane C:immunological synapse P:leukocyte migration P:T cell antigen processing and presentation P:positive regulation of nitric oxide biosynthetic process C:external side of plasma membrane P:activation of NF-kappaB transcription factor	F:receptor binding P:biological_process P:regulation of biological process C:cell C:plasma membrane P:biosynthetic process P:transcription			[449-3,-2]	74	0			9	4.9	7	453	0.0154525	2	5	4	1	2.5	5	0	6	447	0	0	6	female+male
contig75041	cluster03278																	[2-268,+2]					13	3.3	8	661	0.0121029	3	5	4	1	2.5	5	0	6	267	0	0	394	female+male
contig72345	cluster03944	(NP_001006575.1, [7-840], 2e-97)	[7-840]	2e-97		(UniRef100_UPI0000ECC2C9, [7-840], 2e-97)	[7-840]	2e-97	(gnl|UG|Gga#S22197733, [493-840], 1e-109)	[493-840]	1e-109	10558	A:Mediator of U snRNA nuclear export PHAX A:Mediator of U snRNA nuclear export PHAX	P:snRNA export from nucleus C:nucleoplasm F:protein binding P:spliceosomal snRNP biogenesis C:cytosol	P:transport C:nucleoplasm F:protein binding P:cellular component organization and biogenesis P:nucleobase, nucleoside, nucleotide and nucleic acid metabolic process C:cytosol			[106-840,+1]	0	0			92	39.9	6	841	0.00713436	1	5	4	1	2.5	5	0	6	735	0	0	106	female+male
contig04372		(NP_990448.1, [2114-378], 0.0)	[2114-378]	0		(UniRef100_Q90834, [2114-378], 0.0)	[2114-378]	0	(gnl|UG|Gga#S19183117, [1091-360], 0.0)	[1091-360]	0	2412	K:bZIP transcription factor NRF1	P:regulation of transcription, DNA-dependent F:protein binding F:transcription factor activity C:intracellular part P:transcription from RNA polymerase II promoter P:positive regulation of transcription	P:regulation of biological process P:transcription F:protein binding F:transcription factor activity C:intracellular			[2114-375,-1]	0	375			78	12.7	9	2114	0.00425733	4	5	4	1	2.5	5	0	6	1740	0	0	374	female+male
contig01540	cluster02159	(XP_002192770.1, [1604-105], 0.0)	[1604-105]	0		(UniRef100_UPI0000ECD79A, [1604-105], 0.0)	[1604-105]	0	(gnl|UG|Gga#S21398888, [1202-261], 0.0)	[1202-261]	0	37423	T:Ca2+ release channel (ryanodine receptor) T:Ca2+ release channel (ryanodine receptor) T:Inositol 1,4,5-trisphosphate receptor	F:protein kinase A regulatory subunit binding F:ryanodine-sensitive calcium-release channel activity P:response to magnesium ion P:cardiac muscle contraction C:synaptosome F:phosphate binding F:calcium ion binding P:release of sequestered calcium ion into cytosol by sarcoplasmic reticulum C:sarcoplasmic reticulum membrane C:PME fraction F:identical protein binding P:response to hypoxia P:detectio…	F:protein binding C:cell C:protein complex F:ion channel activity P:biological_process F:binding F:calcium ion binding P:regulation of biological process P:cellular homeostasis C:endoplasmic reticulum P:response to stress P:cell death C:cytoplasm F:receptor activity C:plasma membrane P:response to external stimulus			[1592-261,-3]	0	0			104	20.5	6	1606	0.00373599	1	5	4	1	2.5	5	0	6	1332	0	0	274	female+male
contig24254		(NP_001088272.1, [90-1616], 1e-112)	[90-1616]	1e-112		(UniRef100_UPI000069FE29, [90-1616], 1e-116)	[90-1616]	1e-116	(gnl|UG|Gga#S21395909, [1341-1610], 5e-19)	[1341-1610]	5e-19		R:Predicted transporter	F:molecular_function C:integral to membrane C:membrane	F:molecular_function C:integral to membrane C:membrane			[162-1625,+3]	33	0			24	5.2	5	1626	0.00307503	0	5	4	1	2.5	5	0	6	1464	0	0	162	female+male
contig04379	cluster04542	(AAY99622.1, [342-7], 2e-18)	[342-7]	2e-18		(UniRef100_Q4FCR4, [546-7], 4e-21)	[546-7]	4e-21	(gnl|UG|Gga#S35712383, [513-190], 5e-17)	[513-190]	5e-17		R:intercellular adhesion molecule 5, telencephalin	F:protein binding P:immune response P:locomotion P:cell-cell adhesion P:localization C:cell surface P:positive regulation of cellular process C:plasma membrane part P:regulation of cellular biosynthetic process	F:protein binding P:biological_process C:cell P:regulation of biological process C:plasma membrane P:biosynthetic process			[510-1,-3]	0	0			24	11.5	30	557	0.05386	10	20	15	5	2.66667	17	2	6	510	0	0	47	female+male
contig14042		(XP_002188244.1, [1507-857], 3e-95)	[1507-857]	3e-95		(UniRef100_UPI000194D5A1, [1507-857], 3e-95)	[1507-857]	3e-95	(gnl|UG|Gga#S18606702, [1510-845], 1e-123)	[1510-845]	1e-123	6774	R:Predicted fumarylacetoacetate hydralase	C:mitochondrial inner membrane F:protein binding F:calcium ion binding F:hydrolase activity F:magnesium ion binding P:metabolic process	C:mitochondrion F:protein binding F:calcium ion binding F:hydrolase activity F:binding P:metabolic process			[1510-842,-1]	91	827			65	15.1	10	1606	0.00622665	1	9	7	2	2.66667	5	0	6	669	3	0	937	female+male
contig68257	cluster04199																	[3-293,+3]					43	8.9	44	982	0.0448065	4	40	30	10	2.81818	5	0	6	291	23	12	691	female+male
contig25313	cluster00061																	[2-169,+2]					7	5.5	7	169	0.0414201	1	6	5	1	3	5	0	6	168	0	0	1	female+male
contig22926		(XP_002190798.1, [24-497], 7e-85)	[24-497]	7e-85		(UniRef100_UPI000194E52A, [24-497], 7e-85)	[24-497]	7e-85	(gnl|UG|Gga#S33761971, [21-500], 1e-104)	[21-500]	1e-104	88443	J:40S ribosomal protein S11 J:40S ribosomal protein S11	F:structural constituent of ribosome F:protein binding C:cytosolic small ribosomal subunit F:rRNA binding P:translational elongation	F:structural molecule activity F:protein binding C:ribosome C:cytosol F:RNA binding P:translation		IPR012340:Nucleic acid-binding, OB-fold IPR000266:Ribosomal protein S17 IPR016027:Nucleic acid-binding, OB-fold-like IPR019979:Ribosomal protein S17, conserved site	[491-3,-2]	21	52			72	41.2	8	549	0.0145719	2	6	5	1	3	5	0	6	489	1	0	60	female+male
contig26251	cluster05841																	[259-2,-1]					15	6.7	6	652	0.00920245	0	6	5	1	3	5	0	6	258	1	0	394	female+male
contig71349		(NP_001070412.1, [3-587], 1e-102)	[3-587]	1e-102		(UniRef100_Q08DC2, [3-587], 1e-102)	[3-587]	1e-102	(gnl|UG|Gga#S18956320, [3-626], 1e-126)	[3-626]	1e-126	5001	U:GTPase Rab5/YPT51 and related small G protein superfamily GTPases	F:GTP binding C:plasma membrane P:small GTPase mediated signal transduction F:GTPase activity P:protein transport	F:nucleotide binding C:plasma membrane P:signal transduction F:hydrolase activity P:protein transport	EC:3.6.5.1 EC:3.6.5.2 EC:3.6.5.3 EC:3.6.5.4		[3-587,+3]	0	852			66	16.6	8	1439	0.00555942	2	6	5	1	3	5	0	6	585	1	0	854	female+male
contig75576		(XP_531676.2, [2787-1429], 0.0)	[2787-1429]	0	MG, (EDM16669.1, [682480], 1e21)	(UniRef100_Q9NZN8, [2787-1429], 0.0)	[2787-1429]	0	(gnl|UG|Gga#S22197236, [2787-1393], 0.0)	[2787-1393]	0	40953	KDR:Predicted transcriptional regulator KDR:Predicted transcriptional regulator	C:cytoplasm F:protein binding F:RNA polymerase II transcription mediator activity C:nucleus P:regulation of transcription from RNA polymerase II promoter, global	C:cytoplasm F:protein binding F:transcription regulator activity C:nucleus P:regulation of biological process P:transcription			[2784-1429,-2]	0	1429			153	20.2	14	2896	0.00483425	8	6	5	1	3	5	0	6	1356	1	0	1540	female+male
contig37759		(XP_001376969.1, [1773-1141], 1e-134)	[1773-1141]	1e-134		(UniRef100_UPI0000F2DEC8, [1774-1142], 1e-134)	[1774-1142]	1e-134	(gnl|UG|Gga#S21393752, [1140-1769], 1e-124)	[1140-1769]	1e-124	11532		C:integral to membrane C:endoplasmic reticulum C:Golgi apparatus C:nuclear inner membrane	C:cell C:endoplasmic reticulum C:Golgi apparatus C:nuclear envelope			[1630-1076,-1]	0	790			21	4.5	8	1774	0.00450958	2	6	5	1	3	5	0	6	555	1	0	1219	female+male
contig69408	cluster03596	(XP_783572.2, [274-2], 2e-08)	[274-2]	2e-08		(UniRef100_UPI0000E49101, [274-2], 2e-08)	[274-2]	2e-08										[275-3,-2]	0	0			13	6.8	16	276	0.057971	4	12	10	2	3.66667	11	1	6	273	0	0	3	female+male
contig67987	cluster02701																	[118-351,+1]					13	5.7	20	403	0.0496278	6	14	12	2	4.33333	5	0	6	234	6	3	169	female+male
contig10177	cluster00191																	[185-3,-1]					7	4.3	6	185	0.0324324	1	5	5	0	6	5	0	6	183	0	0	2	male
contig81716	cluster06299																	[3-398,+3]					60	17.9	10	399	0.0250627	5	5	5	0	6	5	0	6	396	0	0	3	female+male
contig68515	cluster04050	(XP_002162061.1, [193-2], 5e-08)	[193-2]	5e-08		(UniRef100_UPI0001925A9C, [193-2], 5e-08)	[193-2]	5e-08										[244-2,-2]	0	0			7	4.9	7	338	0.0207101	2	5	5	0	6	5	0	6	243	0	0	95	female+male
contig57549		(XP_635459.2, [375-1], 1e-52)	[375-1]	1e-52		(UniRef100_Q54F78, [375-1], 1e-52)	[375-1]	1e-52	(gnl|UG|Gga#S21396792, [347-3], 1e-50)	[347-3]	1e-50	9011		F:binding	F:binding		IPR001007:von Willebrand factor, type C	[375-1,-1]	0	0			25	16	7	375	0.0186667	2	5	5	0	6	5	0	6	375	0	0	0	female+male
contig72261	cluster01494	(NP_001026142.1, [336-1], 9e-58)	[336-1]	9e-58		(UniRef100_Q5F356, [336-1], 9e-58)	[336-1]	9e-58	(gnl|UG|Gga#S23830765, [336-1], 3e-71)	[336-1]	3e-71	37995	T:Phosphatidylinositol-4-phosphate 5-kinase	P:phosphatidylinositol metabolic process F:1-phosphatidylinositol-5-phosphate 4-kinase activity P:phosphorylation F:1-phosphatidylinositol-4-phosphate 5-kinase activity F:ATP binding	P:lipid metabolic process F:kinase activity P:metabolic process F:nucleotide binding	EC:2.7.1.149 EC:2.7.1.68		[417-1,-1]	82	0			24	14.3	6	420	0.0142857	1	5	5	0	6	5	0	6	417	0	0	3	female+male
contig10441		(NP_001084727.1, [1047-148], 1e-173)	[1047-148]	1e-173		(UniRef100_Q24JX4, [1047-148], 1e-173)	[1047-148]	1e-173	(gnl|UG|Gga#S22196714, [1047-127], 0.0)	[1047-127]	0	12797	RTU:Sorting nexin protein SNX27 RTU:Sorting nexin protein SNX27	C:early endosome F:phosphoinositide binding P:response to drug F:protein binding P:signal transduction P:protein transport	C:endosome F:lipid binding P:biological_process F:protein binding P:signal transduction P:protein transport			[46-1047,+1]	0	43			33	11.3	11	1047	0.0105062	6	5	5	0	6	5	0	6	1002	0	0	45	female+male
contig70842	cluster01630	(XP_001366921.1, [88-483], 8e-74)	[88-483]	8e-74		(UniRef100_UPI0000F2DE0B, [88-483], 8e-74)	[88-483]	8e-74	(gnl|UG|Gga#S35717169, [88-423], 2e-80)	[88-423]	2e-80	68296	B:Chromatin remodeling factor subunit and related transcription factors	F:protein N-terminus binding P:regulation of transcription from RNA polymerase II promoter P:chromatin assembly or disassembly F:protein C-terminus binding P:organ morphogenesis F:DNA binding C:chromatin C:SWI/SNF complex F:transcription coactivator activity P:positive regulation of transcription, DNA-dependent P:DNA packaging F:chromatin binding P:chromatin remodeling	F:protein binding P:regulation of biological process P:transcription P:organelle organization and biogenesis P:anatomical structure morphogenesis P:multicellular organismal development F:DNA binding C:chromosome C:nucleoplasm C:protein complex F:transcription regulator activity P:cellular component organization and biogenesis F:chromatin binding			[483-34,-1]	0	0			14	6.5	5	483	0.010352	0	5	5	0	6	5	0	6	450	0	0	33	female+male
contig02660	cluster03311	(XP_001235446.1, [1-777], 5e-76)	[1-777]	5e-76		(UniRef100_UPI0000E7FADC, [1-777], 5e-76)	[1-777]	5e-76	(gnl|UG|Gga#S35717406, [371-162], 3e-61)	[371-162]	3e-61	45149	X:Unnamed protein					[79-792,+1]	0	0			98	33	6	799	0.00750939	1	5	5	0	6	5	0	6	714	0	0	85	female+male
contig30328		(ACO51992.1, [577-666], 3e-08)	[577-666]	3e-08		(UniRef100_UPI0001926631, [578-667], 4e-08)	[578-667]	4e-08					K:RNA polymerase subunit 8					[245-120,-1]	502	0			7	3.9	5	698	0.00716332	0	5	5	0	6	5	0	6	126	0	0	572	female+male
contig70855		(AAM22073.1, [313-891], 2e-12)	[313-891]	2e-12		(UniRef100_Q8MKF9, [313-891], 2e-12)	[313-891]	2e-12	(gnl|UG|Gga#S7015525, [536-889], 1e-06)	[536-889]	1e-06			C:cell part	C:cell			[187-846,+1]	0	0			29	10.3	6	911	0.00658617	1	5	5	0	6	5	0	6	660	0	0	251	female+male
contig76092	cluster04258	(XP_001382174.1, [2-1189], 5e-65)	[2-1189]	5e-65		(UniRef100_UPI0000D93FBA, [2-1189], 6e-65)	[2-1189]	6e-65	(gnl|UG|Gga#S21399128, [923-1150], 1e-43)	[923-1150]	1e-43	52093	K:RNA polymerase II transcription initiation factor TFIIA, large chain	P:regulation of transcription, DNA-dependent P:transcription initiation from RNA polymerase II promoter P:transcription F:RNA polymerase II transcription factor activity F:transcription coactivator activity C:transcription factor TFIIA complex F:DNA binding C:nucleus	P:regulation of transcription, DNA-dependent P:transcription initiation from RNA polymerase II promoter P:transcription F:RNA polymerase II transcription factor activity F:transcription coactivator activity C:transcription factor TFIIA complex F:DNA binding C:nucleus			[20-1192,+2]	0	0			58	17.1	6	1192	0.00503356	1	5	5	0	6	5	0	6	1173	0	0	19	female+male
contig70963		(XP_002200606.1, [1550-132], 0.0)	[1550-132]	0		(UniRef100_UPI000194C8FC, [1550-132], 0.0)	[1550-132]	0	(gnl|UG|Gga#S21396563, [1553-129], 0.0)	[1553-129]	0	3084	J:Cytoplasmic tryptophanyl-tRNA synthetase	C:cytoplasm C:soluble fraction F:tryptophan-tRNA ligase activity P:negative regulation of cell proliferation P:tryptophanyl-tRNA aminoacylation F:ATP binding	C:cytoplasm C:cell F:catalytic activity P:cell proliferation P:regulation of biological process P:nucleobase, nucleoside, nucleotide and nucleic acid metabolic process P:translation P:amino acid and derivative metabolic process F:nucleotide binding	EC:6.1.1.2	IPR000897:Signal recognition particle, SRP54 subunit, GTPase	[1550-132,-1]	181	132			103	22	6	1733	0.0034622	1	5	5	0	6	5	0	6	1419	0	0	314	female+male
contig00329		(XP_002186636.1, [1591-533], 1e-167)	[1591-533]	1e-167		(UniRef100_UPI000194E0B1, [1591-533], 1e-167)	[1591-533]	1e-167	(gnl|UG|Gga#S26467830, [1456-521], 0.0)	[1456-521]	0	22430	R:FOG: Leucine rich repeat T:Protein phosphatase 1, regulatory subunit, and related proteins S:Uncharacterized protein, contains EPTP domain VT:Disease resistance protein (TIR-NBS-LRR class) K:Glucose-repressible alcohol dehydrogenase transcriptional effector CCR4 and related proteins	P:organ morphogenesis C:proteinaceous extracellular matrix C:nucleus F:protein binding	P:anatomical structure morphogenesis P:multicellular organismal development C:proteinaceous extracellular matrix C:nucleus F:protein binding			[1594-533,-1]	100	533			53	11.7	5	1699	0.00294291	0	5	5	0	6	5	0	6	1062	0	0	637	female+male
contig14956		(XP_002198592.1, [1790-315], 0.0)	[1790-315]	0		(UniRef100_UPI000194BF7B, [1791-1], 0.0)	[1791-1]	0	(gnl|UG|Gga#S35431018, [1368-334], 1e-103)	[1368-334]	1e-103	13770	P:Sulfate/bicarbonate/oxalate exchanger SAT-1 and related transporters (SLC26 family)	F:secondary active sulfate transmembrane transporter activity P:bicarbonate transport C:integral to membrane F:oxalate transmembrane transporter activity P:sulfate transport F:anion exchanger activity P:chloride transport C:recycling endosome membrane C:basolateral plasma membrane F:chloride channel activity P:oxalate transport P:gastric acid secretion	F:transporter activity P:ion transport C:cell C:endosome C:plasma membrane F:ion channel activity P:transport P:biological_process			[1791-1,-2]	20	0			23	5	5	1813	0.00275786	0	5	5	0	6	5	0	6	1791	0	0	22	female+male
contig79051	cluster00814	(NP_001026675.1, [2-376], 4e-58)	[2-376]	4e-58		(UniRef100_Q5F470, [2-376], 5e-58)	[2-376]	5e-58	(gnl|UG|Gga#S23831194, [2-424], 6e-76)	[2-424]	6e-76	100934	TU:GTP-binding protein SEC4, small G protein superfamily, and related Ras family GTP-binding proteins	P:small GTPase mediated signal transduction P:regulation of transcription, DNA-dependent P:Golgi vesicle fusion to target membrane C:cytoplasmic membrane-bounded vesicle F:ATP binding P:vesicle docking during exocytosis F:protein kinase binding F:transcription factor binding P:cilium biogenesis C:nonmotile primary cilium P:protein transport C:Golgi apparatus F:GTP binding C:plasma membrane	P:signal transduction P:regulation of biological process P:transcription P:transport P:organelle organization and biogenesis C:cytoplasmic membrane-bounded vesicle F:nucleotide binding F:protein binding P:anatomical structure morphogenesis P:cellular component organization and biogenesis C:cilium P:protein transport C:Golgi apparatus C:plasma membrane			[490-2,-3]	0	493			134	48.2	10	870	0.0114943	4	6	6	0	7	5	0	6	489	1	0	381	female+male
contig77505	cluster00071	(XP_001515114.1, [365-3], 9e-53)	[365-3]	9e-53		(UniRef100_UPI0001CA15B6, [389-3], 9e-53)	[389-3]	9e-53	(gnl|UG|Gga#S21395405, [392-3], 1e-64)	[392-3]	1e-64	7109	I:N-acetylglucosaminyltransferase complex, subunit PIG-C/GPI2, required for phosphatidylinositol biosynthesis	C:endoplasmic reticulum membrane F:phosphatidylinositol N-acetylglucosaminyltransferase activity C:integral to membrane P:preassembly of GPI anchor in ER membrane	C:endoplasmic reticulum F:transferase activity C:cell P:biosynthetic process P:protein modification process P:lipid metabolic process	EC:2.4.1.198	IPR018271:Ribosomal protein S14, conserved site	[404-3,-2]	16	0			71	29.8	7	555	0.0126126	0	7	7	0	8	5	0	6	402	1	0	153	female+male
contig69569		(NP_001025921.1, [2450-480], 0.0)	[2450-480]	0		(UniRef100_UPI0000ECD1A8, [2450-480], 0.0)	[2450-480]	0	(gnl|UG|Gga#S23831027, [2492-1452], 0.0)	[2492-1452]	0	7439	T:Nuclear protein COP1	P:microtubule depolymerization C:gamma-tubulin ring complex, centrosomal C:apical part of cell P:cell cycle C:spindle pole C:basal body C:centriole	P:cytoskeleton organization and biogenesis C:microtubule organizing center C:protein complex C:cell P:cell cycle C:cytoskeleton		IPR001589:Actinin-type, actin-binding, conserved site	[2198-480,-3]	66	480			131	19.2	14	2536	0.0055205	7	7	7	0	8	5	0	6	1719	2	0	817	female+male
contig76269		(NP_001011025.1, [65-1111], 1e-141)	[65-1111]	1e-141		(UniRef100_Q63ZU0, [65-1111], 1e-141)	[65-1111]	1e-141	(gnl|UG|Gga#S22197299, [44-616], 1e-164)	[44-616]	1e-164	37249	F:Adenine deaminase/adenosine deaminase	P:hypoxanthine biosynthetic process P:negative regulation of adenosine receptor signaling pathway P:positive regulation of T cell receptor signaling pathway P:negative regulation of inflammatory response P:adenosine catabolic process P:dATP catabolic process P:regulation of circadian sleep/wake cycle, sleep P:positive regulation of germinal center formation C:lysosome P:regulation of cell-cell ad…	P:nucleobase, nucleoside, nucleotide and nucleic acid metabolic process P:biosynthetic process P:signal transduction P:response to external stimulus P:regulation of biological process P:response to stress P:catabolic process P:behavior C:lysosome P:multicellular organismal development P:anatomical structure morphogenesis P:cell differentiation P:embryonic development C:cytosol C:cell C:extracellu…	EC:3.5.4.4	IPR001365:Adenosine/AMP deaminase IPR019775:WD40 repeat, conserved site IPR006650:Adenosine/AMP deaminase active site IPR006330:Adenosine deaminase	[44-1120,+2]	47	2421			123	13.5	13	3543	0.00366921	6	7	7	0	8	5	0	6	1077	0	2	2466	female+male
contig76543		(XP_001915135.1, [1-225], 2e-11)	[1-225]	2e-11		(UniRef100_UPI0001796F8B, [1-96], 8e-08)	[1-96]	8e-08	(gnl|UG|Gga#S35713032, [1-96], 2e-11)	[1-96]	2e-11		R:FOG: Zn-finger	F:binding	F:binding			[849-622,-3]	0	0			17	4.7	10	1124	0.0088968	2	8	8	0	9	5	0	6	228	2	1	896	female+male
contig07430		(XP_001370778.1, [2183-720], 0.0)	[2183-720]	0		(UniRef100_UPI0000D91BCE, [2861-720], 0.0)	[2861-720]	0	(gnl|UG|Gga#S21398152, [2861-1893], 0.0)	[2861-1893]	0	37954	TU:Membrane trafficking and cell signaling protein HRS, contains VHS and FYVE domains	C:cytosol C:early endosome membrane C:secretory granule F:zinc ion binding P:negative regulation of cell proliferation P:negative regulation of JAK-STAT cascade P:regulation of protein catabolic process F:protein domain specific binding F:kinase activity P:intracellular protein transport P:endosome transport	C:cytosol C:endosome C:cytoplasmic membrane-bounded vesicle F:binding P:regulation of biological process P:cell proliferation P:signal transduction P:protein metabolic process P:catabolic process F:protein binding F:kinase activity P:protein transport P:transport		IPR002014:VHS IPR008942:ENTH/VHS	[2747-720,-3]	64	720			94	11	14	3079	0.00454693	6	8	8	0	9	5	0	6	2028	2	1	1051	female+male
contig20591																		[388-62,-2]					7	4.4	11	674	0.0163205	2	9	9	0	10	5	0	6	327	3	0	347	female+male
contig73632	cluster06082	(AAA92147.1, [274-14], 2e-08)	[274-14]	2e-08		(UniRef100_Q07431, [274-14], 3e-08)	[274-14]	3e-08						F:RNA binding P:RNA-dependent DNA replication F:RNA-directed DNA polymerase activity	F:RNA binding P:RNA-dependent DNA replication F:RNA-directed DNA polymerase activity			[95-313,+2]	0	0			26	10	26	315	0.0825397	7	19	10	9	1.1	10	1	5.5	219	2	5	96	female+male
contig81252	cluster03479																	[3-203,+3]					12	6.4	22	204	0.107843	5	17	8	9	0.9	15	2	5.33333	201	0	0	3	female+male
contig75212	cluster00199																	[142-240,+1]					21	12.4	32	265	0.120755	8	24	15	9	1.6	4	0	5	99	16	4	166	female+male
contig80505	cluster03486																	[1-174,+1]					18	9.2	17	174	0.0977011	0	17	14	3	3.75	14	2	5	174	0	0	0	female+male
contig79282	cluster05455																	[2-100,+2]					27	16.7	27	301	0.089701	6	21	7	14	0.533333	4	0	5	99	10	7	202	female+male
contig80076	cluster01350																	[141-34,-1]					10	7.7	12	141	0.0851064	2	10	9	1	5	9	1	5	108	0	0	33	female+male
contig80538	cluster06340																	[1-144,+1]					10	6.8	12	144	0.0833333	2	10	10	0	11	9	1	5	144	0	0	0	female+male
contig79024	cluster03123	(XP_001750094.1, [151-8], 2e-06)	[151-8]	2e-06		(UniRef100_A9VBM7, [150-1], 3e-06)	[150-1]	3e-06	(gnl|UG|Gga#S35715473, [3-149], 8e-08)	[3-149]	8e-08							[150-1,-1]	0	0			70	31	12	150	0.08	8	4	2	2	1	4	0	5	150	0	0	0	female+male
contig70227	cluster02416																	[1-111,+1]					7	5.5	6	111	0.0540541	2	4	0	4	0.2	4	0	5	111	0	0	0	female+male
contig81929	cluster05625	(ACD54835.1, [98-3], 8e-06)	[98-3]	8e-06		(UniRef100_B3UZZ1, [98-3], 9e-06)	[98-3]	9e-06										[120-1,-1]	0	0			63	44.7	19	120	0.158333	4	15	10	5	1.83333	13	2	4.66667	120	0	0	0	female+male
contig76069	cluster04934																	[1-108,+1]					10	6.9	13	109	0.119266	3	10	8	2	3	8	1	4.5	108	0	0	1	female+male
contig00736	cluster04509																	[112-2,-1]					13	11.2	11	112	0.0982143	2	9	7	2	2.66667	8	1	4.5	111	0	0	1	female+male
contig80681	cluster02757																	[118-2,-1]					21	13.9	11	118	0.0932203	2	9	6	3	1.75	8	1	4.5	117	0	0	1	female+male
contig81793	cluster06400	(CAR82249.1, [373-248], 2e-07)	[373-248]	2e-07		(UniRef100_B9W4L2, [373-248], 3e-07)	[373-248]	3e-07										[376-245,-3]	0	236			60	23.5	35	378	0.0925926	6	29	22	7	2.875	8	1	4.5	132	16	4	246	female+male
contig80421	cluster06669																	[114-1,-1]					19	9.7	10	114	0.0877193	1	9	6	3	1.75	8	1	4.5	114	0	0	0	female+male
contig80275	cluster04904																	[2-175,+2]					28	11.2	21	252	0.0833333	5	16	11	5	2	8	1	4.5	174	5	2	78	female+male
contig78360	cluster04302																	[1-102,+1]					60	49.2	17	102	0.166667	3	14	13	1	7	12	2	4.33333	102	0	0	0	female+male
contig80641	cluster06105																	[51-176,+3]					11	7.6	43	318	0.13522	12	31	21	10	2	12	2	4.33333	126	13	4	192	female+male
contig81874	cluster05625																	[1-204,+1]					16	10.1	21	205	0.102439	7	14	9	5	1.66667	12	2	4.33333	204	0	0	1	female+male
contig79494	cluster05305								(gnl|UG|Gga#S19655976, [246-335], 8e-06)	[246-335]	8e-06							[578-3,-3]					37	12.8	47	586	0.0802048	7	40	32	8	3.66667	33	7	4.25	576	0	0	10	female+male
contig68399	cluster06835																	[1-114,+1]					47	37.4	18	114	0.157895	0	18	14	4	3	15	3	4	114	0	0	0	female+male
contig75388	cluster02703																	[90-1,-3]					16	11.8	18	155	0.116129	0	18	11	7	1.5	11	2	4	90	5	0	65	female+male
contig80261	cluster06770																	[99-4,-2]					18	13.7	10	100	0.1	2	8	7	1	4	7	1	4	96	0	0	4	female+male
contig81131	cluster03489																	[213-1,-2]					23	12.9	21	214	0.0981308	1	20	9	11	0.833333	15	3	4	213	0	0	1	female+male
contig81886	cluster05655																	[121-390,+1]					32	15.3	36	391	0.0920716	9	27	12	15	0.8125	15	3	4	270	7	2	121	female+male
contig78348	cluster00760																	[42-152,+3]					19	12.9	12	154	0.0779221	1	11	9	2	3.33333	7	1	4	111	1	2	43	female+male
contig10073	cluster01072	(XP_002200362.1, [1035-1505], 7e-74)	[1035-1505]	7e-74		(UniRef100_UPI000194C986, [1037-1507], 9e-74)	[1037-1507]	9e-74	(gnl|UG|Gga#S21396528, [1037-1507], 2e-88)	[1037-1507]	2e-88	46165	X:Unnamed protein	C:microtubule C:cytoplasm	C:cytoskeleton C:cytoplasm			[865-185,-2]	1032	0			25	5.2	5	1508	0.00331565	1	4	0	4	0.2	3	0	4	681	1	0	827	female+male
contig54989	cluster05385																	[2-106,+2]					8	5.8	8	106	0.0754717	0	8	1	7	0.25	7	1	4	105	0	0	1	female+male
contig71250	cluster00467																	[3-278,+3]					12	4.5	7	280	0.025	4	3	0	3	0.25	3	0	4	276	0	0	4	female+male
contig02824	cluster06117	(XP_001641564.1, [318-118], 5e-08)	[318-118]	5e-08		(UniRef100_Q7QEL2, [318-118], 5e-08)	[318-118]	5e-08	(gnl|UG|Gga#S21393704, [318-118], 1e-07)	[318-118]	1e-07		G:Monocarboxylate transporter	P:nematode larval development	P:multicellular organismal development			[312-100,-1]	0	0			9	5.4	5	318	0.0157233	2	3	0	3	0.25	3	0	4	213	0	0	105	female+male
contig36746	cluster03330																	[146-3,-2]					9	3.9	3	192	0.015625	0	3	0	3	0.25	3	0	4	144	0	0	48	male
contig81150	cluster06300																	[250-2,-3]					22	11.5	3	252	0.0119048	0	3	0	3	0.25	3	0	4	249	0	0	3	female+male
contig72768	cluster00265																	[1-216,+1]					7	4.7	3	282	0.0106383	0	3	0	3	0.25	3	0	4	216	0	0	66	female+male
contig13926		(AAK31623.1, [148-579], 4e-22)	[148-579]	4e-22		(UniRef100_Q8WMV4, [148-579], 5e-22)	[148-579]	5e-22	(gnl|UG|Gga#S19551281, [337-549], 5e-14)	[337-549]	5e-14		X:Unnamed protein	P:positive regulation of T cell proliferation C:membrane part P:signal transduction C:plasma membrane P:response to nutrient	P:regulation of biological process P:cell proliferation C:cell P:signal transduction C:plasma membrane P:response to external stimulus			[70-666,+1]	67	378			12	3.7	3	993	0.00302115	0	3	0	3	0.25	3	0	4	597	0	0	396	female+male
contig81681	cluster01561																	[3-104,+3]					13	10	12	105	0.114286	0	12	9	3	2.5	10	2	3.66667	102	0	0	3	female+male
contig79888	cluster05873																	[1-177,+1]					14	11	23	179	0.128492	2	21	21	0	22	17	4	3.6	177	0	0	2	female+male
contig81557	cluster04199																	[263-165,-2]					32	17.8	28	264	0.106061	8	20	17	3	4.5	6	1	3.5	99	10	3	165	female+male
contig79607	cluster05557																	[126-1,-2]					14	9.2	13	127	0.102362	4	9	5	4	1.2	6	1	3.5	126	0	0	1	female+male
contig79329	cluster02082																	[99-1,-3]					30	24.1	8	101	0.0792079	1	7	6	1	3.5	6	1	3.5	99	0	0	2	female+male
contig73436	cluster00475																	[2-124,+2]					15	7.1	15	125	0.12	4	11	8	3	2.25	9	2	3.33333	123	0	0	2	female+male
contig81880	cluster05625	(BAD23968.1, [210-1], 2e-19)	[210-1]	2e-19		(UniRef100_Q6I7L3, [210-1], 2e-19)	[210-1]	2e-19	(gnl|UG|Gga#S39547735, [210-4], 1e-18)	[210-4]	1e-18		V:Major histocompatibility complex, class II	P:immune system process C:membrane	P:biological_process C:cell			[213-1,-1]	0	0			21	16	17	213	0.0798122	2	15	10	5	1.83333	12	3	3.25	213	0	0	0	female+male
contig68369	cluster05346																	[1-81,+1]					15	13.5	18	124	0.145161	9	9	2	7	0.375	5	1	3	81	2	0	43	female+male
contig73549	cluster02679																	[128-3,-3]					14	10.7	12	130	0.0923077	2	10	8	2	3	8	2	3	126	0	0	4	female+male
contig74369	cluster04584																	[2-133,+2]					15	9.7	12	133	0.0902256	2	10	8	2	3	8	2	3	132	0	0	1	female+male
contig79233	cluster02776	(XP_002194862.1, [98-3], 3e-07)	[98-3]	3e-07		(UniRef100_UPI000194C718, [98-3], 3e-07)	[98-3]	3e-07	(gnl|UG|Gga#S21396936, [98-3], 3e-12)	[98-3]	3e-12		I:Delta 6-fatty acid desaturase/delta-8 sphingolipid desaturase					[98-3,-3]	0	0			76	68	9	100	0.09	3	6	2	4	0.6	5	1	3	96	0	0	4	female+male
contig78363	cluster01637																	[3-170,+3]					14	9.7	15	171	0.0877193	5	10	5	5	1	8	2	3	168	0	0	3	female+male
contig16417	cluster00718																	[3-116,+3]					13	9.2	10	116	0.0862069	0	10	5	5	1	8	2	3	114	0	0	2	female+male
contig81746	cluster01911																	[3-152,+3]					21	14.8	12	152	0.0789474	2	10	5	5	1	8	2	3	150	0	0	2	female+male
contig76143	cluster02307																	[2-139,+2]					11	8.4	11	140	0.0785714	1	10	9	1	5	8	2	3	138	0	0	2	female+male
contig81467	cluster04302																	[2-100,+2]					22	16.4	8	102	0.0784314	2	6	5	1	3	5	1	3	99	0	0	3	female+male
contig00817																		[250-2,-1]					11	6.5	6	505	0.0118812	1	5	0	5	0.166667	2	0	3	249	3	0	256	female+male
contig72234	cluster01416																	[143-12,-3]					10	3.9	3	259	0.011583	0	3	0	3	0.25	2	0	3	132	1	0	127	female+male
contig61911																		[199-14,-1]					7	4.7	3	397	0.00755668	0	3	0	3	0.25	2	0	3	186	0	1	211	female+male
contig00980	cluster06263	(XP_001234934.1, [119-241], 2e-10)	[119-241]	2e-10		(UniRef100_UPI0000ECBD70, [119-241], 3e-10)	[119-241]	3e-10	(gnl|UG|Gga#S35715867, [119-241], 5e-15)	[119-241]	5e-15							[606-382,-1]	0	0			20	7.9	5	687	0.00727802	2	3	0	3	0.25	2	0	3	225	1	0	462	female+male
contig51297	cluster05914	(XP_794132.2, [6-719], 3e-24)	[6-719]	3e-24		(UniRef100_UPI0000E487D3, [6-719], 4e-24)	[6-719]	4e-24						F:RNA binding P:RNA-dependent DNA replication F:RNA-directed DNA polymerase activity	F:RNA binding P:RNA-dependent DNA replication F:RNA-directed DNA polymerase activity			[3-665,+3]	0	0			12	4	3	720	0.00416667	0	3	0	3	0.25	2	0	3	663	1	0	57	female+male
contig00779	cluster02952																	[1-171,+1]					13	9.7	25	173	0.144509	4	21	16	5	2.83333	16	5	2.83333	171	0	0	2	female+male
contig81253	cluster01781	(XP_001789984.1, [96-221], 5e-06)	[96-221]	5e-06		(UniRef100_Q64IW2, [1-225], 5e-13)	[1-225]	5e-13					R:FOG: Reverse transcriptase	F:binding F:catalytic activity	F:binding F:catalytic activity			[19-225,+1]	0	0			20	14.7	26	226	0.115044	3	23	17	6	2.57143	16	5	2.83333	207	0	1	19	female+male
contig67898	cluster02645																	[3-101,+3]					73	63	17	101	0.168317	0	17	12	5	2.16667	13	4	2.8	99	0	0	2	female+male
contig68138	cluster00173	(ABN72542.1, [162-1], 3e-20)	[162-1]	3e-20		(UniRef100_A8QL54, [162-1], 3e-20)	[162-1]	3e-20	(gnl|UG|Gga#S19184009, [162-28], 4e-13)	[162-28]	4e-13		O:Alpha-macroglobulin	F:endopeptidase inhibitor activity P:complement activation, alternative pathway P:complement activation, classical pathway C:extracellular space F:protein binding	F:enzyme regulator activity P:response to external stimulus P:regulation of biological process P:response to stress P:protein metabolic process C:extracellular space F:protein binding			[162-1,-1]	0	0			35	24.2	20	162	0.123457	3	17	11	6	1.71429	13	4	2.8	162	0	0	0	female+male
contig81959	cluster06400	(CAR82249.1, [7-147], 5e-08)	[7-147]	5e-08		(UniRef100_B9W4L2, [7-147], 5e-08)	[7-147]	5e-08										[148-2,-2]	0	0			48	26.5	17	149	0.114094	0	17	13	4	2.8	13	4	2.8	147	0	0	2	female+male
contig82041	cluster03402																	[1-162,+1]					28	19.7	14	163	0.0858896	1	13	11	2	4	10	3	2.75	162	0	0	1	female+male
contig76652	cluster06802																	[168-1,-2]					14	10.3	14	169	0.0828402	1	13	8	5	1.5	10	3	2.75	168	0	0	1	female+male
contig69246	cluster03479																	[111-236,+3]					43	24.2	30	237	0.126582	14	16	12	4	2.6	7	2	2.66667	126	6	1	111	female+male
contig77853	cluster03665																	[110-9,-2]					51	34.8	14	111	0.126126	5	9	7	2	2.66667	7	2	2.66667	102	0	0	9	female+male
contig74638	cluster04019																	[158-54,-3]					36	19.7	19	160	0.11875	3	16	12	4	2.6	7	2	2.66667	105	7	0	55	female+male
contig66391	cluster00055																	[104-6,-2]					10	9.1	12	105	0.114286	2	10	6	4	1.4	7	2	2.66667	99	0	0	6	female+male
contig00513	cluster03486																	[102-1,-1]					12	10.6	10	102	0.0980392	1	9	8	1	4.5	7	2	2.66667	102	0	0	0	female+male
contig71571	cluster02293																	[157-2,-2]					16	11.1	15	158	0.0949367	6	9	5	4	1.2	7	2	2.66667	156	0	0	2	female+male
contig68266	cluster03452																	[300-37,-2]					19	12.6	28	301	0.0930233	7	21	15	6	2.28571	15	5	2.66667	264	0	0	37	female+male
contig79794	cluster03260																	[2-181,+2]					21	13.3	21	181	0.116022	5	16	12	4	2.6	12	4	2.6	180	0	0	1	female+male
contig81437	cluster06082																	[200-9,-3]					24	10.4	27	316	0.085443	6	21	12	9	1.3	12	4	2.6	192	3	2	124	female+male
contig80615	cluster03444																	[350-946,+2]					64	13.6	94	1087	0.0864765	20	74	56	18	3	27	10	2.54545	597	26	11	490	female+male
contig80320	cluster01502	(ACO51862.1, [237-1], 6e-19)	[237-1]	6e-19		(UniRef100_C1C4F2, [237-1], 7e-19)	[237-1]	7e-19										[240-1,-3]	0	0			34	19.1	36	242	0.14876	10	26	22	4	4.6	19	7	2.5	240	0	0	2	female+male
contig68220	cluster05921																	[99-1,-3]					52	41.5	13	101	0.128713	1	12	8	4	1.8	9	3	2.5	99	0	0	2	female+male
contig37683	cluster06224	(XP_913211.3, [45-122], 3e-10)	[45-122]	3e-10		(UniRef100_UPI0001553B3E, [1-123], 7e-15)	[1-123]	7e-15	(gnl|UG|Gga#S35711375, [1-123], 1e-17)	[1-123]	1e-17		R:FOG: Zn-finger					[1-126,+1]	0	0			14	8.2	15	127	0.11811	1	14	6	8	0.777778	9	3	2.5	126	0	0	1	female+male
contig81894	cluster00903																	[340-2,-3]					48	24	41	363	0.112948	9	32	24	8	2.77778	23	9	2.4	339	0	0	24	female+male
contig81367	cluster04375																	[146-3,-3]					35	30.3	15	148	0.101351	0	15	12	3	3.25	11	4	2.4	144	0	0	4	female+male
contig59411	cluster00607																	[128-9,-3]					15	9.3	16	130	0.123077	7	9	8	1	4.5	6	2	2.33333	120	0	0	10	female+male
contig75201	cluster02307																	[2-145,+2]					11	8.5	16	145	0.110345	8	8	7	1	4	6	2	2.33333	144	0	0	1	female+male
contig79384	cluster06671																	[105-16,-2]					40	25.6	11	106	0.103774	1	10	8	2	3	6	2	2.33333	90	2	0	16	female+male
contig78846	cluster03665																	[2-103,+2]					12	8.4	18	179	0.100559	3	15	6	9	0.7	6	2	2.33333	102	6	0	77	female+male
contig81267	cluster02601																	[134-3,-1]					21	13.2	12	134	0.0895522	4	8	5	3	1.5	6	2	2.33333	132	0	0	2	female+male
contig80363	cluster00199																	[2-139,+2]					39	23.9	12	140	0.0857143	4	8	6	2	2.33333	6	2	2.33333	138	0	0	2	female+male
contig73347	cluster06228																	[3-95,+3]					9	7.1	13	155	0.083871	3	10	6	4	1.4	6	2	2.33333	93	2	0	62	female+male
contig74363	cluster06400	(XP_002154330.1, [136-375], 2e-21)	[136-375]	2e-21		(UniRef100_UPI0001924F57, [2-376], 9e-26)	[2-376]	9e-26										[86-478,+2]	0	0			82	29.6	65	479	0.135699	12	53	37	16	2.23529	31	13	2.28571	393	9	0	86	female+male
contig72134	cluster02311								(gnl|UG|Gga#S7018433, [101-235], 3e-07)	[101-235]	3e-07		R:FOG: Zn-finger					[237-1,-1]					31	16.2	24	237	0.101266	3	21	16	5	2.83333	15	6	2.28571	237	0	0	0	female+male
contig74727	cluster03458																	[3-101,+3]					113	86.9	15	101	0.148515	4	11	8	3	2.25	8	3	2.25	99	0	0	2	female+male
contig80647	cluster04934																	[1-111,+1]					22	14	16	111	0.144144	5	11	8	3	2.25	8	3	2.25	111	0	0	0	female+male
contig74717	cluster01502	(ACO51862.1, [261-1], 1e-38)	[261-1]	1e-38		(UniRef100_C1C4F2, [261-1], 1e-38)	[261-1]	1e-38						P:DNA metabolic process	P:DNA metabolic process			[255-1,-3]	0	0			37	20.7	33	263	0.125475	9	24	18	6	2.71429	17	7	2.25	255	0	0	8	female+male
contig74143	cluster06402																	[2-106,+2]					19	14.3	12	107	0.11215	1	11	7	4	1.6	8	3	2.25	105	0	0	2	female+male
contig75231	cluster03418																	[1-132,+1]					96	70.4	11	132	0.0833333	0	11	4	7	0.625	8	3	2.25	132	0	0	0	female+male
contig79399	cluster06105																	[22-156,+1]					13	6.4	13	156	0.0833333	1	12	11	1	6	8	3	2.25	135	1	0	21	female+male
contig81138	cluster05047																	[136-5,-1]					24	13.3	11	136	0.0808824	0	11	6	5	1.16667	8	3	2.25	132	0	0	4	female+male
contig80532	cluster03953	(XP_001517664.1, [256-5], 3e-08)	[256-5]	3e-08		(UniRef100_UPI000155C28B, [163-20], 2e-07)	[163-20]	2e-07	(gnl|UG|Gga#S21395415, [142-2], 9e-23)	[142-2]	9e-23		V:Protein related to complement factor H/Coagulation factor XIII, B subunit	C:extracellular space P:complement activation, alternative pathway C:extracellular region	C:extracellular space P:complement activation, alternative pathway C:extracellular region			[263-87,-3]	0	0			138	92.8	31	265	0.116981	8	23	11	12	0.923077	10	4	2.2	177	5	4	88	female+male
contig74187	cluster04375	(EEB19129.1, [187-2], 4e-15)	[187-2]	4e-15		(UniRef100_Q76IN5, [190-2], 9e-08)	[190-2]	9e-08						F:RNA binding P:RNA-dependent DNA replication F:RNA-directed DNA polymerase activity	F:RNA binding P:RNA-dependent DNA replication F:RNA-directed DNA polymerase activity			[142-2,-1]	0	0			21	13.6	21	193	0.108808	2	19	15	4	3.2	10	4	2.2	141	3	1	52	female+male
contig74373	cluster03359																	[2-145,+2]					29	18.9	19	147	0.129252	2	17	11	6	1.71429	12	5	2.16667	144	0	0	3	female+male
contig79801	cluster00957																	[213-1,-2]					20	15.7	26	214	0.121495	7	19	13	6	2	13	6	2	213	0	0	1	female+male
contig68379	cluster00811																	[1-120,+1]					12	9.1	22	190	0.115789	8	14	6	8	0.777778	5	2	2	120	4	0	70	female+male
contig81856	cluster01315																	[251-153,-2]					26	14.6	29	252	0.115079	6	23	16	7	2.125	5	2	2	99	9	5	153	female+male
contig81356	cluster04584												X:Unnamed protein					[212-90,-1]					34	13.2	22	212	0.103774	6	16	10	6	1.57143	5	2	2	123	8	1	89	female+male
contig80272	cluster01663																	[2-127,+2]					11	7.1	13	127	0.102362	3	10	8	2	3	7	3	2	126	0	0	1	female+male
contig73964	cluster04939																	[130-50,-1]					36	28.4	13	130	0.1	2	11	7	4	1.6	5	2	2	81	3	1	49	female+male
contig81823	cluster05914																	[173-3,-3]					27	19	16	175	0.0914286	3	13	7	6	1.14286	9	4	2	171	0	0	4	female+male
contig82011	cluster04584																	[1-132,+1]					23	14.2	12	133	0.0902256	5	7	5	2	2	5	2	2	132	0	0	1	female+male
contig76005	cluster04509																	[2-67,+2]					30	18.7	10	115	0.0869565	2	8	4	4	1	3	1	2	66	4	0	49	female+male
contig67390	cluster03596																	[1-117,+1]					15	11.6	10	117	0.0854701	3	7	5	2	2	5	2	2	117	0	0	0	female+male
contig79293	cluster06756																	[2-106,+2]					48	41.5	9	106	0.0849057	5	4	4	0	5	3	1	2	105	0	0	1	female+male
contig00844	cluster01758																	[155-78,-2]					12	8.2	13	156	0.0833333	4	9	7	2	2.66667	5	2	2	78	1	1	78	female+male
contig80012	cluster03048																	[2-118,+2]					12	9.2	10	120	0.0833333	0	10	9	1	5	7	3	2	117	0	0	3	female+male
contig67915	cluster03260																	[3-122,+3]					8	7	10	122	0.0819672	0	10	9	1	5	7	3	2	120	0	0	2	female+male
contig00398	cluster01453																	[3-113,+3]					17	9.7	33	404	0.0816832	8	25	19	6	2.85714	1	0	2	111	12	11	293	female+male
contig73953	cluster06381																	[1-147,+1]					21	14.7	12	147	0.0816327	2	10	6	4	1.4	7	3	2	147	0	0	0	female+male
contig68098	cluster01453																	[3-284,+3]					25	9.5	31	391	0.0792839	12	19	11	8	1.33333	7	3	2	282	8	1	109	female+male
contig68453	cluster02707																	[2-112,+2]					15	9	9	114	0.0789474	2	7	5	2	2	5	2	2	111	0	0	3	female+male
contig81244	cluster03452																	[2-121,+2]					20	14.8	12	152	0.0789474	4	8	7	1	4	5	2	2	120	1	0	32	female+male
contig80578	cluster06228																	[1-81,+1]					15	11.9	10	127	0.0787402	4	6	4	2	1.66667	3	1	2	81	1	0	46	female+male
contig75902	cluster00106																	[1-99,+1]					16	8.5	7	99	0.0707071	3	4	0	4	0.2	3	1	2	99	0	0	0	female+male
contig68068	cluster04199																	[1-210,+1]					12	4	6	428	0.0140187	2	4	0	4	0.2	3	1	2	210	0	0	218	female+male
contig70217	cluster02581	(XP_002197083.1, [3-320], 2e-49)	[3-320]	2e-49		(UniRef100_UPI000194CCAD, [3-320], 2e-49)	[3-320]	2e-49	(gnl|UG|Gga#S21394982, [376-92], 7e-82)	[376-92]	7e-82	41048	R:GYF domain containing proteins					[474-710,+3]	0	1190			50	10.5	6	1511	0.00397088	3	3	0	3	0.25	1	0	2	237	2	0	1274	female+male
contig81861	cluster06400	(CAR82249.1, [194-6], 5e-14)	[194-6]	5e-14		(UniRef100_B9W4L2, [194-6], 5e-14)	[194-6]	5e-14										[197-3,-2]	0	0			68	49.7	36	198	0.181818	0	36	30	6	4.42857	24	12	1.92308	195	0	0	3	female+male
contig80300	cluster06376																	[225-1,-1]					37	18.6	60	453	0.13245	16	44	34	10	3.18182	16	8	1.88889	225	15	5	228	female+male
contig01257	cluster01561								(gnl|UG|Gga#S19720838, [114-236], 8e-10)	[114-236]	8e-10							[302-27,-2]					28	10.4	56	465	0.12043	18	38	26	12	2.07692	16	8	1.88889	276	10	3	189	female+male
contig75723	cluster02645	(XP_001627135.1, [281-87], 8e-09)	[281-87]	8e-09		(UniRef100_A7SMR6, [305-87], 2e-11)	[305-87]	2e-11										[305-72,-1]	0	81			110	52.1	34	305	0.111475	4	30	26	4	5.4	16	8	1.88889	234	4	2	71	female+male
contig78381	cluster03418																	[2-136,+2]					34	22.1	17	137	0.124088	2	15	9	6	1.42857	10	5	1.83333	135	0	0	2	female+male
contig80853	cluster03779	(XP_001916450.1, [202-20], 2e-14)	[202-20]	2e-14		(UniRef100_UPI0000ECB9B3, [196-11], 5e-13)	[196-11]	5e-13	(gnl|UG|Gga#S21396820, [196-2], 4e-24)	[196-2]	4e-24			P:unsaturated monocarboxylic acid metabolic process P:acyl-CoA metabolic process C:peroxisome F:protein binding P:very-long-chain fatty acid metabolic process P:long-chain fatty acid metabolic process P:saturated monocarboxylic acid metabolic process P:response to hypoxia C:cytosol F:acyl-CoA thioesterase activity C:mitochondrion	P:metabolic process P:lipid metabolic process C:peroxisome F:protein binding P:response to stress C:cytosol F:hydrolase activity C:mitochondrion			[217-2,-2]	0	0			25	21.3	19	218	0.087156	4	15	11	4	2.4	10	5	1.83333	216	0	0	2	female+male
contig78795	cluster05007																	[1-105,+1]					11	9.7	12	107	0.11215	0	12	10	2	3.66667	8	4	1.8	105	0	0	2	female+male
contig82133	cluster04584																	[151-2,-1]					23	15.3	20	151	0.13245	0	20	14	6	2.14286	13	7	1.75	150	0	0	1	female+male
contig81125	cluster03479																	[162-1,-2]					20	13.4	21	163	0.128834	1	20	16	4	3.4	13	7	1.75	162	0	0	1	female+male
contig74128	cluster01385																	[1-99,+1]					11	8.7	11	100	0.11	2	9	7	2	2.66667	6	3	1.75	99	0	0	1	female+male
contig80038	cluster02111																	[1-114,+1]					12	7	10	116	0.0862069	1	9	6	3	1.75	6	3	1.75	114	0	0	2	female+male
contig67951	cluster01637																	[149-3,-3]					32	16.5	13	151	0.0860927	4	9	6	3	1.75	6	3	1.75	147	0	0	4	female+male
contig80522	cluster04939																	[1-117,+1]					39	25.5	43	307	0.140065	2	41	31	10	2.90909	9	5	1.66667	117	18	9	190	female+male
contig71426	cluster02562	(XP_001332552.2, [61-138], 2e-06)	[61-138]	2e-06		(UniRef100_UPI0001760C76, [60-137], 3e-06)	[60-137]	3e-06										[3-137,+3]	0	0			12	9.9	17	137	0.124088	3	14	11	3	3	9	5	1.66667	135	0	0	2	female+male
contig73962	cluster04764																	[1-141,+1]					22	9.2	16	141	0.113475	10	6	5	1	3	4	2	1.66667	141	0	0	0	female+male
contig81626	cluster02826																	[3-101,+3]					19	11.6	21	196	0.107143	5	16	13	3	3.5	4	2	1.66667	99	7	3	97	female+male
contig68114	cluster03882	(EDM12011.1, [184-14], 5e-10)	[184-14]	5e-10		(UniRef100_UPI0000DC229A, [184-14], 6e-10)	[184-14]	6e-10	(gnl|UG|Gga#S19183937, [121-2], 6e-08)	[121-2]	6e-08		KT:Interferon regulatory factor	P:response to virus F:protein kinase binding P:response to organic substance P:immunoglobulin mediated immune response F:protein N-terminus binding F:phosphate binding C:cytosol P:anti-apoptosis P:cytokine and chemokine mediated signaling pathway C:transcription factor complex P:positive regulation of I-kappaB kinase/NF-kappaB cascade F:RNA polymerase II transcription factor activity, enhancer bi…	P:response to biotic stimulus F:protein binding P:biological_process F:binding C:cytosol P:regulation of biological process P:cell death P:signal transduction C:nucleoplasm C:protein complex F:transcription factor activity P:response to abiotic stimulus P:biosynthetic process P:response to external stimulus P:response to stress P:transcription			[2-187,+2]	0	0			70	50.1	17	189	0.0899471	3	14	7	7	1	9	5	1.66667	186	0	0	3	female+male
contig81147	cluster03238																	[136-68,-3]					14	10.1	12	138	0.0869565	4	8	4	4	1	4	2	1.66667	69	0	1	69	female+male
contig68489	cluster01317																	[1-117,+1]					7	4.7	10	118	0.0847458	4	6	4	2	1.66667	4	2	1.66667	117	0	0	1	female+male
contig82050	cluster01781																	[1-90,+1]					20	17.6	8	100	0.08	1	7	4	3	1.25	4	2	1.66667	90	1	0	10	female+male
contig80357	cluster01488																	[1-93,+1]					14	9.6	19	152	0.125	2	17	14	3	3.75	7	4	1.6	93	2	2	59	female+male
contig04437	cluster02307																	[113-3,-2]					11	9.2	14	114	0.122807	1	13	8	5	1.5	7	4	1.6	111	0	0	3	female+male
contig68041	cluster03751																	[162-58,-1]					19	11.1	18	162	0.111111	1	17	14	3	3.75	7	4	1.6	105	3	2	57	female+male
contig81864	cluster03452																	[3-158,+3]					69	48.8	17	159	0.106918	6	11	10	1	5.5	7	4	1.6	156	0	0	3	female+male
contig78298	cluster05873																	[106-2,-3]					22	11	11	108	0.101852	0	11	10	1	5.5	7	4	1.6	105	0	0	3	female+male
contig54118	cluster05107																	[2-133,+2]					15	8.5	13	134	0.0970149	2	11	8	3	2.25	7	4	1.6	132	0	0	2	female+male
contig80212	cluster03799																	[101-295,+2]					18	10.6	25	295	0.0847458	3	22	17	5	3	7	4	1.6	195	6	5	100	female+male
contig68413	cluster03452																	[117-1,-1]					106	81.1	19	117	0.162393	3	16	8	8	1	10	6	1.57143	117	0	0	0	female+male
contig80308	cluster04302																	[2-127,+2]					32	18.6	17	128	0.132812	1	16	13	3	3.5	10	6	1.57143	126	0	0	2	female+male
contig68027	cluster01781	(AAS83197.1, [54-221], 9e-10)	[54-221]	9e-10		(UniRef100_Q64IX9, [54-221], 1e-09)	[54-221]	1e-09					X:Unnamed protein	F:RNA binding P:RNA-dependent DNA replication F:RNA-directed DNA polymerase activity	F:RNA binding P:RNA-dependent DNA replication F:RNA-directed DNA polymerase activity			[3-227,+3]	0	0			46	27.3	27	227	0.118943	6	21	12	9	1.3	13	8	1.55556	225	0	0	2	female+male
contig72827	cluster01502	(ACO51862.1, [3-164], 4e-17)	[3-164]	4e-17		(UniRef100_C1C4F2, [3-164], 6e-17)	[3-164]	6e-17										[345-55,-2]	0	205			42	21.3	32	370	0.0864865	4	28	21	7	2.75	13	8	1.55556	291	4	2	79	female+male
contig81924	cluster03479																	[132-43,-1]					16	11.9	13	132	0.0984848	6	7	5	2	2	2	1	1.5	90	2	0	42	female+male
contig79009	cluster00581																	[1-102,+1]					23	15.7	10	103	0.0970874	2	8	5	3	1.5	5	3	1.5	102	0	0	1	female+male
contig80289	cluster05287																	[218-108,-1]					11	4.9	20	218	0.0917431	7	13	10	3	2.75	8	5	1.5	111	0	0	107	female+male
contig79548	cluster00701																	[109-2,-1]					40	29.4	9	109	0.0825688	1	8	7	1	4	5	3	1.5	108	0	0	1	female+male
contig70594	cluster03025	(XP_520842.1, [507-37], 3e-23)	[507-37]	3e-23		(UniRef100_UPI0000495365, [507-37], 3e-23)	[507-37]	3e-23	(gnl|UG|Gga#S33762950, [369-28], 5e-20)	[369-28]	5e-20	48326	OR:Ubiquitin and ubiquitin-like proteins	P:ISG15-protein conjugation	P:protein modification process			[507-22,-3]	57	13			32	20.1	7	566	0.0123675	3	4	0	4	0.2	2	1	1.5	486	1	0	80	female+male
contig67024		(XP_420988.2, [224-1030], 4e-97)	[224-1030]	4e-97		(UniRef100_UPI00003ADC0A, [224-1030], 5e-97)	[224-1030]	5e-97	(gnl|UG|Gga#S21397019, [509-1030], 1e-145)	[509-1030]	1e-145	3951	T:RAS signaling inhibitor ST5	F:protein binding	F:protein binding			[224-1060,+2]	221	0			17	5	3	1468	0.0020436	0	3	0	3	0.25	2	1	1.5	837	0	0	631	female+male
contig73814	cluster06402	(ACI33792.1, [156-1], 5e-11)	[156-1]	5e-11		(UniRef100_B5X3B1, [156-1], 5e-11)	[156-1]	5e-11						P:DNA metabolic process	P:DNA metabolic process			[156-1,-2]	0	0			29	22.2	24	157	0.152866	4	20	16	4	3.4	12	8	1.44444	156	0	0	1	female+male
contig81855	cluster00957																	[121-5,-1]					32	20.2	19	121	0.157025	4	15	9	6	1.42857	9	6	1.42857	117	0	0	4	female+male
contig76165	cluster05218																	[3-152,+3]					22	14.3	18	154	0.116883	3	15	10	5	1.83333	9	6	1.42857	150	0	0	4	female+male
contig01040	cluster05593	(XP_001788700.1, [1-252], 1e-08)	[1-252]	1e-08		(UniRef100_UPI00017C335D, [1-252], 1e-08)	[1-252]	1e-08						F:RNA binding P:RNA-dependent DNA replication F:RNA-directed DNA polymerase activity	F:RNA binding P:RNA-dependent DNA replication F:RNA-directed DNA polymerase activity			[1-258,+1]	0	0			14	8.6	21	260	0.0807692	5	16	12	4	2.6	9	6	1.42857	258	0	0	2	female+male
contig81091	cluster05825					(UniRef100_UPI00006A1A58, [185-322], 1e-07)	[185-322]	1e-07										[1-189,+1]					24	13.2	26	328	0.0792683	6	20	16	4	3.4	9	6	1.42857	189	4	1	139	female+male
contig81274	cluster00764								(gnl|UG|Gga#S21386465, [107-6], 3e-07)	[107-6]	3e-07		R:FOG: Zn-finger					[3-107,+3]					40	32.9	13	107	0.121495	3	10	8	2	3	6	4	1.4	105	0	0	2	female+male
contig70194	cluster05976	(ACA64757.1, [465-88], 6e-19)	[465-88]	6e-19		(UniRef100_B1N1B7, [465-88], 6e-19)	[465-88]	6e-19	(gnl|UG|Gga#S38989915, [465-106], 1e-26)	[465-106]	1e-26	14113	O:Predicted E3 ubiquitin ligase	C:cytoplasm F:binding C:nucleus	C:cytoplasm F:binding C:nucleus			[525-1,-3]	0	0			93	34	49	527	0.0929791	3	46	34	12	2.69231	27	19	1.4	525	0	0	2	female+male
contig79096	cluster02234																	[108-1,-1]					24	19.3	10	108	0.0925926	0	10	9	1	5	6	4	1.4	108	0	0	0	female+male
contig35075	cluster03549																	[229-86,-2]					41	18.2	36	407	0.0884521	3	33	22	11	1.91667	10	7	1.375	144	12	4	263	female+male
contig80348	cluster05172																	[31-126,+1]					20	15.7	19	170	0.111765	10	9	5	4	1.2	3	2	1.33333	96	2	2	74	female+male
contig75788	cluster02265																	[1-105,+1]					11	7.8	11	105	0.104762	6	5	4	1	2.5	3	2	1.33333	105	0	0	0	female+male
contig73743	cluster01640																	[1-87,+1]					13	8.9	14	156	0.0897436	4	10	6	4	1.4	3	2	1.33333	87	5	0	69	female+male
contig68290	cluster04978	(XP_001368608.1, [24-212], 3e-22)	[24-212]	3e-22		(UniRef100_UPI000155BEF7, [24-212], 5e-25)	[24-212]	5e-25	(gnl|UG|Gga#S21401526, [27-203], 2e-19)	[27-203]	2e-19	114484	PT:Glutamate-gated metabotropic ion channel receptor subunit GRM2 and related subunits, G-protein coupled receptor superfamily					[3-281,+3]	0	0			22	12.4	38	323	0.117647	9	29	21	8	2.44444	16	12	1.30769	279	1	0	44	female+male
contig81290	cluster03489	(XP_001379952.1, [142-2], 8e-09)	[142-2]	8e-09		(UniRef100_UPI0000F2CFE3, [142-2], 8e-09)	[142-2]	8e-09					R:FOG: Zn-finger	F:binding	F:binding			[166-2,-3]	0	0			24	17.2	23	168	0.136905	2	21	16	5	2.83333	12	9	1.3	165	0	0	3	female+male
contig79374	cluster00068																	[1-294,+1]					35	17.1	31	298	0.104027	10	21	18	3	4.75	12	9	1.3	294	0	0	4	female+male
contig00999	cluster04199																	[777-403,-3]					56	14.7	73	875	0.0834286	4	69	48	21	2.22727	17	13	1.28571	375	26	13	500	female+male
contig67888	cluster02645																	[204-1,-2]					154	95.2	16	205	0.0780488	2	14	10	4	2.2	8	6	1.28571	204	0	0	1	female+male
contig74095	cluster01963	(BAA21739.2, [2-184], 9e-07)	[2-184]	9e-07		(UniRef100_UPI00006A203D, [8-184], 4e-08)	[8-184]	4e-08						F:hydrolase activity	F:hydrolase activity			[2-184,+2]	0	49			64	43.1	34	233	0.145923	3	31	22	9	2.3	14	11	1.25	183	3	3	50	female+male
contig00822	cluster02757																	[80-211,+2]					23	10.5	17	212	0.0801887	7	10	7	3	2	4	3	1.25	132	3	0	80	female+male
contig78786	cluster01825																	[2-151,+2]					15	9.7	12	153	0.0784314	4	8	5	3	1.5	4	3	1.25	150	0	0	3	female+male
contig37684	cluster06224	(XP_001515963.1, [2-160], 1e-13)	[2-160]	1e-13		(UniRef100_UPI0001555338, [2-160], 1e-13)	[2-160]	1e-13	(gnl|UG|Gga#S21392996, [20-160], 3e-17)	[20-160]	3e-17		R:FOG: Zn-finger	F:DNA binding F:transcription activator activity P:positive regulation of transcription, DNA-dependent C:nucleus	F:DNA binding F:transcription regulator activity P:regulation of biological process P:transcription C:nucleus			[2-166,+2]	0	0			7	5.5	13	166	0.0783133	6	7	4	3	1.25	4	3	1.25	165	0	0	1	female+male
contig82098	cluster02234																	[143-304,+2]					35	16.9	43	304	0.141447	10	33	22	11	1.91667	10	8	1.22222	162	13	1	142	female+male
contig78958	cluster06082	(XP_001332552.2, [227-9], 2e-17)	[227-9]	2e-17		(UniRef100_UPI0001760C76, [233-9], 1e-17)	[233-9]	1e-17						F:peptidase activity	F:peptidase activity			[227-3,-2]	0	0			32	15.4	25	237	0.105485	6	19	13	6	2	10	8	1.22222	225	1	0	12	female+male
contig69245	cluster03479	(XP_001789069.1, [480-70], 4e-16)	[480-70]	4e-16		(UniRef100_UPI00017C3E5F, [434-3], 8e-19)	[434-3]	8e-19	(gnl|UG|Gga#S7015525, [25-333], 1e-07)	[25-333]	1e-07			F:RNA binding P:RNA-dependent DNA replication F:RNA-directed DNA polymerase activity	F:RNA binding P:RNA-dependent DNA replication F:RNA-directed DNA polymerase activity			[398-3,-2]	0	0			42	17.4	56	483	0.115942	13	43	30	13	2.21429	22	18	1.21053	396	3	0	87	female+male
contig79390	cluster03458																	[137-3,-2]					110	93.7	14	138	0.101449	5	9	3	6	0.571429	5	4	1.2	135	0	0	3	female+male
contig80052	cluster06105																	[1-138,+1]					15	9.8	12	139	0.0863309	3	9	7	2	2.66667	5	4	1.2	138	0	0	1	female+male
contig80050	cluster01561																	[1-132,+1]					11	8.2	11	134	0.0820896	2	9	7	2	2.66667	5	4	1.2	132	0	0	2	female+male
contig80358	cluster00818																	[3-86,+3]					18	13.5	14	121	0.115702	2	12	9	3	2.5	6	5	1.16667	84	0	1	37	female+male
contig73860	cluster06105																	[1-126,+1]					19	11.6	14	127	0.110236	3	11	8	3	2.25	6	5	1.16667	126	0	0	1	female+male
contig33872	cluster02757																	[2-154,+2]					20	13	15	155	0.0967742	4	11	7	4	1.6	6	5	1.16667	153	0	0	2	female+male
contig64873	cluster01781																IPR015706:RNA-directed DNA polymerase (reverse transcriptase), related	[87-1,-2]					20	10.4	33	370	0.0891892	3	30	24	6	3.57143	6	5	1.16667	87	10	8	283	female+male
contig79785	cluster03796																	[2-121,+2]					21	19	15	121	0.123967	2	13	11	2	4	7	6	1.14286	120	0	0	1	female+male
contig72325	cluster04934																	[1-120,+1]					17	11.9	14	122	0.114754	1	13	10	3	2.75	7	6	1.14286	120	0	0	2	female+male
contig79317	cluster04482	(XP_001490214.2, [148-2], 1e-13)	[148-2]	1e-13		(UniRef100_UPI00017972D9, [223-2], 7e-16)	[223-2]	7e-16	(gnl|UG|Gga#S21394647, [160-2], 1e-16)	[160-2]	1e-16		V:Arylacetamide deacetylase	C:endoplasmic reticulum membrane C:microsome P:lipid metabolic process F:carboxylesterase activity F:lipase activity C:integral to membrane F:deacetylase activity	C:endoplasmic reticulum C:cell P:lipid metabolic process F:hydrolase activity	EC:3.1.1.0 EC:3.1.1.1		[208-2,-3]	0	0			27	20.9	22	225	0.0977778	5	17	10	7	1.375	8	7	1.125	207	2	0	18	female+male
contig80622	cluster03549																	[1-243,+1]					68	29.2	59	398	0.148241	1	58	40	18	2.15789	19	17	1.11111	243	16	5	155	female+male
contig63185	cluster05305	(EEB19180.1, [128-3], 2e-07)	[128-3]	2e-07		(UniRef100_Q76IN5, [128-3], 3e-06)	[128-3]	3e-06						F:RNA binding F:RNA-directed DNA polymerase activity P:RNA-dependent DNA replication	F:RNA binding F:transferase activity P:DNA metabolic process P:biosynthetic process	EC:2.7.7.49		[131-3,-2]	0	0			51	35.3	21	132	0.159091	1	20	15	5	2.66667	10	10	1	129	0	0	3	female+male
contig81101	cluster06592																	[2-88,+2]					31	22.5	13	103	0.126214	2	11	8	3	2.25	3	3	1	87	2	3	16	female+male
contig76655	cluster02307																	[131-6,-1]					15	8.2	15	131	0.114504	6	9	5	4	1.2	4	4	1	126	1	0	5	male
contig68390	cluster01933																	[167-45,-3]					28	16.7	17	169	0.100592	6	11	8	3	2.25	4	4	1	123	2	1	46	female+male
contig64036	cluster00163																	[192-100,-1]					25	13.8	19	192	0.0989583	4	15	10	5	1.83333	5	5	1	93	4	1	99	female+male
contig74155	cluster02757																	[109-192,+1]					13	6.1	17	194	0.0876289	4	13	7	6	1.14286	2	2	1	84	7	1	110	female+male
contig50550	cluster06105	(XP_001789226.1, [343-131], 1e-32)	[343-131]	1e-32		(UniRef100_UPI00017C37C5, [343-131], 1e-32)	[343-131]	1e-32				81621	R:FOG: Reverse transcriptase	F:RNA binding P:RNA-dependent DNA replication F:RNA-directed DNA polymerase activity	F:RNA binding P:RNA-dependent DNA replication F:RNA-directed DNA polymerase activity		IPR000477:RNA-directed DNA polymerase (reverse transcriptase) IPR015706:RNA-directed DNA polymerase (reverse transcriptase), related	[334-125,-1]	0	0			51	20.2	51	589	0.0865874	6	45	32	13	2.35714	9	9	1	210	22	5	379	female+male
contig73755	cluster02686																	[1-129,+1]					16	9.9	11	129	0.0852713	3	8	5	3	1.5	4	4	1	129	0	0	0	female+male
contig81213	cluster00973	(XP_002200303.1, [220-29], 9e-10)	[220-29]	9e-10		(UniRef100_UPI000194EAEB, [226-29], 4e-10)	[226-29]	4e-10	(gnl|UG|Gga#S19183724, [297-220], 5e-10)	[297-220]	5e-10		X:Unnamed protein				IPR002050:ENV polyprotein (coat polyprotein)	[220-2,-1]	0	0			26	16.3	26	307	0.0846906	8	18	13	5	2.33333	7	7	1	219	4	0	88	female+male
contig78202	cluster04025																	[133-2,-1]					11	8.8	11	133	0.0827068	3	8	8	0	9	4	4	1	132	0	0	1	female+male
contig76106	cluster05733																	[2-133,+2]					9	7.9	11	134	0.0820896	5	6	5	1	3	3	3	1	132	0	0	2	female+male
contig01166	cluster03402																	[3-74,+3]					32	15.9	17	211	0.0805687	6	11	5	6	0.857143	1	1	1	72	6	3	139	female+male
contig78802	cluster01561																	[3-137,+3]					11	8.6	11	137	0.080292	6	5	4	1	2.5	1	1	1	135	0	0	2	female+male
contig78339	cluster03260																	[153-1,-2]					29	20.7	12	154	0.0779221	0	12	11	1	6	6	6	1	153	0	0	1	female+male
contig12224	cluster03014	(XP_001372786.1, [6-749], 1e-104)	[6-749]	1e-104		(UniRef100_UPI0000F2C56A, [6-692], 1e-109)	[6-692]	1e-109	(gnl|UG|Gga#S19551258, [42-401], 6e-76)	[42-401]	6e-76	4456	Z:Myosin class V heavy chain	F:actin binding C:myosin complex F:ATP binding F:motor activity F:calmodulin binding	F:actin binding C:cytoskeleton C:protein complex F:nucleotide binding F:motor activity F:protein binding			[84-695,+3]	0	0			23	9.7	3	751	0.00399467	0	3	0	3	0.25	1	1	1	612	0	1	139	female+male
contig81719	cluster03260	(AAD02930.1, [139-339], 2e-07)	[139-339]	2e-07		(UniRef100_UPI00006A0DE7, [45-338], 7e-12)	[45-338]	7e-12						F:RNA binding F:signal transducer activity P:RNA-dependent DNA replication P:cell surface receptor linked signal transduction F:endonuclease activity C:nucleus F:RNA-directed DNA polymerase activity	F:RNA binding F:signal transducer activity P:RNA-dependent DNA replication P:cell surface receptor linked signal transduction F:endonuclease activity C:nucleus F:RNA-directed DNA polymerase activity			[51-338,+3]	0	0			18	9.3	29	339	0.0855457	4	25	20	5	3.5	10	11	0.916667	288	1	3	51	female+male
contig00534	cluster04584																	[250-2,-3]					22	15.1	24	270	0.0888889	8	16	13	3	3.5	7	8	0.888889	249	1	0	21	female+male
contig71884	cluster06105																	[105-1,-2]					8	7.9	11	106	0.103774	0	11	8	3	2.25	5	6	0.857143	105	0	0	1	female+male
contig81748	cluster01000																	[1-426,+1]					55	28.2	38	426	0.0892019	1	37	35	2	12	17	20	0.857143	426	0	0	0	female+male
contig81732	cluster00602																	[124-2,-1]					22	16	11	124	0.0887097	0	11	9	2	3.33333	5	6	0.857143	123	0	0	1	female+male
contig76640	cluster01453																	[236-3,-3]					30	15.1	24	238	0.10084	2	22	19	3	5	10	12	0.846154	234	0	0	4	female+male
contig80774	cluster04540																	[2-115,+2]					46	25.6	12	116	0.103448	3	9	9	0	10	4	5	0.833333	114	0	0	2	female+male
contig81326	cluster05898																	[1-132,+1]					36	19.2	11	133	0.0827068	2	9	6	3	1.75	4	5	0.833333	132	0	0	1	female+male
contig79068	cluster03596	(XP_781181.2, [3-149], 3e-10)	[3-149]	3e-10		(UniRef100_UPI0000E48E85, [3-149], 3e-10)	[3-149]	3e-10						F:RNA binding P:RNA-dependent DNA replication F:RNA-directed DNA polymerase activity	F:RNA binding P:RNA-dependent DNA replication F:RNA-directed DNA polymerase activity			[151-2,-1]	0	0			42	23.7	12	151	0.0794702	3	9	8	1	4.5	4	5	0.833333	150	0	0	1	female+male
contig80462	cluster03260	(XP_001789859.1, [294-88], 5e-10)	[294-88]	5e-10		(UniRef100_UPI00017C3BA9, [294-88], 3e-09)	[294-88]	3e-09						F:RNA binding P:RNA-dependent DNA replication F:RNA-directed DNA polymerase activity	F:RNA binding P:RNA-dependent DNA replication F:RNA-directed DNA polymerase activity			[270-76,-1]	0	0			43	24.2	29	297	0.0976431	4	25	21	4	4.4	7	9	0.8	195	7	2	102	female+male
contig78927	cluster06100																	[202-29,-2]					49	35.5	23	245	0.0938776	2	21	13	8	1.55556	7	9	0.8	174	2	3	71	female+male
contig81912	cluster06105	(XP_001790458.1, [340-170], 2e-06)	[340-170]	2e-06		(UniRef100_UPI00017C3BB2, [344-6], 3e-16)	[344-6]	3e-16						F:RNA binding P:RNA-dependent DNA replication F:RNA-directed DNA polymerase activity	F:RNA binding P:RNA-dependent DNA replication F:RNA-directed DNA polymerase activity			[335-3,-1]	0	0			31	8.4	27	344	0.0784884	5	22	16	6	2.42857	9	12	0.769231	333	0	0	11	female+male
contig80087	cluster04509																	[109-20,-1]					10	6.5	9	109	0.0825688	2	7	6	1	3.5	2	3	0.75	90	0	2	19	female+male
contig00383	cluster04509																	[3-194,+3]					20	11.4	37	450	0.0822222	4	33	27	6	4	8	11	0.75	192	9	5	258	female+male
contig80048	cluster06105																	[125-3,-3]					15	9.6	12	127	0.0944882	2	10	7	3	2	4	6	0.714286	123	0	0	4	female+male
contig73200	cluster03830																	[3-107,+3]					30	21.3	10	109	0.0917431	0	10	8	2	3	4	6	0.714286	105	0	0	4	female+male
contig67977	cluster06105	(XP_001789949.1, [249-97], 7e-09)	[249-97]	7e-09		(UniRef100_UPI00017C38FF, [249-97], 8e-09)	[249-97]	8e-09						F:RNA binding P:RNA-dependent DNA replication F:RNA-directed DNA polymerase activity	F:RNA binding P:RNA-dependent DNA replication F:RNA-directed DNA polymerase activity			[252-73,-3]	0	0			14	8	22	275	0.08	6	16	14	2	5	4	6	0.714286	180	5	0	95	female+male
contig79670	cluster06105																	[2-256,+2]					13	9.9	21	256	0.0820312	1	20	20	0	21	8	12	0.692308	255	0	0	1	female+male
contig80135	cluster03726																	[3-125,+3]					17	13.5	15	137	0.109489	6	9	8	1	4.5	3	5	0.666667	123	1	0	14	female+male
contig79373	cluster06592																	[207-1,-2]					74	48.9	20	208	0.0961538	2	18	17	1	9	7	11	0.666667	207	0	0	1	female+male
contig76365	cluster05063	(XP_001377194.1, [258-94], 3e-13)	[258-94]	3e-13		(UniRef100_D0IQ19, [256-2], 1e-29)	[256-2]	1e-29	(gnl|UG|Gga#S41674740, [229-140], 5e-14)	[229-140]	5e-14		S:FOG: Cadherin repeats	C:membrane C:membrane fraction P:cell adhesion F:binding	C:cell P:biological_process F:binding			[256-2,-1]	0	0			18	10.1	31	334	0.0928144	2	29	21	8	2.44444	9	14	0.666667	255	5	1	79	female+male
contig79333	cluster03549																	[1-105,+1]					82	66.1	9	105	0.0857143	1	8	7	1	4	3	5	0.666667	105	0	0	0	female+male
contig67111	cluster02568	(XP_001099650.1, [175-396], 8e-55)	[175-396]	8e-55		(UniRef100_UPI000069E6C6, [175-396], 2e-54)	[175-396]	2e-54	(gnl|UG|Gga#S35716138, [175-396], 9e-67)	[175-396]	9e-67	6505	J:Elongation factor-type GTP-binding protein	C:cytoplasm F:GTPase activity F:GTP binding	C:cytoplasm F:hydrolase activity F:nucleotide binding	EC:3.6.5.1 EC:3.6.5.2 EC:3.6.5.3 EC:3.6.5.4		[175-396,+1]	0	0			8	4.5	3	397	0.00755668	0	3	0	3	0.25	1	2	0.666667	222	0	0	175	female+male
contig25118		(XP_001375526.1, [192-779], 3e-65)	[192-779]	3e-65		(UniRef100_UPI0000F2CC96, [192-779], 3e-65)	[192-779]	3e-65	(gnl|UG|Gga#S21400909, [273-695], 2e-48)	[273-695]	2e-48	12466		C:cytoplasm C:nucleus F:zinc ion binding F:protein binding	C:cytoplasm C:nucleus F:binding F:protein binding			[162-785,+3]	189	0			19	8.5	3	786	0.00381679	0	3	0	3	0.25	1	2	0.666667	624	0	0	162	female+male
contig79094	cluster03759																	[104-3,-1]					6	5.5	9	104	0.0865385	3	6	6	0	7	2	4	0.6	102	0	0	2	female+male
contig79067	cluster05218																	[99-1,-1]					10	9.5	11	99	0.111111	2	9	3	6	0.571429	3	6	0.571429	99	0	0	0	female+male
contig68063	cluster06105																	[270-1,-1]					22	9.1	27	270	0.1	4	23	16	7	2.125	8	15	0.5625	270	0	0	0	female+male
contig80768	cluster03260																	[2-151,+2]					26	16.5	15	152	0.0986842	3	12	10	2	3.66667	4	8	0.555556	150	0	0	2	female+male
contig78639	cluster01069																	[1-96,+1]					8	7.8	14	147	0.0952381	12	2	1	1	1	0	1	0.5	96	1	0	51	female+male
contig24518	cluster03381																	[1-105,+1]					7	5.8	9	107	0.0841121	2	7	7	0	8	1	3	0.5	105	0	0	2	female+male
contig69483	cluster00275																	[199-50,-3]					15	10.9	16	201	0.079602	0	16	12	4	2.6	3	7	0.5	150	3	3	51	female+male
contig21337	cluster00127																	[329-189,-1]					15	7.6	8	443	0.0180587	5	3	0	3	0.25	0	1	0.5	141	2	0	302	female+male
contig78983	cluster04302	(XP_001787786.1, [10-525], 1e-08)	[10-525]	1e-08		(UniRef100_UPI00017C375A, [10-384], 6e-23)	[10-384]	6e-23						F:RNA binding P:RNA-dependent DNA replication F:RNA-directed DNA polymerase activity	F:RNA binding P:RNA-dependent DNA replication F:RNA-directed DNA polymerase activity			[94-384,+1]	0	0			77	23.9	49	614	0.0798046	9	40	33	7	4.25	7	17	0.444444	291	13	2	323	female+male
contig79169	cluster03267	(XP_001363981.1, [141-1], 3e-17)	[141-1]	3e-17		(UniRef100_UPI00005EAF9D, [141-1], 3e-17)	[141-1]	3e-17	(gnl|UG|Gga#S19626944, [141-1], 9e-24)	[141-1]	9e-24		F:AICAR transformylase/IMP cyclohydrolase/methylglyoxal synthase	F:phosphoribosylaminoimidazolecarboxamide formyltransferase activity F:protein binding F:IMP cyclohydrolase activity P:IMP biosynthetic process	F:transferase activity F:protein binding F:hydrolase activity P:nucleobase, nucleoside, nucleotide and nucleic acid metabolic process	EC:2.1.2.3 EC:3.5.4.10		[141-1,-1]	0	0			116	82.7	11	141	0.0780142	0	11	8	3	2.25	3	8	0.444444	141	0	0	0	female+male
contig80686	cluster05083																	[26-214,+2]					18	11.3	20	216	0.0925926	1	19	15	4	3.2	5	13	0.428571	189	0	1	27	female+male
contig71290	cluster06434	(XP_001834791.1, [1-153], 1e-12)	[1-153]	1e-12		(UniRef100_A8PFP4, [1-153], 1e-12)	[1-153]	1e-12					R:FOG: Transposon-encoded proteins with TYA, reverse transcriptase, integrase domains in various combinations	C:intracellular organelle F:nucleic acid binding P:DNA metabolic process F:transition metal ion binding F:catalytic activity	C:organelle C:intracellular F:nucleic acid binding P:DNA metabolic process F:binding F:catalytic activity			[1-243,+1]	0	0			30	20.7	44	367	0.119891	2	42	29	13	2.14286	7	19	0.4	243	15	1	124	female+male
contig79276	cluster06663																	[3-197,+3]					30	15.9	22	197	0.111675	5	17	13	4	2.8	4	13	0.357143	195	0	0	2	female+male
contig73228	cluster00607	(AAD19348.1, [222-10], 4e-07)	[222-10]	4e-07		(UniRef100_Q9YGS2, [222-10], 4e-07)	[222-10]	4e-07						F:RNA binding P:RNA-dependent DNA replication F:RNA-directed DNA polymerase activity	F:RNA binding P:RNA-dependent DNA replication F:RNA-directed DNA polymerase activity			[225-1,-1]	0	4			29	18.9	22	225	0.0977778	0	22	15	7	2	5	17	0.333333	225	0	0	0	female+male
contig68408	cluster02067																	[253-2,-1]					5	3.5	3	253	0.0118577	0	3	0	3	0.25	0	3	0.25	252	0	0	1	female+male
contig78333	cluster01488																	[146-51,-2]					27	14	19	147	0.129252	4	15	11	4	2.4	1	9	0.2	96	3	2	51	female+male
contig79284	cluster04539																	[273-1,-1]					29	15.9	22	276	0.0797101	0	22	18	4	3.8	1	20	0.0952381	273	0	0	3	female+male
contig79121	cluster04939																						27	13.6	19	153	0.124183	6	13	5	8	0.666667								female+male
contig08429	cluster04140																						11	6	20	181	0.110497	4	16	12	4	2.6								female+male
contig80311	cluster00602																						44	23	16	161	0.0993789	7	9	3	6	0.571429								female+male
contig81075	cluster00933																						19	10.8	15	166	0.0903614	2	13	12	1	6.5								female+male
contig75112	cluster03242																	[1-96,+1]					21	8.1	26	308	0.0844156	6	20	13	7	1.75	0	0		96	17	3	212	female+male
contigMIRA_lrc3288		(AAI52491.1, [201-31], 2e-15)	[201-31]	2e-15		(UniRef100_D2HFJ4, [198-31], 1e-15)	[198-31]	1e-15	(gnl|UG|Gga#S19789031, [198-157], 1e-05)	[198-157]	1e-05		X:Unnamed protein	F:metal ion binding F:hydrolase activity	F:metal ion binding F:hydrolase activity			[231-1,-2]	0	0			9	5.4	8	232	0.0344828	3	5	0	5	0.166667								female+male
contig02456																							66	30.2	6	231	0.025974	2	4	0	4	0.2								female+male
contig00143	cluster00516																	[167-60,-1]					6	4.7	5	287	0.0174216	1	4	0	4	0.2	0	0		108	1	0	179	female+male
contig26037																		[136-2,-2]					5	4	4	494	0.00809717	0	4	0	4	0.2	0	0		135	4	0	359	female+male
contig79017	cluster01839																	[480-695,+3]					23	6.8	9	696	0.012931	0	9	1	8	0.222222	0	0		216	6	2	480	female+male
contig67955	cluster04584																						13	6.7	9	213	0.0422535	6	3	0	3	0.25								female+male
contig01634	cluster01858																	[217-104,-3]					15	9	4	219	0.0182648	1	3	0	3	0.25	0	0		114	2	1	105	female+male
contig78985	cluster04934																	[47-286,+2]					9	5.7	5	290	0.0172414	2	3	0	3	0.25	0	0		240	0	0	50	female+male
contig74097	cluster04147																	[166-2,-1]					5	2.9	3	259	0.011583	0	3	0	3	0.25	0	0		165	2	1	94	female+male
contig00115	cluster01000																	[335-120,-3]					9	4	5	457	0.0109409	2	3	0	3	0.25	0	0		216	2	0	241	female+male
contig81825	cluster03270																	[444-196,-3]					13	4.2	4	554	0.00722022	1	3	0	3	0.25	0	0		249	3	0	305	female+male
contig30349	cluster01430																	[410-195,-1]					5	3.4	3	422	0.007109	0	3	0	3	0.25	0	0		216	3	0	206	female+male
contig42287																		[463-218,-1]					20	6.8	7	1009	0.00693756	4	3	0	3	0.25	0	0		246	3	0	763	female+male
contig15779																		[178-2,-1]					26	7.2	7	1120	0.00625	4	3	0	3	0.25	0	0		177	3	0	943	female+male
contig69085	cluster03200	(XP_849497.1, [1323-577], 1e-142)	[1323-577]	1e-142		(UniRef100_UPI0000EDF260, [1323-577], 1e-143)	[1323-577]	1e-143	(gnl|UG|Gga#S19183506, [1323-565], 1e-173)	[1323-565]	1e-173	7628	T:FOG: Hormone receptors	P:neuron migration P:blood vessel morphogenesis P:limb development P:lipid metabolic process P:forebrain development F:zinc ion binding F:ligand-regulated transcription factor activity P:negative regulation of transcription from RNA polymerase II promoter F:sequence-specific DNA binding F:transcription corepressor activity F:transcription factor activity P:signal transduction F:steroid hormone re…	P:cell differentiation P:multicellular organismal development P:anatomical structure morphogenesis P:lipid metabolic process F:binding F:transcription regulator activity P:regulation of biological process P:transcription F:DNA binding F:protein binding F:transcription factor activity P:signal transduction F:receptor activity C:nucleus			[1218-577,-3]	0	577			37	8.1	6	1361	0.00440852	3	3	0	3	0.25	0	0		642	2	1	719	female+male
contig49240																		[378-536,+3]					6	3.4	3	683	0.00439239	0	3	0	3	0.25	0	0		159	2	0	524	female+male
contig09499	cluster04166																	[181-74,-3]					9	5.2	3	720	0.00416667	0	3	0	3	0.25	0	0		108	2	1	612	female+male
contigMIRA_c288																		[348-680,+3]					8	4.6	3	750	0.004	0	3	0	3	0.25								female+male
contigMIRA_c2573																		[426-148,-1]					8	3.8	3	840	0.00357143	0	3	0	3	0.25								female+male
contig31979																		[999-1145,+3]					17	6	3	1145	0.00262009	0	3	0	3	0.25	0	0		147	2	1	998	female+male
contig39472																		[168-1,-3]					14	3.6	3	1304	0.00230061	0	3	0	3	0.25	0	0		168	3	0	1136	female+male
contig02072																		[472-660,+1]					25	4.4	3	2036	0.00147348	0	3	0	3	0.25	0	0		189	3	0	1847	female+male
contig09364	cluster06324	(NP_001088416.1, [2-223], 3e-29)	[2-223]	3e-29		(UniRef100_Q5XGM3, [2-223], 3e-29)	[2-223]	3e-29	(gnl|UG|Gga#S21393334, [2-226], 2e-36)	[2-226]	2e-36	1295	E:Homocysteine S-methyltransferase E:Homocysteine S-methyltransferase	C:cytoplasm P:protein amino acid methylation C:protein complex F:protein complex binding F:homocysteine S-methyltransferase activity P:methionine biosynthetic process F:betaine-homocysteine S-methyltransferase activity F:zinc ion binding	C:cytoplasm P:protein modification process C:protein complex F:protein binding F:transferase activity P:biosynthetic process P:amino acid and derivative metabolic process F:binding	EC:2.1.1.10 EC:2.1.1.5		[2-226,+2]	0	0	contig81231	Yes	90	54.6	3	226		0	3	0	3	0.25								female+male
contig34006	cluster01716																	[140-3,-2]					18	8.2	7	621	0.0112721	0	7	1	6	0.285714	0	0		138	5	2	483	female+male
contig75722	cluster01025																	[1402-1578,+1]					17	3.7	8	1579	0.0050665	1	7	1	6	0.285714	0	0		177	6	1	1402	female+male
